# Supplementary material for: Therapeutic potential of targeting microRNA‐10b in established intracranial glioblastoma: first steps toward the clinic
Source: EMBO Mol Med. 2016 Feb 10;8(3):268–87. doi: 10.15252/emmm.201505495 (PMC4772951; doi:10.15252/emmm.201505495)
Supplement: Supplementary file 3 — Table EV1 [file EMMM-8-268-s003.xls]

## Sheet: Sheet1
TABLE EV1. Biological functions affected by miR-10b inhibition in GSC, according to
GSEA.
Description	p-value	FDR q-value
Genes involved in Processing of Intron-Containing Pre-mRNA	1.45e-09	9.78e-07
Genes involved in mRNA Processing	8.02e-09	2.7e-06
Genes involved in mRNA Splicing	1.35e-08	3.03e-06
Genes involved in Adaptive Immune System	1.14e-07	1.93e-05
Genes involved in RNA Polymerase II Transcription	9.83e-07	0.000133
Genes involved in Signaling by EGFR in Cancer	1.35e-06	0.000151
Genes involved in Developmental Biology	2.32e-06	0.000223
Genes involved in Cleavage of Growing Transcript in the Termination Region	4.34e-06	0.000365
Genes involved in N-glycan trimming in the ER and Calnexin/Calreticulin cycle	6e-06	0.000415
Genes involved in Metabolism of lipids and lipoproteins	6.16e-06	0.000415
Genes involved in Immune System	7.04e-06	0.000431
Genes involved in NGF signalling via TRKA from the plasma membrane	8.91e-06	0.0005
Genes involved in Signalling by NGF	1.1e-05	0.000572
Genes involved in Transport of Mature Transcript to Cytoplasm	1.46e-05	0.000704
Genes involved in mRNA 3'-end processing	2.22e-05	0.000997
Genes involved in Axon guidance	4.22e-05	0.00178
Genes involved in Transcription	4.68e-05	0.00186
Genes involved in Abortive elongation of HIV-1 transcript in the absence of Tat	6.87e-05	0.00257
Genes involved in mRNA Splicing - Minor Pathway	7.71e-05	0.00274
Genes involved in Signaling by Insulin receptor	9.68e-05	0.00326
Genes involved in Calnexin/calreticulin cycle	0.000144	0.00463
Genes involved in Metabolism of amino acids and derivatives	0.000171	0.00516
Genes involved in PKB-mediated events	0.000176	0.00516
Genes involved in mRNA Capping	0.000201	0.00537
Genes involved in Class I MHC mediated antigen processing & presentation	0.000203	0.00537
Genes involved in Signaling by PDGF	0.000207	0.00537
Genes involved in Insulin receptor signalling cascade	0.000218	0.00544
Genes involved in Antigen processing: Ubiquitination & Proteasome degradation	0.000263	0.00633
Genes involved in MHC class II antigen presentation	0.000278	0.00647
Genes involved in Viral Messenger RNA Synthesis	0.000311	0.00699
Genes involved in Formation of the HIV-1 Early Elongation Complex	0.000331	0.00719
Genes involved in Downstream signal transduction	0.000351	0.0074
Genes involved in Signaling by ERBB2	0.000488	0.00996
Genes involved in Post-translational protein modification	0.000563	0.0112
Genes involved in PI3K Cascade	0.000668	0.0128
Genes involved in Netrin-1 signaling	0.000684	0.0128
Genes involved in Phospholipid metabolism	0.00079	0.0142
Genes involved in RNA Polymerase III Transcription Termination	0.000799	0.0142
Genes involved in Formation of RNA Pol II elongation complex	0.000976	0.0169
Genes involved in HIV Infection	0.00105	0.0177
