# Supplementary material for: Therapeutic potential of targeting microRNA‐10b in established intracranial glioblastoma: first steps toward the clinic
Source: EMBO Mol Med. 2016 Feb 10;8(3):268–87. doi: 10.15252/emmm.201505495 (PMC4772951; doi:10.15252/emmm.201505495)
Supplement: Supplementary file 4 — Table EV2 [file EMMM-8-268-s004.xls]

## Sheet: Sheet1
TABLE EV2. Top Gene Ontology (GO) bio-terms associated with miR-10b - correlating
genes in TCGA GBM.
Terms	List Hits	List Total	Fisher P-Val	GO TermID
nucleic acid metabolic process	733	1398	9.97e-100	GO:0006139
biopolymer metabolic process	836	1398	5.39e-81	GO:0043283
RNA metabolic process	559	1398	9.7e-70	GO:0016070
gene expression	615	1398	5.96e-62	GO:0010467
macromolecule metabolic process	953	1398	2.38e-59	GO:0043170
DNA metabolic process	234	1398	8.05e-55	GO:0006259
cellular metabolic process	1016	1398	9.09e-49	GO:0044237
primary metabolic process	1019	1398	1.44e-48	GO:0044238
cell cycle process	136	1398	1.18e-46	GO:0022402
cell cycle phase	128	1398	1.4e-43	GO:0022403
cell cycle	200	1398	7.4e-43	GO:0007049
RNA processing	148	1398	1.35e-41	GO:0006396
mitotic cell cycle	117	1398	5.13e-41	GO:0000278
M phase	110	1398	1.3e-39	GO:0000279
RNA splicing	95	1398	6.84e-37	GO:0008380
regulation of nucleic acid metabolic process	434	1398	8.94e-37	GO:0019219
DNA replication	90	1398	1.32e-36	GO:0006260
mRNA metabolic process	111	1398	2.05e-36	GO:0016071
RNA biosynthetic process	412	1398	6.19e-36	GO:0032774
M phase of mitotic cell cycle	93	1398	1.33e-35	GO:0000087
mRNA processing	101	1398	1.98e-35	GO:0006397
transcription, DNA-dependent	410	1398	2.39e-35	GO:0006351
regulation of cellular metabolic process	455	1398	2.92e-35	GO:0031323
mitosis	92	1398	3.75e-35	GO:0007067
