# Supplementary material for: Therapeutic potential of targeting microRNA‐10b in established intracranial glioblastoma: first steps toward the clinic
Source: EMBO Mol Med. 2016 Feb 10;8(3):268–87. doi: 10.15252/emmm.201505495 (PMC4772951; doi:10.15252/emmm.201505495)
Supplement: Supplementary file 5 — Source Data for Expanded View and Appendix [file EMMM-8-268-s014.zip › emmm201505495-sup-0017-SDataAppendix.xls]

## Sheet: S4
									ratio renilla/firefly
		DGCR14
firefly		1	2	3	4	5	6		1	2	3	4	5	6	Average	SD	SE
control		6346	3352	8983	3154	6582	8346		5.55941	5.37709	4.8102	5.15631	4.90322	5.00947	5.13595	0.287804	0.117495
10b mimic		5082	2293	5337	4150	3605	3168		3.78414	3.64152	2.75211	3.23253	3.68766	3.54482	3.44046	0.386678	0.157861
renilla		1	2	3	4	5	6
control		35280	18024	43210	16263	32273	41809
10b mimic		19231	8350	14688	13415	13294	11230
		PTBP2
firefly		1	2	3	4	5	6		1	2	3	4	5	6	Average	SD	SE
control		8002	10976	11266	9181	7034	10659		12.5636	10.7669	10.2211	12.7258	12.1359	11.7591	11.6954	1.00493	0.410262
10b mimic		8803	2532	6875	6678	6185	3579		8.99171	7.61414	7.93236	8.43726	8.52741	6.63509	8.02299	0.832598	0.339907
renilla		1	2	3	4	5	6
control		100534	118177	115151	116836	85364	125340
10b mimic		79154	19279	54535	56344	52742	23747
		SRSF11
firefly		1	2	3	4	5	6		1	2	3	4	5	6	Average	SD	SE
control		7017	20578	10911	5540	15941	8445		10.4302	7.83298	8.63917	8.37545	7.55323	8.06761	8.48311	1.02832	0.419812
10b mimic		7991	7973	3465	8625	11911	9031		5.94306	4.69133	4.83896	5.21357	5.17035	5.16776	5.17084	0.433181	0.176846
renilla		1	2	3	4	5	6
control		73189	161187	94262	46400	120406	68131
10b mimic		47491	37404	16767	44967	61584	46670
		3'reporter
firefly		1	2	3	4	5	6		1	2	3	4	5	6	Average	SD	SE
control		41664	23546	25537	15094	26314	23997		3.98111	3.57335	3.06144	3.45919	3.13339	2.6978	3.31771	0.449313	0.183431
10b mimic		18704	15324	9272	14721	11673	14832		0.324262	0.315975	0.376186	0.429726	0.655873	0.561421	0.443907	0.137264	0.056038
renilla		1	2	3	4	5	6
control		165869	84138	78180	52213	82452	64739
10b mimic		6065	4842	3488	6326	7656	8327
		DGCR14	PTBP2	SRSF11	3'rep
precursor control		5.13595	11.6954	8.48311	3.31771
10b mimic		3.44046	8.02299	5.17084	0.443907
error bars		DGCR14	PTBP2	SRSF11	3'rep
precursor control		0.117495	0.410262	0.419812	0.183431
10b mimic		0.157861	0.339907	0.176846	0.056038

## Sheet: S2
Sample Name		GAPDH			Nestin							2015-10-04							GFAP
GBM4	mock	23.442	8.77516e-08		36.709	8.90205e-12	0.0101446	0.0960952	0.0859225	0.0429613		35.325	2.32335e-11	0.0264765	0.0323185	0.01872	0.00936002		33.69	7.21606e-11	0.0822328	0.0613059	0.0382613	0.0191306
GBM4	mock	23.777	6.9568e-08		35.283	2.39198e-11	0.0343834					37.226	6.22095e-12	0.00894226					33.69	7.21606e-11	0.103727
GBM4	cy3	21.475	3.43068e-07		30.634	6.00132e-10	0.174931					32.395	1.77065e-10	0.0516122					33.69	7.21606e-11	0.0210339
GBM4	cy3	22.337	1.88753e-07		31.581	3.11295e-10	0.164922					33.546	7.97347e-11	0.042243					33.69	7.21606e-11	0.0382302
GBM4	control	21.635	3.07055e-07		31.844	2.59418e-10	0.084486	0.161404	0.0542342	0.0271171		34.642	3.73009e-11	0.012148	0.0302413	0.0136838	0.00684189		32.243	1.96739e-10	0.0640728	0.0610323	0.0256365	0.0128182
GBM4	control	22.21	2.06122e-07		31.246	3.9266e-10	0.190499					34.049	5.62639e-11	0.0272964					32.243	1.96739e-10	0.0954478
GBM4	control	20.808	5.44713e-07		30.061	8.92765e-10	0.163896					32.122	2.13951e-10	0.0392777					32.243	1.96739e-10	0.0361179
GBM4	control	21.233	4.05723e-07		30.151	8.38774e-10	0.206735					32.442	1.7139e-10	0.042243					32.243	1.96739e-10	0.0484908
GBM4	10bi	22.808	1.36178e-07		34.658	3.68894e-11	0.0270891	0.0438602	0.0227106	0.0113553		33.957	5.99686e-11	0.0440369	0.0235071	0.0151742	0.00758712		31.857	2.57091e-10	0.18879	0.147399	0.0954876	0.0477438
GBM4	10bi	22.538	1.64205e-07		34.589	3.86966e-11	0.0235661					34.454	4.24926e-11	0.0258778					33.204	1.01065e-10	0.0615481
GBM4	10bi	22.025	2.34323e-07		32.474	1.6763e-10	0.0715382					35.149	2.62481e-11	0.0112017					30.598	6.15296e-10	0.262585
GBM4	10bi	22.373	1.84101e-07		33.248	9.8029e-11	0.0532474					35.292	2.37711e-11	0.012912					32.722	1.41155e-10	0.0766726
GBM8	mock	17.74	4.56802e-06		23.577	7.99127e-08	1.7494	1.69876	0.231925	0.115962		26.795	8.58818e-09	0.188007	0.155176	0.0421353	0.0210676		25.925	1.56963e-08	0.343613	0.2764	0.0695298	0.0347649
GBM8	mock	17.627	4.94019e-06		23.311	9.60925e-08	1.94512					26.651	9.48964e-09	0.19209					25.908	1.58823e-08	0.321492
GBM8	cy3	17.576	5.11796e-06		23.442	8.77516e-08	1.71458					27.468	5.38652e-09	0.105247					26.226	1.27405e-08	0.248938
GBM8	cy3	17.247	6.42889e-06		23.42	8.91e-08	1.38593					26.776	8.70204e-09	0.135358					26.275	1.23151e-08	0.191558
GBM8	control	17.576	5.11796e-06		23.449	8.73269e-08	1.70628	1.83317	0.0953124	0.0476562		27.403	5.63476e-09	0.110098	0.150834	0.0413294	0.0206647		25.916	1.57945e-08	0.30861	0.296872	0.019382	0.00969099
GBM8	control	17.605	5.01611e-06		23.36	9.28836e-08	1.85171					27.129	6.8133e-09	0.135828					26.1	1.39033e-08	0.277172
GBM8	control	18.14	3.46191e-06		23.906	6.36175e-08	1.83764					27.524	5.18144e-09	0.14967					26.438	1.09994e-08	0.317726
GBM8	control	18.094	3.57407e-06		23.784	6.92313e-08	1.93704					27.005	7.42481e-09	0.207741					26.554	1.01496e-08	0.283979
GBM8	10bi	17.556	5.1894e-06		24.274	4.92944e-08	0.949905	0.935306	0.0468747	0.0234373		27.466	5.39399e-09	0.103942	0.0997364	0.0040847	0.00204235		25.782	1.73318e-08	0.333985	0.349077	0.0230209	0.0115104
GBM8	10bi	17.352	5.97761e-06		24.204	5.17452e-08	0.86565					27.384	5.70945e-09	0.0955139					25.557	2.02571e-08	0.338882
GBM8	10bi	17.661	4.82513e-06		24.356	4.65707e-08	0.96517					27.67	4.68274e-09	0.0970489					25.861	1.64083e-08	0.340059
GBM8	10bi	17.611	4.99529e-06		24.313	4.79797e-08	0.960499					27.542	5.11719e-09	0.10244					25.638	1.91511e-08	0.383382
	Nestin						2015-10-04							GFAP
									GBM4
									GBM8

## Sheet: S3
Fig S3
	SIRT5 up						SIRT5 down						SERAC1 up						SERAC1 down						AZI2 up						AZI2 down						TTC17 up						TTC17 down
GBM4 B1	28.645	2.3823e-09	1.58635	2.01897	0.611808	0.432613	24.511	4.18267e-08	27.8521	31.7496	5.5119	3.8975	29.524	1.29536e-09	0.86257	1.16521	0.428003	0.302644	23.988	6.01025e-08	40.0217	42.9973	4.20809	2.97557	24.991	2.99888e-08	19.9693	20.4512	0.681476	0.481877	24.94	3.10679e-08	20.6879	23.6749	4.22434	2.98706	22.839	1.33283e-07	88.7523	106.312	24.8337	17.5601	22.975	1.21293e-07	80.768	91.0067	14.4796	10.2386
GBM4 B1	28.356	2.91067e-09	2.45158				24.494	4.23225e-08	35.6471				29.096	1.74273e-09	1.46786				24.127	5.4582e-08	45.9729				25.262	2.48531e-08	20.9331				24.913	3.16548e-08	26.662				22.697	1.47069e-07	123.872				22.988	1.20205e-07	101.245
GBM4 C1	28.598	2.46119e-09	1.88519	1.7666	0.167724	0.118599	24.366	4.62491e-08	35.4254	34.5514	1.236	0.873983	29.344	1.46749e-09	1.12406	1.23644	0.158942	0.112389	24.144	5.39426e-08	41.3184	41.6504	0.46949	0.331979	24.969	3.04496e-08	23.3235	23.7013	0.534318	0.37782	24.987	3.00721e-08	23.0343	22.1814	1.20617	0.852892	22.686	1.48195e-07	113.513	116.417	4.10746	2.90441	22.958	1.22731e-07	94.0081	90.1667	5.43254	3.84138
GBM4 C1	28.838	2.084e-09	1.648				24.485	4.25873e-08	33.6775				29.127	1.70569e-09	1.34883				24.167	5.30894e-08	41.9824				24.969	3.04496e-08	24.0791				25.144	2.69713e-08	21.3285				22.66	1.5089e-07	119.322				23.127	1.09164e-07	86.3253
GBM4 A1	27.933	3.90237e-09	3.27776	3.15325	0.176093	0.124516	25.469	2.15311e-08	18.0849	17.5557	0.748369	0.529177	27.796	4.29112e-09	3.60428	3.371	0.329915	0.233285	24.423	4.44574e-08	37.3416	34.8685	3.49754	2.47314	24.855	3.29534e-08	27.6789	26.3642	1.85919	1.31465	25.619	1.9405e-08	16.299	15.6382	0.934539	0.660819	22.745	1.42257e-07	119.487	130.056	14.9471	10.5692	23.4973	8.44516e-08	70.9343	68.7502	3.0889	2.18418
GBM4 A1	27.903	3.98437e-09	3.02873				25.412	2.23988e-08	17.0265				27.852	4.12774e-09	3.13771				24.484	4.26169e-08	32.3953				24.855	3.29534e-08	25.0496				25.597	1.97031e-08	14.9774				22.366	1.84996e-07	140.625				23.445	8.75693e-08	66.566
GBM6 B1	26.539	1.02557e-08	5.58173	5.87467	0.41428	0.29294	24.889	3.21858e-08	17.5174	18.6195	1.55871	1.10218	30.779	5.42748e-10	0.295394	0.345031	0.0701974	0.0496371	24.769	3.49775e-08	19.0367	20.324	1.82048	1.28727	24.936	3.11541e-08	16.9559	16.95	0.00830312	0.00587119	24.635	3.83819e-08	20.8896	22.1308	1.75537	1.24123	22.475	1.71534e-07	93.3587	105.519	17.197	12.1601	22.507	1.67771e-07	91.3107	93.3486	2.88196	2.03785
GBM6 B1	26.395	1.13322e-08	6.16761				24.718	3.6236e-08	19.7217				30.361	7.25151e-10	0.394668				24.586	3.97079e-08	21.6113				24.937	3.11326e-08	16.9441				24.473	4.29431e-08	23.3721				22.141	2.16219e-07	117.679				22.444	1.7526e-07	95.3865
GBM6 C1	26.513	1.04422e-08	6.83391	7.2162	0.540634	0.382286	24.926	3.13708e-08	20.5307	19.7508	1.103	0.779938	29.552	1.27046e-09	0.831456	0.767988	0.0897577	0.0634683	24.96	3.06402e-08	20.0525	20.5073	0.643166	0.454787	24.68	3.72031e-08	24.3477	22.9496	1.97725	1.39812	24.965	3.05342e-08	19.9832	21.4292	2.04498	1.44602	21.768	2.80014e-07	183.256	188.884	7.95934	5.6281	22.446	1.75017e-07	114.54	109.824	6.67057	4.7168
GBM6 C1	26.36	1.16105e-08	7.59849				25.04	2.89874e-08	18.9708				29.791	1.0765e-09	0.70452				24.896	3.203e-08	20.9621				24.856	3.29305e-08	21.5514				24.77	3.49532e-08	22.8752				21.682	2.97213e-07	194.512				22.57	1.60603e-07	105.107
GBM6 A1	26.555	1.01426e-08	8.91795	9.18528	0.378057	0.267327	26.785	8.64792e-09	7.60376	8.9882	1.9579	1.38445	28.763	2.1952e-09	1.93015	2.25448	0.45868	0.324336	26.005	1.48496e-08	13.0566	14.5323	2.08686	1.47563	25.005	2.96992e-08	26.1133	29.6406	4.9883	3.52726	25.864	1.63742e-08	14.3972	15.554	1.63602	1.15684	21.845	2.65461e-07	233.408	245.837	17.5766	12.4285	23.508	8.38276e-08	73.7061	73.655	0.0722301	0.0510744
GBM6 A1	26.68	9.30079e-09	9.4526				26.546	1.02061e-08	10.3726				28.554	2.5374e-09	2.57882				25.92	1.57508e-08	16.0079				24.869	3.26351e-08	33.1678				25.858	1.64424e-08	16.7108				21.908	2.54117e-07	258.265				23.719	7.24218e-08	73.604
GBM8 B1	29.043	1.80795e-09	1.57103	1.25976	0.4402	0.311269	24.048	5.76541e-08	50.0991	54.5509	6.2959	4.45187	29.508	1.30981e-09	1.13817	1.16192	0.0335954	0.0237555	24.514	4.17398e-08	36.2702	38.5806	3.26743	2.31042	25.326	2.37747e-08	20.6592	21.799	1.61187	1.13976	24.179	5.26496e-08	45.7504	46.5571	1.14086	0.80671	23.554	8.11969e-08	70.5567	71.6492	1.54507	1.09253	23.495	8.45863e-08	73.502	74.015	0.725543	0.513036
GBM8 B1	29.843	1.03839e-09	0.948495				23.884	6.45951e-08	59.0028				29.521	1.29806e-09	1.18568				24.413	4.47667e-08	40.891				25.247	2.51128e-08	22.9387				24.201	5.18529e-08	47.3638				23.582	7.96362e-08	72.7418				23.547	8.15918e-08	74.528
GBM8 C1	29.627	1.2061e-09	1.42475	1.42131	0.004875	0.00344715	24.361	4.64096e-08	54.8231	54.6716	0.214353	0.15157	29.823	1.05289e-09	1.24376	1.2921	0.0683641	0.0483408	24.924	3.14144e-08	37.1094	34.6851	3.42843	2.42427	25.516	2.0841e-08	24.6192	23.6289	1.40049	0.990294	24.532	4.12223e-08	48.6954	45.6762	4.26973	3.01915	23.707	7.30267e-08	86.2655	82.3853	5.48745	3.88021	23.604	7.8431e-08	92.6496	82.822	13.8984	9.82762
GBM8 C1	29.508	1.30981e-09	1.41786				24.243	5.03651e-08	54.52				29.589	1.23829e-09	1.34045				25	2.98023e-08	32.2609				25.511	2.09134e-08	22.6386				24.597	3.94063e-08	42.6571				23.717	7.25224e-08	78.5051				23.822	6.74316e-08	72.9943
GBM8 A1	29.862	1.02481e-09	2.21102	1.90809	0.428413	0.302934	25.623	1.93512e-08	41.7503	40.2043	2.18625	1.54591	30.218	8.0071e-10	1.72753	2.09979	0.526459	0.372263	25.961	1.53095e-08	33.0302	32.1393	1.25987	0.890861	25.884	1.61488e-08	34.8409	31.3079	4.99641	3.533	25.6366	1.91697e-08	41.3585	37.9914	4.76183	3.36712	24.289	4.87846e-08	105.253	103.778	2.08533	1.47455	24.815	3.38798e-08	73.0956	67.7313	7.58621	5.36426
GBM8 A1	30.245	7.85864e-10	1.60515				25.655	1.89267e-08	38.6584				29.622	1.21029e-09	2.47206				25.962	1.52989e-08	31.2484				26.132	1.35983e-08	27.7749				25.814	1.69516e-08	34.6243				24.251	5.00866e-08	102.304				24.965	3.05342e-08	62.367
Sample Name	GAPDH				CDC42SH							CDC42L
GBM4 B1	16.023	1.50174e-05		4B1	26.836	8.34755e-09	5.55857	6.18678	0.888426	0.628212	4B1	18.849	2.1178e-06	1410.23	1942.18	752.299	531.956
GBM4 B1	16.362	1.18726e-05		4B1	26.881	8.09119e-09	6.81499				4B1	18.377	2.93746e-06	2474.14
GBM4 C1	16.225	1.30553e-05		4C1	27.105	6.92759e-09	5.30633	5.76272	0.645446	0.456399	4C1	18.864	2.0959e-06	1605.39	1719.02	160.691	113.626
GBM4 C1	16.271	1.26456e-05		4C1	26.922	7.86448e-09	6.21912				4C1	18.719	2.3175e-06	1832.65
GBM4 A1	16.358	1.19056e-05		4A1	24.302	4.83469e-08	40.6086	40.1357	0.668776	0.472896	4A1	19.752	1.13254e-06	951.27	948.641	3.71849	2.62937		GBM4
GBM4 A1	16.214	1.31553e-05		4A1	24.192	5.21774e-08	39.6628				4A1	19.616	1.2445e-06	946.011					GBM6
GBM6 B1	15.732	1.83737e-05		6B1	25.975	1.51616e-08	8.25182	9.33024	1.52512	1.07842	6B1	18.194	3.33473e-06	1814.95	1779.79	49.7156	35.1542		GBM8
GBM6 B1	15.732	1.83737e-05		6B1	25.64	1.91245e-08	10.4087				6B1	18.251	3.20554e-06	1744.64
GBM6 C1	15.998	1.528e-05		6C1	25.737	1.7881e-08	11.7022	12.1614	0.6494	0.459195	6C1	18.222	3.27063e-06	2140.47	2126.47	19.8014	14.0017
GBM6 C1	15.998	1.528e-05		6C1	25.628	1.92843e-08	12.6206				6C1	18.241	3.22784e-06	2112.47
GBM6 A1	16.424	1.13732e-05		6A1	21.828	2.68607e-07	236.175	257.935	30.7735	21.7601	6A1	19.815	1.08415e-06	953.251	1054.14	142.678	100.889
GBM6 A1	16.633	9.83939e-06		6A1	21.793	2.75203e-07	279.695				6A1	19.747	1.13648e-06	1155.03
GBM8 B1	16.407	1.1508e-05		8B1	28.689	2.31074e-09	2.00794	2.2087	0.283925	0.200765	8B1	20.197	8.3195e-07	722.93	742.218	27.2778	19.2883
GBM8 B1	16.479	1.09478e-05		8B1	28.498	2.63783e-09	2.40947				8B1	20.194	8.33682e-07	761.506
GBM8 C1	16.85	8.46534e-06		8C1	29.167	1.65905e-09	1.95981	2.34757	0.548375	0.38776	8C1	20.454	6.96197e-07	822.409	830.759	11.8083	8.34973
GBM8 C1	16.724	9.23792e-06		8C1	28.56	2.52687e-09	2.73533				8C1	20.299	7.75161e-07	839.108
GBM8 A1	17.719	4.635e-06		8A1	28.56	2.52687e-09	5.45172	5.36069	0.128736	0.0910303	8A1	21.279	3.92991e-07	847.878	813.502	48.6156	34.3764
GBM8 A1	17.64	4.89588e-06		8A1	28.53	2.57997e-09	5.26966				8A1	21.322	3.81451e-07	779.125
	SIRT5 up		SIRT5 down		SERAC1 up		SERAC1 down		AZI2 up		AZI2 down		TTC17 up		TTC17 down		CDC42 up		CDC42 down
GBM4 B1	2.01897	0.432613	31.7496	3.8975	1.16521	0.302644	42.9973	2.97557	20.4512	0.481877	23.6749	2.98706	106.312	17.5601	91.0067	10.2386	6.18678	0.628212	1942.18	531.956
GBM4 C1	1.7666	0.118599	34.5514	0.873983	1.23644	0.112389	41.6504	0.331979	23.7013	1.29143	22.1814	0.852892	116.417	2.90441	90.1667	3.84138	5.76272	0.456399	1719.02	113.626
GBM4 A1	3.15325	0.124516	17.5557	0.529177	3.371	0.233285	34.8685	2.47314	26.3642	0.0606396	15.6382	0.660819	130.056	10.5692	68.7502	7.09299	40.1357	0.472896	948.641	2.62937
GBM6 B1	5.87467	0.073235	18.6195	1.10218	0.345031	0.0496371	20.324	1.28727	16.95	0.00587119	22.1308	1.24123	105.519	12.1601	93.3486	2.03785	9.33024	1.07842	1779.79	35.1542
GBM6 C1	7.2162	0.382286	19.7508	0.779938	0.767988	0.0634683	20.5073	0.454787	22.9496	1.39812	21.4292	1.44602	188.884	5.6281	109.824	4.7168	12.1614	0.459195	2126.47	14.0017
GBM6 A1	9.18528	0.267327	8.9882	1.38445	2.25448	0.324336	14.5323	2.02264	29.6406	3.52726	15.554	2.31368	245.837	12.4285	73.655	0.0673931	257.935	21.7601	1054.14	100.889
GBM8 B1	1.25976	0.311269	54.5509	4.45187	1.16192	0.0237555	38.5806	2.31042	21.799	1.13976	46.5571	0.80671	71.6492	1.09253	74.015	0.513036	2.2087	0.200765	742.218	19.2883
GBM8 C1	1.42131	0.00344715	54.6716	0.15157	1.2921	0.0483408	34.6851	2.42427	23.6289	0.990294	45.6762	3.01915	82.3853	3.88021	82.822	9.82762	2.34757	0.38776	830.759	8.34973
GBM8 A1	1.90809	0.302934	40.2043	2.18625	2.09979	0.372263	32.1393	1.25987	31.3079	3.533	37.9914	3.63185	103.778	1.47455	67.7313	8.1307	5.36069	0.0910303	513.502	34.3764
	SIRT5
														SERAC1														CDC42
	AZI2													TTC17
