# Supplementary material for: Therapeutic potential of targeting microRNA‐10b in established intracranial glioblastoma: first steps toward the clinic
Source: EMBO Mol Med. 2016 Feb 10;8(3):268–87. doi: 10.15252/emmm.201505495 (PMC4772951; doi:10.15252/emmm.201505495)
Supplement: Supplementary file 9 — Source Data for Figure 3 [file EMMM-8-268-s007.xls]

## Sheet: GBMFC
GBM4&6 (64)		GBM4&8 (17)		GBM6&8 (21)		GBM4&6&8 (14)
AKT2	1	DDIT3	1	DDIT3	1	DDIT3	1
ATF1	1	FUS	1	FUS	1	FUS	1
CD2BP2	1	HNRNPC	1	HNRNPC	1	HNRNPC	1
CDC40	1	IVNS1ABP	1	IVNS1ABP	1	IVNS1ABP	1
CDC5L	1	NA	#N/A	MBNL2	#N/A	PSMD9	1
CDK12	1	NAA38	#N/A	NA	#N/A	QKI	1
CDK13	1	PPIG	#N/A	NSRP1	#N/A	RBM28	1
CELF1	1	PSMD9	1	PSMD9	1	RSRC1	1
CLK3	1	QKI	1	QKI	1	SRRM2	1
CSTF2	1	RBM28	1	RBM25	1	SRSF11	1
DDIT3	1	RSRC1	1	RBM28	1	SRSF5	1
DGCR14	1	SRRM2	1	RBM8A	1	SYNCRIP	1
DHX16	1	SRSF11	1	RSRC1	1	TSEN54	1
DHX38	1	SRSF5	1	SRRM2	1	ZRSR2	1
FUS	1	SYNCRIP	1	SRSF11
HNRNPC	1	TSEN54	1	SRSF5
HNRPLL	1	ZRSR2	1	SYNCRIP
IVNS1ABP	1			TIA1
JMJD6	1			TSEN54
KIAA1429	1			ZNF638
MAGOHB	1			ZRSR2
MBNL1	1
MBNL3	1
MPHOSPH10	1
NOL3	1
PAPOLA	1
PCF11	1
POLR2D	1
PPP2CA	1
PRPF3	1
PRPF38A	1
PRPF38B	1
PRPF40A	1
PSMD9	1
PTBP2	1
PTBP3	1
QKI	1
RBFOX2	1
RBM25	1
RBM28	1
RBM8A	1
RSRC1	1
SFSWAP	1
SKIV2L2	1
SNRNP48	1
SNRPA	1
SNRPA1	1
SNRPD1	1
SON	1
SREK1	1
SRRM2	1
SRSF11	1
SRSF3	1
SRSF5	1
SYNCRIP	1
TARDBP	1
TFIP11	1
THOC2	1
TIA1	1
TSEN54	1
WTAP	1
ZNF326	1
ZNF638	1
ZRSR2	1

## Sheet: GBMFCfinal
Gene (GBM468)
AKT2
ATF1
CD2BP2
CDC40
CDC5L
CDK12
CDK13
CELF1
CLK3
CSTF2
DDIT3
DGCR14
DHX16
DHX38
FUS
HNRNPC
HNRPLL
IVNS1ABP
JMJD6
KIAA1429
MAGOHB
MBNL1
MBNL2
MBNL3
MPHOSPH10
NA
NAA38
NOL3
NSRP1
PAPOLA
PCF11
POLR2D
PPIG
PPP2CA
PRPF3
PRPF38A
PRPF38B
PRPF40A
PSMD9
PTBP2
PTBP3
QKI
RBFOX2
RBM25
RBM28
RBM8A
RSRC1
SFSWAP
SKIV2L2
SNRNP48
SNRPA
SNRPA1
SNRPD1
SON
SREK1
SRRM2
SRSF11
SRSF3
SRSF5
SYNCRIP
TARDBP
TFIP11
THOC2
TIA1
TSEN54
WTAP
ZNF326
ZNF638
ZRSR2

## Sheet: Oncomine_under
Gene(Bredel Brain2)	Fold	P value		Gene(Lee Brain)	Fold	P value		Gene(Liang Brain)	Fold	P value		Gene(Murat Brain)	Fold	P value		Gene(Shai Brain)	Fold	P value		Gene(Sun Brain)	Fold	P value		Gene(TCGA_BrainGBM)	Fold	P value		Gene(TCGA_GBM)	Fold	P value
MBNL2	-3.96678	7.6869e-13		TET1	-4.74754	8.39822e-19		C6orf136	-2.73208	7.62816e-23		GABRG2	-54.6642	8.9466e-51		APBB1	-1.52479	1.79986e-12		AMN1	-3.28081	2.00442e-38		SNAP25	-19.7029	4.44247e-120		UBE2Q1	-1.67625	2.64786e-10
NHP2L1	-3.05431	1.85778e-11		SUPV3L1	-2.16715	1.90625e-18		GRM3	-7.05021	8.01467e-21		TEF	-2.60036	4.09061e-46		FAM65B	-1.48781	2.4051e-10		MAST3	-6.92602	7.96721e-37		RUNDC3A	-31.9305	8.29065e-111		EPS15L1	-2.90597	3.06867e-09
POLR2A	-1.64437	1.80655e-10		CCNG1	-4.12865	1.91572e-18		ZNF536	-5.77905	6.59846e-19		NIPA1	-3.31426	2.40863e-39		PCDHG@	-1.4983	3.49425e-10		KCNAB1	-5.52354	2.57811e-36		VSNL1	-68.143	1.29236e-80		SIRT5	-2.40215	7.07273e-09
HNRPLL	-1.47477	8.95075e-10		LOC728344	-4.81394	2.95318e-18		FBXL16	-5.79979	5.63029e-16		GNL1	-1.46402	4.40144e-38		SNX15	-1.32974	7.09246e-10		UBE2D2	-2.26426	7.71337e-36		SCG5	-5.0585	1.00047e-57		CAMSAP1	-2.73468	9.81633e-09
CELF2	-3.70353	2.8207e-09		PRPF4B	-4.81394	2.95318e-18		ANKRA2	-2.4558	6.63679e-16		VSNL1	-24.7251	4.71144e-37		FMO4	-1.32614	1.43929e-09		RASGRF2	-7.50634	9.57688e-36		GABRA1	-52.8479	7.94028e-56		USP25	-2.26492	3.03605e-08
MBNL1	-2.29886	7.3631e-09		HN1L	-6.09711	3.53045e-18		FGF1	-5.21741	3.40831e-15		RAPGEF5	-5.80966	5.69436e-37		FAIM2	-3.4052	2.64732e-09		MAGI1	-3.10922	1.13689e-35		FGF13	-22.1562	1.50076e-54		COX10	-1.52733	5.07175e-08
PPP2CA	-1.72391	3.16133e-06		VGLL3	-53.2722	3.85576e-18		AGPAT3	-1.95346	5.5144e-15		ATP8A1	-6.30335	6.81626e-35		NR2E3	-1.62036	5.33835e-09		NUAK1	-4.78117	1.44445e-35		SLC17A7	-60.2874	2.34878e-54		PEG10	-7.43089	1.01229e-07
DDX5	-1.72773	5.76312e-06		CCDC88C	-13.0811	6.56693e-18		SLC17A7	-8.67934	2.45199e-14		GLS	-7.14807	1.28732e-33		REG1P	-1.18959	8.96418e-09		CLCN4	-5.95125	3.65142e-35		SYT1	-50.3779	2.68882e-53		LASS6	-2.3886	1.10626e-07
SON	-1.4793	8.19072e-06		LOC441528	-3.59696	2.88384e-17		SH3GLB2	-2.04014	3.08423e-14		SULT4A1	-7.54153	3.11906e-33		RSC1A1	-1.42442	1.21895e-08		LOC283713	-5.91951	2.09687e-34		LGI1	-11.6897	5.52418e-52		AP3D1	-2.41343	1.15895e-07
HNRNPH3	-1.39867	1.59924e-05		FAM175B	-2.88165	3.0349e-17		DPY19L2P4	-2.25146	4.51762e-14		GNAO1	-5.11282	5.80398e-33		ADH1C	-1.40359	1.76391e-08		PPP1R3F	-2.77271	8.75011e-34		SH3GL3	-30.2014	1.08576e-45		RABEP1	-2.8336	1.20026e-07
MBNL3	-2.10566	2.35573e-05		ST6GALNAC5	-67.5862	3.11762e-17		SNRPN	-3.14936	5.72093e-14		SYNGR3	-16.8402	1.04182e-31		HNF1B	-1.49646	1.92605e-08		AK5	-18.8078	1.14712e-33		NEFL	-47.4923	1.92837e-45		UBAP2	-2.40036	1.52237e-07
PRPF40A	-2.05713	2.96311e-05		TMEM97	-4.89237	3.70671e-17		SLC35E2	-2.08627	1.24473e-13		ANK3	-8.8922	4.00175e-31		PLA2G6	-1.47977	2.62462e-08		LRP11	-3.91763	1.1566e-33		STMN2	-29.6782	1.13255e-42		ACVR1B	-2.48139	2.14945e-07
C22orf28	-2.1489	0.00010627		C2orf43	-2.86579	1.59846e-16		CDK5R2	-2.90285	1.89417e-13		SNAP25	-18.2786	4.68585e-31		PTGDS	-4.83048	2.88747e-08		PKP4	-6.30407	1.39063e-33		BASP1	-7.9033	2.71862e-42		MTMR9	-2.73826	3.2305e-07
RBM8A	-1.51526	0.000124138		LOC389906	-9.23436	3.41115e-16		DGKH	-2.43566	2.05669e-13		TPPP	-12.2865	8.03833e-31		EPB42	-1.37877	2.98473e-08		DCTN1	-2.37272	1.40208e-33		OPCML	-19.8399	8.56894e-41		ZSCAN18	-1.69158	3.28874e-07
PRPF38B	-4.50607	0.000184877		MPND	-2.34619	3.93931e-16		2014-09-04	-7.7061	9.16242e-13		PRKCZ	-9.98714	8.23015e-31		TRIM3	-1.5203	4.34532e-08		LRRC7	-12.4689	1.44374e-33		OLFM1	-22.0542	1.19321e-39		MAPK8	-1.76768	3.29305e-07
LSM4	-2.00759	0.000297224		SH3GL1	-2.34619	3.93931e-16		UCK1	-1.67694	1.20224e-12		LOC100128844	-12.2269	9.32595e-31		IDH3A	-1.42846	5.54146e-08		RAB11FIP4	-5.02631	1.63152e-33		NEBL	-4.46722	3.36033e-39		CNNM4	-1.48986	3.52397e-07
NAA38	-2.60179	0.00044127		RPS15A	-3.47959	4.33352e-16		CYTH1	-1.45565	1.22712e-11		AK5	-8.09616	1.71722e-28		SLC13A2	-1.40844	8.67174e-08		REPS2	-8.9175	2.01659e-33		BEX1	-4.537	1.43317e-38		VCY	-1.54867	3.5384e-07
BCAS2	-1.26884	0.000543765		SPIN4	-6.50645	4.96424e-16		NKAIN2	-3.84149	1.55018e-11		VAPA	-1.60112	4.78014e-28		TYRO3	-1.64817	9.00829e-08		WDR7	-4.1307	2.06672e-33		RTN1	-14.4024	1.99096e-38		PTGER3	-5.62645	3.60549e-07
NONO	-2.00129	0.000569891		PWWP2A	-2.46861	5.27411e-16		TTLL11	-2.97141	2.57656e-11		GRM3	-7.97472	8.14146e-28		VAMP1	-1.52649	1.03778e-07		ZNF365	-6.60064	2.41105e-33		REEP1	-6.61335	3.16868e-38		PDPK1	-2.53193	3.70385e-07
SNRPA1	-1.33287	0.000792911		HS6ST2	-35.4862	8.16006e-16		DUSP8	-2.53758	2.92341e-11		KIF5C	-4.28293	4.36538e-27		CYP4F12	-2.10943	1.14615e-07		KIF5C	-4.03367	4.5469e-33		ATP6V1G2	-19.0453	1.76227e-35		C1orf159	-1.59514	3.7551e-07
CLK4	-1.4237	0.000944155		CDK5RAP2	-3.93138	8.42318e-16		EPB41	-3.25954	2.92408e-11		PHIP	-1.51141	6.42502e-27		LOC100286923	-2.10943	1.14615e-07		NRXN3	-31.9721	8.32041e-33		ME1	-4.74383	5.65073e-35		ADRBK2	-4.33896	4.30549e-07
PCF11	-2.14616	0.00108776		ABTB2	-6.31767	9.1483e-16		LINGO2	-1.94801	3.2231e-11		2014-09-08	-3.52133	7.81991e-27		DTNB	-1.79525	1.35841e-07		SEC61A2	-2.79276	9.63844e-33		GAD1	-16.4882	6.54627e-34		GOT2	-1.82966	4.50395e-07
PPARGC1A	-2.43801	0.00126391		SLC2A4RG	-4.67589	1.08768e-15		PVRL3	-1.93455	4.36307e-11		GNAI1	-5.49652	1.0536e-26		ODF1	-1.35264	1.38937e-07		PNMAL2	-22.8703	1.37042e-32		ACSBG1	-3.94914	2.28757e-33		PGAP3	-1.6355	5.04484e-07
SRPK2	-1.87634	0.00166555		MBD2	-7.77893	1.19902e-15		STX1A	-2.7441	4.74557e-11		RTN1	-8.38229	1.23318e-26		KRT4	-1.47177	1.4449e-07		ANK3	-7.07067	1.65653e-32		PPP1R16B	-15.4281	1.13179e-31		PLCH1	-1.50999	5.34797e-07
HNRNPR	-1.50661	0.00221577		FAM45A	-2.93082	1.38403e-15		DIP2C	-1.91277	9.78012e-11		LOC283070	-3.99388	4.28233e-26		HSF4	-1.75576	1.48244e-07		GABARAPL3	-5.43794	1.7058e-32		DNAJC6	-8.83784	2.38219e-31		LAMA3	-1.82476	5.55463e-07
CLK3	-1.3814	0.00257347		TIMM22	-2.93751	1.3882e-15		NTRK2	-2.67713	1.16734e-10		DCUN1D5	-1.51858	1.96453e-25		TUBB4	-8.13821	1.59126e-07		HS3ST4	-7.95833	1.94756e-32		AK5	-32.7987	1.34583e-30		RAPGEF2	-2.06714	5.87419e-07
NUDT21	-1.58559	0.0027059		SOX1	-63.4184	2.8192e-15		TMX4	-1.63278	1.18698e-10		EPB41L3	-6.21081	6.97038e-25		MAP3K10	-1.52512	2.01626e-07		OAT	-2.64144	2.12963e-32		RGS7	-17.7816	1.58128e-30		ACTL8	-1.48391	6.08015e-07
SNRNP48	-1.54832	0.00303626		ST8SIA2	-38.2097	3.10223e-15		WBP2	-2.26106	1.72716e-10		ELAVL4	-7.70078	1.1744e-24		ATP6V0A1	-1.51974	2.02594e-07		2014-09-08	-4.38002	2.23725e-32		TAGLN3	-16.964	7.62856e-30		LOC92973	-1.61	6.70249e-07
DHX8	-1.55977	0.00380351		RBM8A	-2.63914	3.62852e-15		FECH	-1.59818	2.61953e-10		RAB40B	-5.60285	2.45202e-24		SYNM	-1.3835	2.25279e-07		EPS15	-3.07947	2.58064e-32		NAP1L3	-6.85777	2.71004e-29		GTDC1	-1.83677	6.86511e-07
FUS	-1.3714	0.00399832		UBASH3B	-7.60972	3.89842e-15		POLK	-1.40456	2.87903e-10		KIAA1244	-5.04424	4.22013e-24		BCAM	-1.78597	2.26096e-07		RASAL1	-7.55476	3.03288e-32		2014-09-06	-8.84102	2.8494e-29		FKSG49	-1.74636	7.978e-07
CELF1	-1.61913	0.00508135		PDSS1	-3.2829	4.82311e-15		CHST1	-2.62806	3.82078e-10		C12orf51	-2.03102	7.88291e-24		NTSR2	-1.60902	2.37799e-07		DDHD2	-2.76701	4.65095e-32		TUSC3	-5.14741	2.86981e-29		LRP3	-2.85549	8.10945e-07
SNRNP27	-1.29344	0.00653357		TRAPPC2	-2.29064	4.90043e-15		CA11	-6.53566	4.784e-10		DKK3	-2.44618	1.30736e-23		RUSC2	-1.62498	2.71055e-07		PDE1A	-7.21531	6.2156e-32		GABBR2	-17.126	3.78448e-29		HRK	-3.17123	1.04821e-06
YTHDC1	-1.57387	0.00808776		MINPP1	-2.74911	5.0453e-15		CPNE4	-1.68582	5.54551e-10		SV2B	-28.5705	4.2383e-23		BCL2L2	-1.8205	2.82584e-07		PPM1H	-5.77668	7.67203e-32		MBP	-15.6815	4.25929e-29		PI4K2A	-1.92367	1.30688e-06
THOC5	-1.4323	0.0106016		E2F5	-4.57672	5.16484e-15		PLIN4	-1.88184	5.904e-10		SPOCK1	-5.50704	5.76786e-23		NECAB3	-1.5455	2.83896e-07		KIAA1107	-7.17442	8.39202e-32		OMG	-5.85404	1.4743e-28		UBN1	-1.87938	1.38898e-06
NCBP1	-1.73262	0.011561		SNX15	-2.11239	5.4373e-15		KLK3	-3.80615	8.22983e-10		STXBP1	-6.73976	8.90006e-23		MAPK8IP3	-1.89654	3.04756e-07		TUBB4	-7.68494	9.11015e-32		EEF1A2	-11.3047	1.98176e-28		DGCR9	-2.3209	1.50314e-06
PPIH	-2.15437	0.0121058		MVK	-5.57076	6.06071e-15		DNAJC10	-5.80726	8.32886e-10		OLFM1	-12.7488	1.42301e-22		PPP1R16B	-2.97236	3.05222e-07		CPNE6	-20.8857	9.8279e-32		SLC1A1	-4.44568	3.21462e-28		AOX1	-1.5836	1.54326e-06
DGCR14	-1.39862	0.0146517		ALS2	-1.72577	7.30423e-15		MAST1	-3.04111	8.64288e-10		DNAJC6	-8.56725	1.80516e-22		PPP2R3A	-1.3209	3.51127e-07		KLHL2	-3.82204	1.00741e-31		SH3GL2	-29.4905	6.61933e-28		LRRK1	-1.94141	1.55203e-06
PTBP2	-1.28785	0.0210037		C12orf45	-4.3269	8.48112e-15		ACYP2	-2.63945	9.37794e-10		RAB15	-3.46906	1.90178e-22		C22orf33	-1.37984	4.06675e-07		KIAA0368	-2.98674	1.30723e-31		GPRASP1	-9.12712	8.91685e-28		SERINC3	-1.66877	1.57339e-06
RBM17	-1.2639	0.0273591		PSMD9	-1.8393	1.17902e-14		CTNNBIP1	-3.08228	1.14799e-09		SH3BGRL2	-4.39314	1.90567e-22		APLP1	-4.1332	4.32891e-07		AJAP1	-3.27973	1.40949e-31		GNG3	-35.8131	8.95853e-28		GRM2	-1.56459	1.59627e-06
WTAP	-1.53854	0.0318665		HOMER3	-8.47204	1.3499e-14		PDXP	-3.42317	1.17955e-09		PEG3	-5.23929	9.07116e-22		CBARA1	-1.2727	4.46245e-07		HERC1	-2.92464	1.43774e-31		SNAP91	-44.6376	1.3367e-27		DRD1	-2.44323	1.63739e-06
RNPC3	-1.46966	0.0323541		WHSC1	-4.77976	1.42919e-14		TRIM15	-1.86822	1.27512e-09		PNMA1	-1.8864	1.23001e-21		MLL2	-1.24108	4.51959e-07		SCAMP1	-3.36694	1.45411e-31		HPCAL4	-41.0849	1.79195e-27		APLP2	-1.8886	1.66203e-06
CWC15	-1.13719	0.0428502		ZC3HC1	-2.10683	1.45582e-14		NOX4	-1.74614	1.36963e-09		ULK2	-2.39234	1.43036e-21		MAST3	-2.79699	4.6113e-07		GABBR1	-4.29152	1.62247e-31		PRKCZ	-13.6529	1.87247e-27		HERC2	-2.37261	1.80284e-06
HNRNPC	-1.27755	0.0510668		CA5BP	-3.55513	1.58289e-14		CNTNAP2	-2.21631	1.59759e-09		SPOCK3	-20.6184	1.704e-21		RGS11	-1.45399	4.95614e-07		PPM1A	-2.91254	1.95988e-31		GNAS	-13.0336	8.31613e-27		MEF2A	-1.74723	1.84292e-06
AKT2	-3.86161	0.0513655		KIF22	-3.20283	1.88968e-14		PPP1R3E	-1.96431	3.72086e-09		SH3BP5	-2.34408	2.1903e-21		CYP4A11	-1.44141	5.16462e-07		DLG2	-12.4404	2.2136e-31		MLLT11	-3.40532	9.46028e-27		TIAM2	-1.34234	1.85411e-06
ZNF638	-1.13816	0.0527005		FKBP1B	-4.55301	1.90426e-14		OSBPL8	-1.79369	3.74788e-09		GABRB1	-7.61707	2.32683e-21		GSK3A	-1.51922	5.19991e-07		LRRC8B	-6.78097	2.29326e-31		NAP1L2	-13.6699	1.18088e-26		CDK20	-2.37307	1.87467e-06
PPIL1	-1.21949	0.0607498		BMPR1A	-4.32721	2.25267e-14		NR1I3	-1.56256	6.26277e-09		SYT1	-40.6085	2.52605e-21		CXCR3	-1.46671	6.74834e-07		GRM3	-14.5145	3.27152e-31		PNMA2	-3.43508	1.85974e-26		KLF5	-3.77869	1.88951e-06
GTF2F1	-1.18772	0.0748759		MTPAP	-2.17588	2.26182e-14		INA	-6.73039	6.9483e-09		SLC17A7	-12.8864	3.89412e-21		PPP2R2B	-1.14501	7.75084e-07		RAB40B	-6.58295	3.30916e-31		ATP8A1	-9.3252	2.31132e-26		CLOCK	-1.56664	1.90209e-06
KIAA1429	-1.23135	0.0833445		LMO4	-2.54582	2.36521e-14		NRAS	-1.47393	7.5774e-09		CRYM	-6.58929	6.33022e-21		F2RL3	-1.42067	9.99765e-07		DNAJC6	-6.227	3.59235e-31		D4S234E	-5.01724	3.22226e-26		MAGI2	-2.74189	1.96112e-06
SMNDC1	-1.1903	0.0984529		RYBP	-3.09597	2.39719e-14		PPP2R2C	-6.80871	9.57057e-09		KCNQ2	-7.07445	6.96431e-21		C15orf39	-1.21757	1.07246e-06		KIAA1244	-4.67525	4.59235e-31		PEG3	-6.47656	5.44364e-26		NDST2	-2.05593	2.21393e-06
RBM25	-1.10887	0.0986354		DDOST	-2.38654	2.5306e-14		AGPAT4	-1.8395	1.15133e-08		ATP6V1B2	-3.45002	1.4249e-20		MYL1	-1.22941	1.07675e-06		NAV3	-6.55826	5.72477e-31		LRRTM2	-4.17953	1.90931e-25		CNTN6	-2.29007	2.35187e-06
MPHOSPH10	-1.18945	0.105913		RBPMS	-8.40933	2.62712e-14		CADM2	-4.54129	1.22333e-08		ACTL6B	-2.54073	1.98163e-20		PCYT2	-1.66925	1.13272e-06		GARNL3	-2.50773	6.24213e-31		SV2B	-65.1201	2.28448e-25		KCNAB1	-3.27897	2.4018e-06
SKIV2L2	-1.27453	0.106332		MED21	-2.37476	2.85411e-14		FAM155A	-3.11522	1.30277e-08		NEBL	-3.54782	2.31669e-20		KLK3	-1.57138	1.29906e-06		ATL1	-5.06269	6.49402e-31		NRGN	-34.5964	2.5528e-25		PTPN1	-1.36075	2.42687e-06
QKI	-1.46571	0.107101		TEAD2	-5.33609	2.9139e-14		LOC100289509	-1.77235	1.32634e-08		SCN3B	-14.9575	6.94279e-20		SLC6A13	-1.46354	1.30732e-06		SNCA	-16.6008	9.35407e-31		GPM6A	-2.15135	3.3587e-25		KCNA4	-1.86574	2.44968e-06
RBM39	-1.09564	0.115684		MYST4	-2.71293	3.3407e-14		SIKE1	-2.12236	1.41325e-08		SLC22A15	-2.53073	9.43416e-20		TGM5	-1.42011	1.55247e-06		CDKL2	-8.23641	1.08963e-30		SCN3B	-49.0139	4.86605e-25		ADAM22	-1.99887	2.49192e-06
GEMIN8	-1.08997	0.132165		PTAFR	-2.27889	3.43744e-14		C22orf32	-1.54935	1.42865e-08		RUFY3	-3.31612	1.2232e-19		UROS	-1.62812	1.57238e-06		ASPHD1	-3.22376	1.11438e-30		SNCA	-22.5795	1.01225e-24		BDNF	-12.4817	2.70723e-06
DDX47	-1.15098	0.133522		MRPL21	-1.99031	3.44784e-14		WDSUB1	-1.49243	1.53791e-08		LOC100287428	-3.73569	1.3233e-19		PFKFB1	-1.42853	1.57863e-06		NLK	-3.16372	1.16057e-30		SPINT2	-7.16553	1.05588e-24		FAM13A	-1.93165	2.76176e-06
U2AF1	-1.20181	0.135419		COX15	-3.56359	3.69783e-14		UBE2L3	-2.15932	1.93834e-08		KLF13	-1.60403	1.3505e-19		SEPW1	-1.71054	1.58727e-06		PPP2R2C	-13.1985	1.40536e-30		FAM131B	-3.14245	2.25094e-24		SLC9A1	-2.10382	2.87069e-06
PAPOLA	-1.16457	0.150017		CTNS	-2.07553	3.8397e-14		RIMS3	-4.7945	2.37519e-08		DCLK1	-3.21325	1.53562e-19		FAM107A	-3.45608	1.65827e-06		SGIP1	-4.66669	1.42782e-30		FXYD6	-2.21062	2.76158e-24		USP7	-1.90815	2.96639e-06
SF3B1	-1.19174	0.1945		SEMA5B	-2.91716	4.54945e-14		LOC728931	-1.85791	3.38739e-08		PAFAH1B1	-2.14325	1.90256e-19		PCBP3	-1.50056	1.68739e-06		BCL2L2	-3.43369	1.4467e-30		GLS	-17.2381	2.86495e-24		ST8SIA3	-1.89345	3.11162e-06
HNRNPU	-1.21168	0.199451		ZNF346	-2.0492	4.57278e-14		HDLBP	-1.57242	3.57933e-08		NTRK2	-3.43798	2.10547e-19		PRH1	-1.54395	1.69824e-06		CD200	-3.51959	1.88049e-30		FAIM2	-8.81766	3.49978e-24		NR2F6	-2.12072	3.22445e-06
PPP4R2	-1.20035	0.218225		RUFY3	-2.50074	4.72845e-14		ASCL1	-1.62904	3.86647e-08		DNM3	-5.60393	2.26325e-19		PTPN18	-1.52968	1.77426e-06		FEZF2	-12.3747	2.15394e-30		GABRB1	-14.3402	9.96133e-24		RPAP2	-1.62795	3.44848e-06
CD2BP2	-1.10727	0.227623		SLC16A14	-9.00479	4.98686e-14		TGFB2	-2.60991	4.10665e-08		GABBR1	-2.83033	2.46172e-19		FARP2	-1.46144	1.8339e-06		MADD	-2.83794	2.24897e-30		STXBP6	-6.63499	1.18224e-23		PPP4R4	-1.77203	3.45821e-06
POLR2D	-1.05708	0.25365		LASS6	-2.93864	5.24127e-14		TULP4	-1.9711	4.14665e-08		LGI1	-6.00398	3.7692e-19		GPR12	-1.38607	1.87403e-06		MFSD6	-3.30874	2.4234e-30		NELL2	-11.1785	1.45838e-23		SCMH1	-1.35626	3.68468e-06
FASTK	-1.08789	0.271306		RQCD1	-2.9865	5.37652e-14		GOLGA7B	-3.0504	5.04064e-08		LONRF2	-3.85074	4.49665e-19		ADAMTS2	-1.75351	1.88097e-06		ADAP1	-4.55369	3.15951e-30		TPD52L1	-5.74742	2.27883e-23		SFI1	-1.32683	3.8843e-06
PLRG1	-1.0477	0.275814		ANAPC16	-3.27673	5.5851e-14		CDKN2D	-2.40438	5.36109e-08		PCDH9	-2.73598	6.08996e-19		RAB40AL	-1.40678	1.8871e-06		2014-03-11	-8.82702	5.90053e-30		HPRT1	-4.03533	2.47672e-23		VPS53	-1.70669	3.90101e-06
JMJD6	-1.06142	0.285638		C6orf134	-3.63437	6.26246e-14		SLC22A5	-1.75154	5.45284e-08		ARL8B	-1.69171	7.16612e-19		GRIN2C	-2.20944	1.89986e-06		TLN2	-3.78943	5.97325e-30		RGS4	-40.5261	3.08543e-23		FLT3	-1.69984	4.04088e-06
CDC40	-1.18312	0.32608		MGC2752	-2.51865	6.34484e-14		HEATR6	-1.41389	6.05369e-08		EDIL3	-9.55305	1.04466e-18		PVALB	-1.35915	2.13515e-06		STOX2	-4.05094	6.79821e-30		FAM107A	-2.835	9.10091e-23		ATP6AP2	-1.35581	4.11871e-06
TARDBP	-1.13606	0.328831		GPR153	-2.98745	6.71541e-14		FSD1	-2.93721	6.20068e-08		TMTC1	-3.80351	1.09975e-18		MYO1D	-1.35332	2.14232e-06		MAP1A	-3.88602	7.72674e-30		RUFY3	-3.48181	1.17752e-22		NOLC1	-2.26867	4.31528e-06
TFIP11	-1.02639	0.332979		RHBDL2	-8.07009	7.39995e-14		C16orf63	-1.69976	7.33222e-08		ARPP21	-5.07264	1.23594e-18		BBC3	-1.21189	2.18385e-06		GNAO1	-5.18061	7.80476e-30		ADCY2	-3.3605	1.54082e-22		CX3CL1	-2.59705	4.3993e-06
POLR2F	-1.07121	0.351551		MED28	-2.4776	7.7279e-14		PCDH9	-1.96564	7.42455e-08		TMEFF2	-9.18599	1.42711e-18		SPRR1A	-1.53159	2.22044e-06		PRKACB	-2.64977	8.36585e-30		CAP2	-5.55758	1.86712e-22		IGHMBP2	-1.60783	4.53513e-06
SNRNP200	-1.10255	0.365841		RIMKLB	-3.03607	7.81172e-14		KIAA2018	-1.86517	8.16941e-08		C1orf173	-8.44318	1.45577e-18		TSPYL1	-1.34196	2.26261e-06		PPFIA2	-7.33294	8.45476e-30		STMN4	-8.18129	2.59726e-22		MAST2	-1.85605	4.65669e-06
PPIG	-1.0366	0.38152		DCXR	-4.60386	8.07592e-14		SAP18	-1.7771	9.8856e-08		AGPAT3	-2.04289	1.54557e-18		JAK3	-1.22381	2.56981e-06		RAB11FIP2	-2.78645	8.65452e-30		CAMK2G	-5.69983	3.01099e-22		YBX2	-1.89966	4.66891e-06
LSM6	-1.00715	0.44496		CCNJ	-5.22161	8.16863e-14		R3HDM1	-1.65749	1.07404e-07		SORBS2	-3.77163	1.76759e-18		THBS1	-1.14214	2.60174e-06		IQSEC1	-3.88683	9.07447e-30		DYNC1I1	-17.1144	4.2811e-22		GAD2	-2.72138	4.7299e-06
TIA1	-1.01847	0.45435		ZRANB1	-2.63359	8.42167e-14		SLC2A3	-1.97137	1.17674e-07		BEX1	-3.61859	1.87997e-18		MYL3	-2.12353	2.67695e-06		ANKRD43	-10.7439	9.384e-30		AMPH	-20.537	6.14264e-22		P2RX5	-5.93414	4.80766e-06
HNRNPA0	-1.01402	0.467896		SFRS13A	-3.0369	8.53648e-14		RAP1GDS1	-1.46781	1.20822e-07		AMPH	-8.73747	2.33301e-18		GUCA2A	-1.49825	3.14308e-06		CYLD	-2.27692	9.75877e-30		ERC2	-19.3877	6.32189e-22		MBOAT7	-2.07798	5.00234e-06
CDK12	-1.00929	0.470965		TMEM199	-1.85482	8.64139e-14		CALM1	-3.17407	1.33431e-07		SNCA	-30.0015	2.86025e-18		CDH16	-1.54801	3.26774e-06		TMEFF2	-5.25785	1.00469e-29		RAPGEF4	-9.17387	7.07632e-22		NOMO2	-1.5443	5.01325e-06
KIAA1967	-1.02965	0.476493		CBX2	-3.31629	9.09918e-14		CFC1	-2.46582	1.34043e-07		ST8SIA3	-9.6133	3.37335e-18		GRIP2	-1.39811	3.36686e-06		MAPRE2	-4.08694	1.08887e-29		TSPAN5	-2.2532	1.69941e-21		SLC9A2	-1.77278	5.10249e-06
SNRPA	-1.00592	0.485594		EXOC6	-3.48646	1.06369e-13		PIK3IP1	-1.91764	1.3423e-07		KLC1	-2.53326	4.55628e-18		PICK1	-1.52469	3.88969e-06		SHISA7	-7.67101	1.17507e-29		RNF41	-6.13065	2.15098e-21		SHANK1	-1.69736	5.32173e-06
RBM5	1.00298	0.50289		TBL1X	-3.24358	1.17338e-13		HK1	-2.11013	1.37361e-07		GAS7	-3.13411	5.48179e-18		CYP2C9	-1.23826	4.01536e-06		FLJ35390	-6.44678	1.28869e-29		GRIA3	-3.46478	2.41778e-21		LMTK2	-1.43804	5.61028e-06
HNRNPD	1.04681	0.533771		RPUSD3	-2.65054	1.38229e-13		ETV2	-2.76063	1.4554e-07		PPP1R9A	-3.24348	6.40773e-18		PTGER3	-1.21808	4.03509e-06		SERPINI1	-10.79	2.13229e-29		ATP1A2	-3.51745	3.01123e-21		AKAP5	-2.86564	5.80146e-06
NOVA1	1.06671	0.563041		MMP26	-1.93359	1.59045e-13		SAMD12	-2.20293	1.92863e-07		2014-09-03	-3.2199	6.94869e-18		HRK	-1.27471	4.08553e-06		C1orf59	-3.22227	2.14186e-29		NAV3	-11.0758	3.38386e-21		CBFA2T3	-3.95226	5.80441e-06
MAGOH	1.07638	0.568349		ATP7B	-2.26387	1.61951e-13		AR	-2.71697	2.13765e-07		CALM1	-3.44363	7.36535e-18		SILV	-1.46462	4.21369e-06		TSPYL5	-4.54737	2.78149e-29		CDK5R1	-10.9572	3.4885e-21		TRIM44	-2.01197	5.84039e-06
TRA2B	1.06539	0.598088		RAB3GAP2	-3.04301	1.63631e-13		ABCA8	-1.99538	2.56155e-07		BEX2	-4.98226	1.6707e-17		SMG6	-1.3747	4.25262e-06		ADAMTS8	-7.3694	3.30667e-29		SST	-80.5162	3.94592e-21		SMG7	-2.16461	5.90297e-06
CWC27	1.03351	0.615175		LEMD1	-15.508	1.71409e-13		C20orf26	-1.41421	3.29522e-07		BNIP3	-1.877	1.95074e-17		DEFB4A	-1.32478	5.47441e-06		IPCEF1	-6.62503	4.22728e-29		LARP6	-3.20569	4.71724e-21		AP2B1	-1.68419	5.97432e-06
DHX38	1.08518	0.645489		MBOAT1	-3.57702	1.86576e-13		BHLHE41	-2.1415	3.30472e-07		DNM1	-10.5261	2.92328e-17		SMYD5	-1.26345	5.53492e-06		WNK2	-10.2035	4.33922e-29		LDOC1	-4.91652	5.09637e-21		CASP10	-1.69741	6.0614e-06
CDC5L	1.05758	0.676508		GMPS	-3.83483	1.9692e-13		TSPAN7	-2.72144	3.35157e-07		VPS26A	-1.55062	3.21969e-17		FAM50B	-1.48394	5.84554e-06		LGI3	-26.0093	5.1285e-29		CDK14	-2.06689	5.66444e-21		RASA1	-1.75264	6.0704e-06
HNRNPH2	1.09416	0.685755		KIAA1967	-2.48584	2.00656e-13		RAB3B	-1.50177	4.40851e-07		UBE2QL1	-13.0799	5.98803e-17		MYOG	-1.28265	5.92487e-06		AP4S1	-2.47676	6.37788e-29		NDRG2	-3.24378	5.95248e-21		DOPEY1	-2.26255	6.37407e-06
CDK13	1.11183	0.693937		ZNF828	-3.39373	2.01443e-13		ZDHHC18	-2.50862	4.86569e-07		FEV	-1.20089	6.0146e-17		P2RY6	-1.23428	6.08031e-06		LOC283267	-2.89474	6.66354e-29		GRM3	-16.7596	7.12776e-21		ALOX15	-1.3888	6.40211e-06
CSTF3	1.09277	0.73556		HIC2	-3.80711	2.1265e-13		JOSD1	-1.40949	5.89513e-07		TAGLN3	-7.38045	6.36571e-17		ERBB3	-1.41051	6.12294e-06		DNAJA4	-5.63284	7.07819e-29		CAMK2B	-17.2397	7.50395e-21		GFRA2	-2.34268	6.84917e-06
SFPQ	1.09273	0.776949		MFGE8	-3.67376	2.14343e-13		CPA4	-1.90044	6.03644e-07		PCSK1	-5.71245	7.53846e-17		LRP5	-1.26008	6.16117e-06		FAIM2	-4.22825	7.63042e-29		APLP1	-4.60931	7.71191e-21		C1orf21	-3.9883	6.9498e-06
DDIT3	1.093	0.785801		PBX1	-2.5218	2.29524e-13		FAM123A	-2.92412	7.63058e-07		ANKH	-1.86289	8.27573e-17		GATA1	-1.23599	6.23373e-06		RAPGEF4	-7.10214	8.61667e-29		MYT1L	-42.0721	8.03664e-21		ATP6V1C1	-1.75069	6.98748e-06
SNRPD1	1.12594	0.787867		RBM23	-1.96599	2.33359e-13		IDI1	-1.69741	7.69788e-07		ANKS1B	-9.04499	8.33521e-17		PRB4	-1.8266	6.64435e-06		DACT3	-2.74074	9.59618e-29		CDC42	-23.0786	1.43938e-20		ATRX	-3.56289	7.10883e-06
RBM4	1.08048	0.791526		LTBP1	-5.03652	2.46711e-13		ATP2A2	-1.98343	7.88828e-07		MAP1B	-1.79632	9.428e-17		BAIAP3	-1.7556	7.30657e-06		GABRG1	-9.00243	1.00035e-28		PRKCB	-28.7374	1.45284e-20		CTDSPL	-1.34342	7.12731e-06
POLR2L	1.06547	0.800868		CDC6	-6.11427	2.54379e-13		LOC642852	-1.38461	8.2468e-07		NALCN	-6.17649	9.64886e-17		SERPINC1	-1.29443	7.50989e-06		AIFM3	-4.1561	1.00939e-28		L1CAM	-11.7304	1.53422e-20		SEC23IP	-1.37895	7.16547e-06
PRPF3	1.3611	0.802722		GINS3	-2.76426	2.57343e-13		RTN2	-1.65711	8.92507e-07		DIP2C	-1.8519	1.24975e-16		KCNQ1	-1.13991	7.65821e-06		RAP1GDS1	-2.60314	1.19964e-28		DNM1	-23.301	1.67962e-20		ANKS1B	-2.10985	7.32525e-06
SF3A1	1.09551	0.820668		GLI3	-6.99619	2.63781e-13		MAPRE2	-1.40834	1.02667e-06		MEF2A	-1.78469	2.72414e-16		FOSL1	-1.27084	7.72327e-06		CLASP2	-2.942	1.22384e-28		ACTL6B	-15.2171	1.8295e-20		RFX2	-1.31167	7.44099e-06
RBM28	1.13846	0.83369		GABRA5	-55.8319	2.6479e-13		WDFY3	-1.21027	1.05341e-06		MAPT	-1.9774	3.0146e-16		ATP10A	-1.45862	7.85349e-06		WSCD2	-8.36332	1.46977e-28		SOBP	-3.26392	1.88289e-20		EIF4ENIF1	-1.53622	7.70952e-06
PPP1R8	1.08498	0.855151		C2orf47	-2.48787	2.79103e-13		HNRNPH3	-1.44293	1.05748e-06		NBL1	-2.12689	3.42473e-16		PDE3A	-1.30467	8.10074e-06		SH3GL3	-8.68194	2.34714e-28		DBC1	-17.946	2.54215e-20		PPME1	-2.37922	7.79429e-06
IVNS1ABP	1.12971	0.85693		MYH10	-3.3472	2.83482e-13		RXRB	-1.43429	1.06882e-06		GABRA5	-1.29358	3.57944e-16		GAL3ST1	-2.05568	8.1848e-06		PLEKHA1	-3.75968	2.35733e-28		PFN2	-1.9971	2.65577e-20		TBC1D13	-1.6724	8.23212e-06
RBMX	1.14005	0.866322		METTL9	-3.25964	3.01154e-13		KIF5C	-5.07101	1.08606e-06		CPLX1	-11.4908	4.1703e-16		ANK3	-4.41887	8.24251e-06		RCAN2	-6.30022	3.15616e-28		LHX2	-3.86639	2.79218e-20		DSG3	-1.56966	9.01505e-06
CCBL2	1.12031	0.894002		TMEM18	-2.8583	3.02492e-13		NEURL4	-1.38735	1.12066e-06		UCHL1	-4.57783	7.85104e-16		WIT1	-1.41154	8.82342e-06		CRHBP	-8.58556	3.84076e-28		FUT9	-10.7907	3.12008e-20		CCDC28B	-1.5446	9.04782e-06
SRRM2	1.19228	0.898313		TRAPPC9	-1.81877	3.24165e-13		ARHGAP5	-1.76622	1.139e-06		GABRD	-6.10268	8.43107e-16		KRT81	-1.44235	9.06606e-06		SRCIN1	-6.58248	4.36853e-28		LPPR4	-6.70491	3.47652e-20		GTF3C1	-2.09405	9.58065e-06
SMC1A	2.54202	0.910947		SFMBT1	-2.49258	3.37743e-13		MUM1	-1.28691	1.37227e-06		STXBP6	-21.7671	9.06031e-16		CHP	-1.24123	9.2741e-06		HMGCLL1	-11.1568	4.54313e-28		RCAN2	-13.9356	3.48966e-20		VAPB	-2.57837	9.87624e-06
ATF1	1.47209	0.915473		NOL9	-2.06332	3.39664e-13		AP1G2	-2.80732	1.37381e-06		CHGB	-11.1212	9.49447e-16		RASGRF1	-1.48113	9.32885e-06		CHIC1	-2.39854	4.74618e-28		HSPA12A	-21.3078	4.05773e-20		GABRA5	-2.79556	1.01223e-05
GEMIN7	1.09323	0.920511		POLR2D	-3.74878	3.41961e-13		TRMT12	-1.64035	1.45801e-06		TERF2IP	-2.20982	1.02635e-15		MVD	-1.46894	9.49231e-06		HSPA12A	-8.09967	4.82222e-28		THY1	-4.39819	4.41232e-20		THRB	-2.07512	1.02352e-05
PRPF39	1.41933	0.922689		HSF2	-2.99059	3.47788e-13		SLC35C1	-1.65007	1.47326e-06		PPP1R14C	-2.33932	1.2197e-15		GJA8	-1.51426	9.90418e-06		GRIN2C	-11.5771	5.03301e-28		MICAL2	-11.1851	4.92858e-20		OVOL2	-1.29834	1.03487e-05
DHX15	1.14714	0.923204		HRAS	-2.66975	3.53969e-13		SEZ6L2	-4.90552	1.65908e-06		RAB12	-1.31461	1.52091e-15		SERPIND1	-1.43103	1.02533e-05		IL1RAPL1	-5.21407	6.57664e-28		CAMK2N1	-5.09465	7.1328e-20		ABCC8	-2.97697	1.04066e-05
U2AF2	1.09966	0.925979		SNRPA1	-2.17145	3.55803e-13		LOC100287108	-1.23656	1.81906e-06		FLRT1	-1.29993	1.58748e-15		NTRK3	-1.47629	1.0462e-05		SCAPER	-2.13236	6.59269e-28		SERPINI1	-19.8491	7.64653e-20		TLN2	-2.61298	1.06037e-05
CRNKL1	1.29095	0.942921		CCNF	-2.93401	3.58649e-13		C13orf1	-1.81211	2.0459e-06		ADAMTS8	-2.30309	1.63952e-15		CFHR3	-1.48939	1.10078e-05		ATP8A1	-6.33778	7.05983e-28		SEZ6L	-4.19571	7.8573e-20		LUZP1	-2.2534	1.08021e-05
LSM1	1.11445	0.945371		YTHDF2	-2.76243	3.97276e-13		FAM193A	-1.37268	2.25962e-06		RTN3	-1.66861	2.97616e-15		SVEP1	-1.42521	1.12851e-05		DOCK3	-8.83207	7.42394e-28		RAB6A	-9.94449	8.22521e-20		PPP2R5B	-1.54343	1.11986e-05
ZRSR2	1.18794	0.954873		FEN1	-4.65521	4.06839e-13		MAP7	-4.13423	2.3916e-06		ENPP5	-3.0682	3.2166e-15		TNFRSF10D	-1.23071	1.1831e-05		CYP46A1	-6.41543	7.45914e-28		PPP2R2B	-2.47009	1.06774e-19		PSMD1	-1.75427	1.12531e-05
PRPF38A	1.2315	0.971501		TRIM37	-2.35949	4.33586e-13		BEND5	-1.73591	2.39227e-06		TMEM66	-1.41328	5.26082e-15		AANAT	-1.33368	1.20927e-05		RYR2	-15.1525	7.93741e-28		SNCB	-25.5012	1.26987e-19		LOC100128935	-1.28061	1.13097e-05
SNRPE	1.44827	0.992411		RFC1	-2.47862	4.35396e-13		TCTN3	-1.2915	2.45476e-06		SH3GL3	-7.71988	5.28346e-15		CDX2	-1.39073	1.33117e-05		ATP6V0A1	-2.54264	8.96017e-28		SLC12A5	-45.2508	1.32027e-19		CDC5L	-1.28061	1.13097e-05
DHX16	1.32226	0.993808		SIP1	-2.40192	4.80457e-13		ADH6	-1.79076	2.46732e-06		MEGF9	-2.16825	6.38907e-15		ACCN3	-1.69301	1.375e-05		NDUFB8	-2.28878	1.09669e-27		SPOCK1	-7.13344	2.03044e-19		WWC1	-2.34377	1.13813e-05
PSMD9	1.23908	0.996592		LOC286434	-37.2766	4.97811e-13		NUCB1	-5.41014	2.49641e-06		HIGD1A	-1.56141	7.08785e-15		MYCL1	-1.28741	1.40042e-05		STXBP6	-13.6664	1.13165e-27		APBA2	-4.60977	2.44887e-19		ADAMTS8	-3.54289	1.14436e-05
MAGOHB	1.43223	0.996769		COIL	-2.2568	4.98652e-13		TNPO2	-1.46646	2.50339e-06		KCNJ6	-3.08686	7.90274e-15		TULP3	-1.24	1.40688e-05		NDFIP2	-4.88775	1.13514e-27		CYP46A1	-19.5796	4.26627e-19		ADAM11	-2.2698	1.16507e-05
SYNCRIP	1.36961	0.998617		LOC100288911	-5.68447	5.00153e-13		NEBL	-3.81632	3.15763e-06		NAPB	-10.8645	8.17147e-15		CHKA	-1.34246	1.49122e-05		C1orf95	-6.15774	1.34495e-27		HMP19	-16.1368	4.43447e-19		BTRC	-1.95302	1.23938e-05
HNRNPM	1.17913	0.999334		ATP2B1	-3.2687	5.02479e-13		C16orf5	-2.17146	3.22466e-06		C12orf39	-4.52794	1.15495e-14		ELAVL3	-1.72187	1.51352e-05		CBX7	-3.67061	1.34827e-27		TUBB4	-15.2202	5.43936e-19		KRT23	-1.45203	1.24121e-05
TRPT1	1.31441	0.999658		FAM192A	-2.64827	5.30716e-13		KCTD10	-1.43429	3.35489e-06		SCG5	-4.08984	1.3035e-14		GGT2	-1.60363	1.51541e-05		FAM174A	-2.32904	1.64683e-27		CLDN10	-6.90022	7.30738e-19		VPS35	-1.38596	1.28145e-05
CSTF2	1.56658	0.999907		TROVE2	-1.82042	5.56406e-13		MGLL	-3.62401	3.51022e-06		ARHGAP26	-3.3826	1.38216e-14		NCKIPSD	-1.41297	1.55131e-05		DNM3	-5.81831	1.70042e-27		SYN1	-41.9927	8.4984e-19		SLC22A8	-1.75299	1.30276e-05
PTBP1	3.09989	0.999987		BMS1	-1.7501	5.68708e-13		SNORD89	-1.28988	3.76549e-06		BASP1	-5.99203	1.45205e-14		KYNU	-1.39366	1.55648e-05		KBTBD11	-3.70598	1.8412e-27		CRYM	-37.3526	9.00422e-19		NOL6	-1.88605	1.31401e-05
CLK2	2.51938	0.999992		TMPO	-4.46544	6.08781e-13		NDUFA10	-1.63354	3.82228e-06		C16orf45	-2.54923	1.50588e-14		KHDRBS2	-1.24824	1.62578e-05		PRRT1	-6.31885	1.94802e-27		OTUB1	-4.10922	1.26812e-18		TRAF3IP1	-1.50531	1.33584e-05
NSRP1	#N/A	#N/A		CCBL2	-2.39247	6.11908e-13		BASP1	-2.69509	4.20262e-06		SERPINI1	-18.5076	1.51541e-14		IGHMBP2	-1.20352	1.6346e-05		STMN1	-2.58744	2.09837e-27		NRIP3	-17.3884	1.30335e-18		FGA	-1.49419	1.34751e-05
PTBP3	1.51623	0.970628	ROD1	TUBG1	-3.32698	6.1268e-13		RUSC2	-2.10228	5.03885e-06		OMG	-4.572	1.53279e-14		GAS7	-2.42791	1.66948e-05		MTMR9	-2.19185	2.27687e-27		RRAGA	-1.73346	1.5833e-18		TYR	-1.63765	1.38898e-05
RBFOX2	-3.4034	2.51216e-14	RBM9	ASXL2	-1.92029	6.48729e-13		SLC6A1	-2.55685	5.19335e-06		ENPP4	-3.36077	1.80415e-14		IQSEC2	-1.48561	1.69693e-05		BRSK1	-4.21989	2.30487e-27		MAGEH1	-2.00923	1.61399e-18		WHSC1L1	-1.47766	1.48255e-05
RSRC1	#N/A	#N/A		PATZ1	-2.63737	6.67611e-13		SPINT2	-2.68452	5.34177e-06		SRCIN1	-3.93693	1.89877e-14		CCBL1	-1.28281	1.75122e-05		EPB41L3	-5.57793	2.39981e-27		GRIA1	-4.2122	1.66754e-18		INSL3	-1.62219	1.50258e-05
SCAF11	-1.17848	0.258317	SIP1	WDR34	-3.26478	6.69558e-13		SLAIN2	-1.39185	5.50646e-06		MEP1B	-1.35987	2.63247e-14		C21orf2	-1.3526	1.86614e-05		WNT10B	-9.56257	2.4939e-27		GUCY1B3	-8.47896	1.78789e-18		USP20	-1.77823	1.52032e-05
SNW1	#N/A	#N/A		MAPKAPK5	-2.04378	6.9666e-13		THAP6	-1.17667	5.52478e-06		STOX2	-3.31616	2.71736e-14		NEFM	-1.32815	1.92795e-05		ABR	-2.08254	2.5144e-27		CIRBP	-1.43641	2.02261e-18		IMMT	-1.51937	1.5319e-05
SREK1	2.24139	0.999823	SFRS12	CACNA1H	-3.3701	7.00964e-13		RYR1	-2.13712	5.5409e-06		NUDT7	-1.55143	4.82201e-14		FAM131B	-1.6903	1.96912e-05		TEF	-3.92284	2.82581e-27		LPPR1	-2.63875	2.9536e-18		DLGAP2	-1.71854	1.5769e-05
SREK1IP1	#N/A	#N/A		KIAA0182	-5.89665	7.01135e-13		RNF170	-1.45397	5.65184e-06		ENSA	-1.37065	5.04103e-14		FXYD1	-3.34512	2.09345e-05		DYNC1I1	-6.17588	2.83343e-27		DNM3	-9.50119	2.97564e-18		PLXNA2	-2.78922	1.696e-05
SRSF10	-1.36452	0.0556537	SFRS13A	ACAT2	-10.5701	7.25877e-13		BRD3	-1.87202	5.90893e-06		LOC255167	-1.18845	5.13956e-14		CLCN6	-1.43724	2.12027e-05		EFHA2	-4.61525	2.97499e-27		SYNGR3	-28.7469	3.19711e-18		ITSN2	-1.81205	1.70445e-05
SRSF11	-2.16997	0.0263738	SFRS11	OSTM1	-3.20761	7.26572e-13		SLPI	-1.66062	6.1425e-06		TSPAN7	-2.88092	5.25652e-14		PTAFR	-1.40486	2.13894e-05		LOC285147	-5.98145	3.16097e-27		GABBR1	-11.8851	3.4264e-18		C5orf23	-1.44295	1.73364e-05
SRSF12	#N/A	#N/A		C1orf183	-19.6905	7.45814e-13		SETX	-1.24943	6.63276e-06		KIF1B	-2.26522	5.6957e-14		PRSS53	-1.47156	2.18978e-05		ARHGEF7	-4.18381	3.34826e-27		RAB6B	-4.11273	3.98414e-18		MPRIP	-1.56687	1.73545e-05
SRSF3	-1.30181	0.0353919	SFRS3	EWSR1	-2.14201	7.93999e-13		GRB7	-1.87861	6.87026e-06		PKP4	-2.40163	6.06818e-14		BDKRB2	-1.3898	2.22731e-05		CBX6	-1.91288	3.68449e-27		SCN3A	-1.89002	6.62571e-18		CDH7	-2.72406	1.75679e-05
SRSF5	-1.23564	0.0401135	SFRS5	EXOSC3	-3.16707	8.25607e-13		XYLT1	-1.55114	7.00182e-06		KIAA1797	-2.16262	6.21007e-14		NEUROG3	-1.21739	2.27668e-05		DBC1	-4.85512	4.21929e-27		SUSD4	-4.0177	8.30844e-18		SPTB	-2.01191	1.78838e-05
SUGP2	-1.23415	0.0108721	SFRS14	FAM118B	-2.52932	8.78535e-13		DUXAP10	-2.05013	7.01424e-06		RGPD5	-1.79495	6.99575e-14		AATK	-2.01248	2.28294e-05		ATP6V1E1	-2.57239	4.22648e-27		MMS19	-2.25726	9.54868e-18		PUM2	-1.6252	1.82495e-05
DGSR14	#N/A	#N/A		PXMP2	-3.58111	9.0803e-13		RAB3GAP1	-1.42303	7.88344e-06		NIPSNAP1	-1.35669	7.56801e-14		TENC1	-2.08473	2.32829e-05		CAMK2G	-3.48039	4.54118e-27		TSPAN7	-3.42635	9.58184e-18		CBX6	-3.81095	1.83559e-05
SRRT	#N/A	#N/A	ARS2	POMT2	-1.74313	1.02391e-12		GUCA1A	-1.42371	7.9617e-06		GABBR2	-10.95	7.91293e-14		NR1H4	-1.24821	2.33277e-05		LOC100128844	-7.99938	5.18586e-27		UBB	-1.42049	1.11875e-17		PTPN3	-3.40129	1.84134e-05
				NUP214	-1.94499	1.02673e-12		NDUFB10	-1.27574	8.31757e-06		PPP2R2B	-2.28016	8.10093e-14		ASPHD1	-2.22169	2.3615e-05		MUM1L1	-8.30869	5.37289e-27		SYT11	-1.87532	1.24285e-17		IL5RA	-1.33926	1.85974e-05
				ZNF250	-2.10749	1.088e-12		WDR7	-2.4525	8.80546e-06		ALDH2	-1.64821	8.35623e-14		FBLN1	-1.43302	2.36308e-05		FAM179B	-2.2085	5.40372e-27		ATP1B1	-4.62426	1.39578e-17		AMPD2	-2.17666	1.92719e-05
				NQO1	-12.3184	1.1741e-12		SLC9A3R1	-2.72893	8.92084e-06		PI4KAP1	-2.58463	1.01557e-13		RLBP1	-1.18155	2.38341e-05		VRK3	-4.71835	5.67962e-27		DCLK1	-4.80172	1.48194e-17		AZIN1	-2.77147	1.93307e-05
				PATL1	-2.49647	1.19818e-12		MOSC2	-2.0392	9.24358e-06		CELF4	-9.12694	1.02744e-13		KRT17	-1.5862	2.40377e-05		FARP1	-3.65191	7.25794e-27		ASS1	-3.98183	1.48486e-17		ZNF142	-1.71121	1.94559e-05
				C7orf50	-3.84198	1.33447e-12		DCLK1	-2.56317	9.36813e-06		ARHGAP21	-1.67387	1.03748e-13		TNFSF12	-1.31126	2.40629e-05		TMEM151A	-12.2988	7.39289e-27		GRIK2	-2.24859	1.53774e-17		TSPAN1	-1.93902	1.95732e-05
				PPID	-2.42028	1.35164e-12		PKN2	-1.47627	9.4811e-06		GPHN	-1.61801	1.41107e-13		SMAD9	-1.35154	2.40863e-05		ANKS1B	-8.19251	7.66647e-27		RALYL	-16.5556	1.54705e-17		EPS8L1	-1.45689	1.96458e-05
				YEATS4	-2.35299	1.40591e-12		KIF3A	-1.34402	1.06597e-05		MLLT4	-1.5131	1.48864e-13		BMP6	-1.15367	2.42259e-05		FBXO2	-4.36585	7.79005e-27		RAB40B	-6.52175	2.08468e-17		ZMIZ2	-2.44479	2.06806e-05
				CHRNA5	-4.04732	1.45309e-12		MTERFD2	-1.47905	1.09354e-05		OPTN	-4.89794	1.5994e-13		TPMT	-1.28441	2.43329e-05		HTR2C	-18.019	8.41547e-27		PDE2A	-14.0429	2.44889e-17		GGNBP2	-1.3969	2.08026e-05
				FADS1	-2.76858	1.50782e-12		ZFP14	-1.51947	1.11592e-05		HDAC4	-2.14728	1.70067e-13		GYPA	-1.2206	2.43412e-05		TMEM56	-5.44154	8.60643e-27		GNAO1	-25.8558	2.46819e-17		KIAA0649	-2.55069	2.08272e-05
				SLC25A38	-2.2567	1.59518e-12		KDM5D	-2.80621	1.12061e-05		C1orf230	-1.33604	2.28809e-13		ZNF192	-1.16312	2.45043e-05		RASGEF1A	-7.88837	8.70481e-27		SV2A	-5.51197	2.88028e-17		RAB3B	-2.07896	2.16676e-05
				CENPO	-4.43006	1.6907e-12		KLHL32	-2.99685	1.15903e-05		ELAVL2	-15.5051	2.3863e-13		POMC	-1.85808	2.52947e-05		DZIP3	-2.23789	8.88201e-27		ALDH6A1	-2.04442	2.95945e-17		MGEA5	-1.58632	2.18264e-05
				EPC1	-2.44334	1.70287e-12		CYB561D1	-1.62001	1.22243e-05		HOOK1	-6.2379	2.56478e-13		MOCS1	-1.24885	2.586e-05		BRSK2	-4.5796	9.46776e-27		RALGPS1	-5.23534	3.17239e-17		CSNK1G2	-1.60922	2.21516e-05
				UBAP2L	-2.3664	1.70485e-12		FBXL4	-1.39486	1.24515e-05		LIPA	-1.45523	2.58923e-13		RAPGEF3	-2.03524	2.66814e-05		IGSF8	-3.36126	1.08109e-26		ALCAM	-1.47782	3.49379e-17		TSKS	-1.49088	2.26521e-05
				IFT27	-2.80417	1.7196e-12		PRKCZ	-1.71317	1.28286e-05		LOC440894	-1.20962	4.61134e-13		MPP2	-1.30213	2.68161e-05		DNM1L	-2.1605	1.18669e-26		ZNF365	-12.0266	3.5087e-17		KCNA3	-2.07429	2.27505e-05
				CENPL	-2.8741	1.80912e-12		ACER3	-1.29958	1.29751e-05		ARNT2	-1.9387	4.96802e-13		GDPD5	-1.65662	2.72193e-05		STMN4	-6.87247	1.25848e-26		CARKD	-1.83753	4.14814e-17		SRD5A1	-2.14415	2.30035e-05
				DPH3	-3.25485	1.95192e-12		ALDOB	-2.18303	1.36923e-05		RTN4R	-1.90753	5.14708e-13		POU2F2	-1.47199	2.73125e-05		CMTM4	-2.61609	1.26685e-26		LY6H	-19.5994	4.20864e-17		WIZ	-1.77906	2.31997e-05
				MARK1	-2.91172	1.97182e-12		TMEM192	-1.95775	1.42793e-05		MEF2D	-1.87384	5.66425e-13		KCNJ1	-1.23268	2.75597e-05		TBRG1	-2.45627	1.2934e-26		PID1	-2.47849	4.66851e-17		AGPAT3	-1.77046	2.32039e-05
				CENPN	-4.76343	2.00419e-12		BEX5	-4.76669	1.48005e-05		C5orf53	-2.57202	7.06107e-13		CA11	-3.85811	2.81445e-05		PIP4K2B	-2.14549	1.31927e-26		LMO3	-10.5485	4.74647e-17		RPS6KA6	-1.34556	2.37841e-05
				MGAT2	-2.3881	2.01776e-12		MEIS1	-1.76418	1.63194e-05		ADAM23	-1.39	1.0354e-12		CYP2A6	-1.77641	2.83866e-05		DCUN1D5	-2.97378	1.37971e-26		CA11	-14.5613	4.91013e-17		CAMK1D	-4.52409	2.37936e-05
				MRPL43	-2.49685	2.02524e-12		BSCL2	-2.45264	1.79542e-05		ATP1B1	-3.62229	1.0571e-12		FETUB	-1.64397	3.00753e-05		STOML1	-2.31981	1.4684e-26		SPARCL1	-1.52763	5.05755e-17		PPT2	-1.72267	2.38047e-05
				TACC2	-2.84949	2.03875e-12		WNT11	-1.62713	1.86788e-05		PITPNC1	-1.94875	1.2278e-12		DYRK1A	-1.35784	3.09865e-05		KIRREL3	-9.99023	1.60758e-26		C16orf45	-3.20015	5.48208e-17		ADAM30	-1.42443	2.38686e-05
				GABRB3	-13.4326	2.03973e-12		YPEL3	-3.28048	1.88762e-05		CHN2	-4.81184	1.30847e-12		SNX29	-1.23044	3.14421e-05		TM2D3	-2.37125	1.71598e-26		ENTPD6	-3.81951	5.80562e-17		FSTL4	-1.81813	2.38789e-05
				SYNRG	-1.85327	2.1153e-12		SMAGP	-2.64259	1.92867e-05		SYN2	-37.7924	1.64769e-12		PLA2G10	-1.77287	3.16707e-05		DOPEY1	-2.04217	1.90535e-26		SNX10	-2.18856	5.88367e-17		ACVR2A	-2.40585	2.38824e-05
				ZCCHC18	-3.2532	2.15774e-12		B3GAT1	-2.82255	1.96811e-05		CDH13	-4.03326	1.65921e-12		MAPK8IP1	-1.63944	3.2189e-05		ELMO1	-3.3564	2.24173e-26		FXYD1	-7.51755	6.09334e-17		LRP12	-1.64589	2.4581e-05
				UPP2	-2.21355	2.25906e-12		TCEAL5	-2.4731	2.05574e-05		PHYHIPL	-2.23181	1.68697e-12		TM7SF2	-1.40588	3.23418e-05		TLL2	-11.1493	2.4064e-26		STX1A	-17.7325	6.34736e-17		CALM1	-1.99031	2.46941e-05
				LOC100130766	-2.21355	2.25906e-12		C6orf146	-1.71872	2.09316e-05		LOC729635	-1.13064	2.26152e-12		ACCN1	-1.36142	3.2493e-05		ACADSB	-3.04696	2.57343e-26		PLCB1	-5.21975	6.38622e-17		LOC100289523	-1.33947	2.48538e-05
				QRSL1	-2.02162	2.27502e-12		TMEM143	-1.61776	2.11052e-05		ATP9A	-2.67995	2.58907e-12		CLDN4	-1.21785	3.39099e-05		NOS1	-8.32466	2.59054e-26		LOC100131599	-5.21975	6.38622e-17		LOC392555	-1.33947	2.48538e-05
				COQ2	-3.34751	2.33104e-12		NUP153	-1.42011	2.11806e-05		DLG1	-1.57886	2.59387e-12		APBA1	-1.25264	3.52417e-05		CCDC85A	-7.77756	2.71556e-26		IDS	-3.99081	6.42075e-17		GOLGA8A	-1.95376	2.50678e-05
				CCNE2	-3.73472	2.46133e-12		UBR3	-1.43088	2.41825e-05		LOC401176	-1.09822	2.84332e-12		FOXI1	-1.41393	3.63448e-05		NEGR1	-8.94659	2.72951e-26		RIMS3	-20.519	7.19503e-17		KLHDC10	-2.54962	2.55275e-05
				TRIP4	-2.25338	2.53286e-12		FKBPL	-1.25876	2.44739e-05		PPP1R3E	-2.36067	3.10272e-12		CDSN	-1.37418	3.67699e-05		SEC62	-2.19097	2.8039e-26		ATXN7L3B	-4.01529	7.42899e-17		NR5A1	-1.26585	2.5699e-05
				MCM10	-8.84308	2.54138e-12		ELK4	-1.24372	2.49754e-05		PTPRD	-3.29214	3.16728e-12		ABCC9	-1.18929	3.72624e-05		C12orf51	-2.66786	2.81743e-26		NUAK1	-8.24924	8.76844e-17		HR	-1.66739	2.58072e-05
				RNF219	-2.341	2.58575e-12		ATP2B1	-2.80565	2.66914e-05		LOC100303728	-1.32077	3.38947e-12		STARD5	-1.29834	3.79368e-05		RTN3	-2.55254	3.03358e-26		ARF3	-4.16913	8.85198e-17		SLC25A44	-1.76027	2.58692e-05
				ISCA2	-3.18211	2.65818e-12		MPP1	-1.47768	2.67138e-05		BEX5	-12.827	3.46523e-12		DBP	-1.56719	3.84723e-05		RELN	-5.14747	3.19823e-26		GABRA2	-29.1878	9.31612e-17		MED14	-3.02052	2.59534e-05
				WDR5	-2.29329	2.65916e-12		GPA33	-3.76199	2.67205e-05		LOC387647	-1.74447	4.38513e-12		TCF7	-1.26701	3.88273e-05		CD47	-2.51491	3.27834e-26		TUBB2A	-2.51556	1.27999e-16		RAB11FIP4	-1.53311	2.60155e-05
				MEX3A	-3.6353	2.73731e-12		C10orf46	-1.28106	2.69859e-05		HPRT1	-3.75074	4.47567e-12		FKBP8	-1.65885	3.92166e-05		RUNDC3A	-3.84236	3.70564e-26		NTSR2	-11.4173	1.42226e-16		WNT2	-2.22173	2.64135e-05
				NT5DC2	-5.24352	2.8074e-12		SPOCK1	-5.88487	2.71591e-05		GNAS	-6.79659	4.73097e-12		TTLL5	-1.60937	3.92635e-05		SV2B	-35.8741	3.93542e-26		PCLO	-33.6352	1.47144e-16		C1orf114	-1.82848	2.6845e-05
				ATP6V1G1	-1.98013	2.81588e-12		FMR1	-1.20985	2.75548e-05		KCNJ12	-1.6643	5.15873e-12		NR1H2	-1.22517	4.13036e-05		RALGPS1	-3.21095	3.95097e-26		TSPYL5	-9.24962	1.66559e-16		FAF2	-1.64027	2.68793e-05
				ZC3H18	-2.33229	2.89643e-12		UPP2	-2.34268	2.98253e-05		PTK2	-1.37965	5.18194e-12		TPPP	-2.53136	4.29746e-05		TERF2IP	-2.23103	4.20277e-26		AP3M2	-3.8062	1.69246e-16		DGKA	-1.92346	2.71578e-05
				LOC220906	-2.02153	3.06921e-12		CAMLG	-1.34455	2.99213e-05		HMP19	-7.98516	5.5414e-12		XDH	-1.26224	4.35169e-05		CNTN3	-12.2175	4.64002e-26		THRA	-2.82395	1.78306e-16		FGF5	-1.45351	2.71851e-05
				VPS37B	-5.37365	3.08155e-12		RIC3	-2.06149	3.02033e-05		RHOF	-1.33497	6.40553e-12		CYP2E1	-1.20584	4.35596e-05		RABGAP1L	-2.53017	4.69997e-26		SYBU	-4.05429	1.81223e-16		ARHGEF12	-2.67609	2.74073e-05
				CHST14	-2.59947	3.24773e-12		SDK1	-3.65562	3.18804e-05		MLLT11	-2.95103	6.64133e-12		KIF5C	-2.56703	4.47249e-05		LYNX1	-2.731	4.92796e-26		CNTNAP2	-17.0218	1.95267e-16		FAM131B	-1.99667	2.80181e-05
				GNPNAT1	-2.26609	3.28524e-12		EPB49	-6.73806	3.28658e-05		CYFIP2	-4.26369	6.99019e-12		NDRG2	-1.34129	4.53608e-05		NPY	-7.28404	4.98852e-26		NPDC1	-2.15085	1.98767e-16		INPP4A	-3.87119	2.83359e-05
				PEX13	-3.40414	3.35008e-12		EPB41L5	-1.52881	3.60435e-05		CREG2	-21.6352	9.18952e-12		XCL2	-1.8412	4.56973e-05		LRTM2	-5.32501	4.9954e-26		CPNE6	-20.0707	2.08696e-16		ITIH4	-1.54747	2.94876e-05
				MCM2	-4.74918	3.379e-12		MAL2	-4.9007	3.61402e-05		CNRIP1	-2.94211	1.0551e-11		INHA	-1.39423	4.60648e-05		NECAB1	-9.47746	5.88366e-26		PCSK1N	-4.12106	2.28204e-16		SBF1	-2.31581	2.96186e-05
				MGAT4B	-2.08482	3.50056e-12		C5orf53	-2.86857	3.68229e-05		LAMP2	-2.33575	1.18314e-11		CRY2	-1.57227	4.61869e-05		MACROD2	-8.00427	6.15549e-26		STXBP1	-13.7113	2.81977e-16		PPRC1	-1.42705	3.08467e-05
				TXNDC17	-2.6415	3.605e-12		TMEM45B	-1.73949	3.70323e-05		PHACTR3	-5.25791	1.19454e-11		MBP	-12.1082	4.62182e-05		SCN2B	-6.35747	6.32862e-26		WIF1	-24.0652	2.86552e-16		ZER1	-1.75774	3.10801e-05
				BEND3	-2.12295	3.746e-12		BEND6	-1.46612	3.73382e-05		LRFN1	-1.24242	1.28788e-11		ACSM3	-1.33863	4.62839e-05		ZRANB1	-2.39094	6.68517e-26		WASF3	-3.03918	3.37919e-16		CACNA1I	-7.3725	3.12533e-05
				TDRKH	-2.85819	3.80218e-12		PPP1R12B	-1.38942	3.7575e-05		FBXO15	-1.50689	1.37181e-11		LOC643332	-1.57842	4.68311e-05		ATP9A	-2.82782	7.70464e-26		KIAA1107	-17.806	3.4819e-16		PUM1	-1.4012	3.18361e-05
				CORT	-2.23203	3.88346e-12		RAB5B	-1.46677	3.77166e-05		SUSD4	-1.48311	1.48774e-11		LOC100289081	-1.74166	4.72916e-05		RAPGEF2	-2.58576	8.33057e-26		EFHD1	-3.75576	3.56741e-16		UBE2O	-2.21189	3.24888e-05
				SRRM1	-1.52263	4.06378e-12		SPTAN1	-1.36221	4.24244e-05		PPM1B	-1.35439	1.50128e-11		TBX5	-1.25751	4.75249e-05		ARRB1	-2.71472	9.18731e-26		GRIA2	-5.68345	3.74698e-16		SCN8A	-3.73888	3.36312e-05
				DEM1	-6.68505	4.11931e-12		GTF2H5	-2.57755	4.26134e-05		LDOC1	-3.08085	1.66313e-11		RND1	-1.60951	4.78334e-05		GABARAPL1	-4.15397	9.35331e-26		ERBB4	-5.55501	3.78935e-16		LIMK1	-1.79857	3.42713e-05
				LRP5	-7.4469	4.25533e-12		RAB2A	-1.8204	4.51069e-05		ELMOD1	-4.38307	1.78779e-11		PPIF	-1.40272	4.81902e-05		SOCS7	-2.14307	9.40371e-26		TF	-4.92874	5.24494e-16		IP6K1	-1.88297	3.44073e-05
				MCM5	-4.18166	4.35785e-12		CA5BP	-1.58323	4.56949e-05		SEMA4F	-1.88502	1.91112e-11		DEFA4	-1.17015	4.84573e-05		AKAP11	-2.53683	9.54207e-26		NDRG4	-7.59108	5.33442e-16		GRIA3	-2.99629	3.44573e-05
				FAT3	-6.17579	4.44536e-12		SEH1L	-1.38319	4.5929e-05		N4BP2L2	-1.43522	2.10632e-11		GNB3	-1.36082	4.8504e-05		FAM190B	-2.45877	9.70486e-26		ENC1	-13.837	5.37008e-16		SLC16A7	-1.68005	3.46598e-05
				CHEK1	-4.16971	4.66532e-12		C20orf30	-1.55114	4.79905e-05		ARV1	-1.28012	2.42029e-11		REG1B	-1.58187	4.85734e-05		GABRA2	-6.58024	1.02044e-25		NELL1	-23.5739	5.44356e-16		ZNF331	-1.58262	3.526e-05
				SEZ6L	-9.70297	4.82469e-12		LIM2	-1.48938	4.81115e-05		NCRNA00081	-1.29548	2.71761e-11		TOP3B	-1.52367	4.86315e-05		MAPK8IP3	-2.65385	1.03665e-25		CAMKV	-15.0765	5.72997e-16		GNAL	-2.27624	3.53357e-05
				RFC3	-4.69442	4.89255e-12		IRF2BP2	-1.51502	4.99131e-05		AKTIP	-1.70603	3.42676e-11		CYP7B1	-1.20804	4.93409e-05		ROGDI	-4.00996	1.10333e-25		NHP2L1	-2.98696	6.87669e-16		ILF3	-1.43883	3.54844e-05
				SDK2	-9.72777	4.9186e-12		MAPK8IP1	-2.00741	5.05353e-05		SGSM1	-6.40404	3.80715e-11		GAMT	-1.50597	5.09549e-05		SST	-14.567	1.35021e-25		PPP3CB	-7.88073	6.93198e-16		PVRIG	-1.3048	3.61625e-05
				CEP57	-2.4319	5.04374e-12		ACADSB	-1.55176	5.12033e-05		D4S234E	-1.52561	3.91699e-11		ABO	-1.33871	5.10303e-05		BEX2	-4.38718	1.45526e-25		CKMT1B	-25.393	7.81424e-16		AFF2	-2.84814	3.61963e-05
				EP400NL	-2.31765	5.18695e-12		PAK1	-2.97042	5.39974e-05		SNAP91	-17.8368	3.95193e-11		ST3GAL4	-1.76735	5.15158e-05		OSBPL1A	-3.48812	1.5132e-25		FTH1	-1.65875	7.99503e-16		POU6F2	-1.4996	3.62135e-05
				SLC25A24	-2.49817	5.25162e-12		MTUS1	-4.68312	5.43907e-05		MRAS	-1.68159	4.24261e-11		TGFB1	-1.34566	5.20271e-05		PCNX	-1.97914	1.52023e-25		CHST1	-8.35965	8.31485e-16		RERE	-1.83765	3.69813e-05
				MED1	-2.0915	5.41229e-12		SPATA4	-1.33561	6.36598e-05		SLC38A1	-1.98476	4.6716e-11		TCP11L1	-1.1561	5.23394e-05		MBLAC2	-2.96166	1.54249e-25		UCHL1	-4.559	9.0491e-16		EFNA3	-2.48775	3.69946e-05
				GMEB2	-1.64519	5.42373e-12		PURA	-2.24026	6.46697e-05		STX7	-1.71174	4.68812e-11		PAK4	-1.34326	5.24442e-05		IMPAD1	-1.66171	1.71225e-25		AGXT2L1	-19.5582	9.13677e-16		PDE4DIP	-2.06507	3.71649e-05
				GTPBP6	-2.23752	5.44059e-12		KBTBD11	-5.20322	6.84831e-05		C12orf76	-2.49776	4.73614e-11		BIN1	-2.5981	5.32984e-05		SLITRK1	-10.5972	1.79277e-25		KIF1A	-10.3296	9.41114e-16		SLC3A1	-4.66478	3.72051e-05
				EXOC5	-2.74928	6.00975e-12		MGRN1	-1.82839	6.8837e-05		ABR	-2.25586	4.88402e-11		ALPK3	-1.3576	5.37629e-05		C6orf136	-2.37462	1.81157e-25		ANK2	-3.49773	9.52439e-16		DNAJC4	-1.402	3.75924e-05
				GRIP1	-19.565	6.29884e-12		PLXNC1	-1.971	7.03442e-05		RPS6KA2	-2.18967	5.07202e-11		FAM75A3	-1.3934	5.40012e-05		SOBP	-2.16154	1.81935e-25		FXYD7	-14.2052	9.64502e-16		KRT1	-1.42134	3.76768e-05
				HNRNPF	-3.72908	6.36427e-12		SHPRH	-1.39359	7.39964e-05		LANCL1	-1.37282	5.47557e-11		DSCR4	-1.31078	5.41243e-05		KCTD4	-12.2134	2.0971e-25		ARPP19	-3.05575	9.76361e-16		RABGAP1L	-4.0541	3.81373e-05
				BHLHB9	-3.07782	6.43755e-12		SNAPC5	-1.2915	7.50635e-05		SLC1A1	-3.77089	5.99259e-11		VAMP2	-2.14361	5.46142e-05		PPP1R16B	-8.98767	2.14067e-25		VIPR1	-8.90425	1.09501e-15		AIRE	-1.32516	3.8308e-05
				C22orf13	-2.14104	6.64636e-12		CLIP4	-1.61547	7.91718e-05		PDE4DIP	-1.99252	6.53406e-11		RALGDS	-1.54011	5.84639e-05		CRYZL1	-2.20404	2.16738e-25		GAD2	-24.9435	1.11533e-15		IL6ST	-1.76856	3.94402e-05
				MMS19	-1.85368	6.65153e-12		DPYSL5	-1.72867	8.311e-05		SH3GL2	-22.6029	7.32604e-11		KRT6C	-1.19358	5.88093e-05		YPEL4	-4.78043	2.38052e-25		TAC3	-13.1246	1.20277e-15		KIAA0100	-2.77833	3.95382e-05
				CIB2	-4.02338	6.66113e-12		EPS15	-2.13095	8.60937e-05		AKR1C1	-2.34292	7.54616e-11		RPS6KA2	-1.53884	5.98905e-05		DUSP26	-3.74427	2.44962e-25		SPHAR	-1.95318	1.20844e-15		CDC14B	-2.75793	3.95686e-05
				TNPO3	-3.12198	6.75383e-12		ALAS1	-1.26474	8.71488e-05		AKR1C2	-1.91339	7.68009e-11		GATA2	-1.42608	6.28514e-05		PALM2	-5.35563	2.60136e-25		KIF5C	-7.32554	1.28043e-15		NMT1	-2.05971	3.98335e-05
				BMP7	-3.72	7.01492e-12		CKB	-2.33972	9.08489e-05		ME1	-3.56018	7.83076e-11		ESR1	-1.3608	6.66947e-05		CASKIN1	-5.48953	2.61531e-25		OSBPL1A	-4.66024	1.30143e-15		SEMA4F	-1.69454	3.98966e-05
				ZFHX4	-2.91352	7.31556e-12		SRP68	-1.3192	9.63208e-05		MFSD6	-3.75423	8.12996e-11		CCDC94	-1.19375	6.92877e-05		FBRSL1	-2.5845	2.73705e-25		NBL1	-4.11969	1.34365e-15		GRM7	-2.33169	3.9958e-05
				RBBP8	-2.55559	7.83043e-12		RANBP17	-1.4811	9.6554e-05		PLCL2	-2.38277	8.19515e-11		SERPINI1	-3.32479	6.9768e-05		PPP1R3E	-2.6898	2.76183e-25		FGFR3	-4.36411	1.45093e-15		SNAPC4	-2.17069	4.01465e-05
				GRIA1	-10.5192	7.94734e-12		MPP2	-2.21709	9.73759e-05		DPP10	-9.50942	9.1904e-11		MOBP	-6.90546	6.98963e-05		DGKE	-6.72666	4.08731e-25		CHGA	-17.6638	1.47091e-15		GABRB2	-2.53102	4.02704e-05
				ZW10	-1.71986	8.06363e-12		CDC26	-1.64744	0.000100818		APBA2	-2.69638	9.20698e-11		CHAD	-1.39833	7.04003e-05		RMND5A	-2.3081	4.11e-25		PRKACB	-2.99694	1.55297e-15		MPP3	-1.53242	4.07613e-05
				OTX1	-3.07323	8.25868e-12		DLG1	-1.82471	0.000102242		KIAA0284	-1.91802	9.35238e-11		DMWD	-1.33804	7.05652e-05		SLC6A1	-3.4784	4.11097e-25		PLEKHA5	-2.28889	1.66617e-15		ARL8B	-1.28245	4.10268e-05
				ACOX2	-2.85033	8.37799e-12		LOC389328	-1.34102	0.000106519		USP47	-1.46806	9.6183e-11		GPR68	-1.37584	7.29064e-05		LDOC1	-3.01496	4.18329e-25		FAM169A	-2.67619	1.88955e-15		LARGE	-4.41499	4.12318e-05
				CAP2	-3.52211	8.42386e-12		MXI1	-2.04675	0.000110331		CPE	-1.75527	1.041e-10		EXOC3	-1.24198	7.45011e-05		ZNF540	-3.58249	4.58633e-25		BSCL2	-5.41375	1.95129e-15		KCNK3	-5.02572	4.12377e-05
				MPPED2	-10.8343	8.52653e-12		RAB11B	-1.65443	0.000114176		MYT1L	-34.8714	1.10506e-10		VCY	-1.67698	7.45143e-05		MYRIP	-6.02847	4.81468e-25		FKBP4	-1.93051	2.14852e-15		IL2RA	-1.30345	4.15199e-05
				NDUFV1	-1.97979	8.53409e-12		PLEKHA1	-2.03261	0.000114413		ADRBK1	-1.069	1.12996e-10		IKZF1	-1.49137	7.58224e-05		PIK3CB	-2.27469	5.25669e-25		PTGDS	-7.94114	2.24839e-15		CFHR4	-1.52741	4.15954e-05
				MKI67	-4.06847	8.75339e-12		ABI2	-1.34941	0.000119371		TUBB2A	-2.18807	1.14002e-10		SH3GL3	-4.94541	7.86787e-05		GNAZ	-2.24212	5.49506e-25		RAP2A	-1.98374	2.35137e-15		C1orf69	-1.49577	4.19088e-05
				RPL7AP10	-4.43416	8.83417e-12		GDF11	-1.27899	0.000120013		CADM2	-6.5846	1.2e-10		RRBP1	-1.22149	7.97811e-05		MLLT4	-2.84446	5.97639e-25		KCTD13	-2.62249	2.36131e-15		BCAS4	-1.73761	4.2027e-05
				2014-03-05	-2.77845	8.89239e-12		GPX4	-1.7033	0.00012227		PPFIA2	-2.24354	1.22542e-10		KCNC3	-1.87857	8.18478e-05		NCRNA00087	-7.79626	6.11229e-25		NBEA	-7.53162	2.39616e-15		CD1A	-1.48533	4.21666e-05
				LSM2	-3.30955	8.90847e-12		PEX26	-1.30998	0.00012417		CELF5	-10.0338	1.27822e-10		ATP1B1	-2.92675	8.39487e-05		NALCN	-5.39165	7.08686e-25		MYRIP	-7.87063	2.56491e-15		ADARB1	-4.79417	4.22244e-05
				COPS4	-2.21569	9.16436e-12		DNAJC21	-1.32562	0.000125055		LOC283713	-8.74684	1.37692e-10		PPBPL2	-1.32414	8.86309e-05		GPRASP1	-4.46302	7.09675e-25		PRKAR2B	-4.3317	2.7393e-15		CHD3	-1.79358	4.39838e-05
				OPA1	-2.06064	9.20657e-12		PABPN1	-1.39539	0.000134528		LMBRD1	-1.413	1.43344e-10		LOC729678	-1.52631	9.01615e-05		CA11	-7.98644	7.45495e-25		ACOT7	-6.41971	2.87999e-15		TERF2	-2.28962	4.44237e-05
				HDGFRP3	-2.75671	9.6248e-12		GRINA	-1.53156	0.000140649		MICAL2	-8.15561	1.47427e-10		BMP10	-1.30758	9.17792e-05		ZCCHC2	-2.00882	7.48208e-25		FAM69A	-2.75998	3.33756e-15		CYP2A6	-1.55212	4.53627e-05
				SPRYD4	-1.65546	9.84701e-12		LPGAT1	-2.07005	0.000141968		OPCML	-10.5952	1.70895e-10		MPZ	-1.4603	9.2603e-05		STX1B	-9.09542	8.90111e-25		PCDH9	-3.61228	3.47069e-15		DDX10	-1.92021	4.56465e-05
				CDT1	-6.999	1.0008e-11		ZNF828	-1.40153	0.00014242		PCDH7	-11.8162	1.79108e-10		RAP1GAP	-1.57391	9.2922e-05		EIF4E3	-2.37932	9.09471e-25		MTCH1	-2.12759	3.64182e-15		RPL18	-1.47183	4.65133e-05
				SQLE	-8.41298	1.00225e-11		LOC100287276	-1.63429	0.000144036		SESTD1	-1.55182	1.996e-10		DCTN1	-1.73977	9.31944e-05		FBXO9	-1.92277	9.11943e-25		AP3B2	-10.5579	3.70553e-15		KCNB2	-1.62577	4.6713e-05
				TFPI	-5.92003	1.06783e-11		DPY19L2	-1.18674	0.000147373		ZDHHC23	-2.0905	2.2658e-10		CACNA1A	-1.86442	9.44169e-05		UBR3	-2.45125	9.37241e-25		HPCA	-21.73	4.11793e-15		ABCA3	-1.69765	4.68959e-05
				CPNE2	-5.81972	1.09595e-11		NOTCH3	-1.29176	0.000156107		WDR37	-1.67932	2.32129e-10		OBSL1	-1.72811	9.77447e-05		SCG5	-3.35642	1.02889e-24		SCN2A	-17.7882	4.12906e-15		DCAF8	-1.7974	4.78664e-05
				PDZRN4	-7.88914	1.12272e-11		YWHAG	-1.9	0.000166827		SCG3	-4.21452	2.33884e-10		NXPH2	-1.33605	9.93971e-05		CDC42	-8.90601	1.03533e-24		NEFM	-48.2796	4.17429e-15		ARIH1	-1.71624	4.87391e-05
				TOPBP1	-2.44864	1.24573e-11		MYBBP1A	-1.51782	0.000201625		EIF5	-1.51198	2.34582e-10		CRTC1	-1.52385	9.98103e-05		TTBK2	-2.4645	1.09522e-24		SLC25A4	-2.32164	4.37651e-15		AGFG1	-1.60199	4.87796e-05
				IMMP1L	-3.90904	1.27523e-11		NRK	-1.50681	0.000217848		COPG2	-6.70453	2.47244e-10		MRPS12	-1.57177	0.000100042		NAP1L3	-4.0727	1.14849e-24		CDH10	-4.50574	4.4173e-15		GREM2	-5.70636	4.87973e-05
				LOC730101	-4.05661	1.27526e-11		LOC100129794	-1.96473	0.00021831		GRIN2A	-23.6701	2.6288e-10		PON3	-1.44875	0.000102612		CYS1	-3.55077	1.1613e-24		KIAA1045	-25.2971	4.69712e-15		MAP1A	-2.78035	4.92383e-05
				RNFT2	-3.8265	1.30978e-11		SLITRK5	-1.75251	0.000218569		MAP7D2	-11.3217	2.71815e-10		PIGQ	-1.4536	0.000103707		PLEKHB2	-1.96052	1.16636e-24		MAP2K1	-3.42987	4.74258e-15		WSB2	-1.3453	4.96775e-05
				UQCRC2	-2.47662	1.327e-11		CDH16	-1.3496	0.000223036		PIGB	-1.58196	3.16227e-10		NR1D1	-1.93488	0.000104293		NTSR2	-25.9114	1.3353e-24		ACTR1A	-2.40162	4.74298e-15		MAPKBP1	-2.02273	4.97327e-05
				ARPC4	-2.3012	1.36872e-11		TMEM183A	-1.50579	0.000224448		TPD52	-2.47969	3.42445e-10		KIF5A	-1.73833	0.000107513		PRKCB	-9.87198	1.38389e-24		ATP6V1D	-2.32763	4.84893e-15		C8orf17	-1.4908	4.98345e-05
				NOP16	-2.49663	1.38068e-11		ZNF512B	-1.39308	0.00022692		ATP1A2	-2.90231	3.46244e-10		SPTB	-1.52879	0.000108574		KIF1B	-2.11528	1.38907e-24		UBL3	-1.76937	4.87572e-15		CYP2C19	-1.31918	4.98541e-05
				WHSC1L1	-2.09507	1.38845e-11		SAMD5	-1.60655	0.00022826		ODZ2	-9.02548	3.46724e-10		GPR50	-1.35345	0.000110152		SLC7A14	-9.67388	1.60391e-24		CPEB1	-5.60749	5.67783e-15		HSPA4	-2.16037	5.01545e-05
				SIN3A	-2.04798	1.40231e-11		OTOF	-1.99427	0.000238845		NEDD4L	-2.59029	4.7007e-10		ACR	-1.54612	0.000110228		C5orf30	-2.95934	1.61015e-24		MAPT	-5.70422	5.9108e-15		FAM153B	-2.68276	5.0298e-05
				ZBTB45	-1.9403	1.44244e-11		LRRC8A	-1.49831	0.00024343		SERINC3	-1.9121	4.94955e-10		MECOM	-1.50623	0.000111396		AAK1	-2.40127	1.63578e-24		NPTX1	-21.7973	6.47954e-15		CARD10	-1.28815	5.09171e-05
				RFC5	-2.2468	1.46676e-11		TAB3	-1.32899	0.000249173		OR1A2	-1.09474	4.974e-10		SLC9A1	-1.22006	0.000111412		CCDC92	-2.84273	1.6475e-24		CKB	-2.31889	6.67521e-15		DLG3	-1.52686	5.09213e-05
				APBB2	-2.45046	1.46702e-11		FZR1	-1.28194	0.000249363		FAM133A	-1.87986	5.3419e-10		AVPR1B	-1.24514	0.000112218		LOC221710	-2.37728	1.66654e-24		SLC6A1	-4.16096	6.68268e-15		MARK4	-2.48483	5.13939e-05
				STYX	-2.36209	1.47584e-11		MAPKBP1	-2.29104	0.000263149		RIMS2	-3.04422	5.60076e-10		COX7A1	-2.39289	0.000113116		DUSP8	-3.37067	1.67345e-24		PSD3	-6.34024	7.98062e-15		SLC27A2	-2.76142	5.24577e-05
				CORO2B	-3.82083	1.48544e-11		LOC100128844	-4.54636	0.000263679		C20orf70	-1.15541	5.6712e-10		PSCA	-1.58937	0.000115798		KCNK1	-9.57389	1.71805e-24		PTPRO	-2.67471	8.18337e-15		ABO	-2.19664	5.30518e-05
				EFNA5	-28.3944	1.49107e-11		C9orf41	-6.30449	0.000269887		HRNBP3	-5.26311	5.96615e-10		FEV	-1.29781	0.000118092		TPPP	-8.45789	1.80237e-24		SSX2IP	-8.00143	8.3725e-15		CRH	-2.76219	5.40018e-05
				ZBTB8A	-2.65738	1.49541e-11		SLC12A8	-1.76836	0.000273043		RGS7	-12.2586	6.3914e-10		TIMM17B	-1.48539	0.000119914		ABLIM2	-3.13446	1.88566e-24		PIGZ	-4.72059	8.92719e-15		PSG1	-1.77731	5.48684e-05
				KDM1A	-3.05935	1.50789e-11		PPP3CA	-5.29146	0.000277658		SLC1A2	-3.80074	6.39516e-10		IFT140	-1.11345	0.000120008		OMG	-3.97981	2.10367e-24		DDX25	-7.58625	9.36082e-15		KIAA0664	-2.33944	5.51465e-05
				CYP4V2	-2.81119	1.53198e-11		TMTC3	-2.30689	0.000279583		ZNF81	-1.03985	6.68495e-10		AKAP6	-1.36812	0.000120504		MAP1LC3A	-2.86024	2.28557e-24		ANKRD46	-2.22045	9.66119e-15		CHP	-2.68473	5.56112e-05
				RMND5B	-1.74737	1.53823e-11		FAM189B	-1.56302	0.000281237		UHRF1BP1L	-1.72921	6.7123e-10		C16orf7	-1.25786	0.000121192		TOM1L2	-2.10047	2.3337e-24		AKR1C1	-5.5635	1.00983e-14		PAPD7	-2.09079	5.60511e-05
				SLC2A3P1	-3.17118	1.54532e-11		LEMD1	-1.49568	0.000281354		WAC	-1.37189	6.8555e-10		AGER	-1.34829	0.000121451		GRIN3A	-5.58583	2.3644e-24		HSPH1	-3.50207	1.01132e-14		WIPI2	-1.35557	5.60775e-05
				TUBGCP3	-2.85219	1.54648e-11		C7orf41	-7.24744	0.000281624		SFRS2B	-1.23929	7.47943e-10		CNNM2	-1.31724	0.000122047		SH3GLB2	-2.52195	2.95436e-24		GABRA5	-60.805	1.15739e-14		UCP3	-1.44058	5.66551e-05
				ARL6IP6	-3.02896	1.55776e-11		FXYD1	-3.4565	0.000299118		FAM168B	-1.15449	7.51438e-10		KCNMA1	-1.34817	0.000122155		PRKCZ	-13.3075	3.14124e-24		DNAJC12	-5.50897	1.18145e-14		ABCC5	-2.81816	5.70302e-05
				COX18	-2.2626	1.5644e-11		KRT5	-1.68126	0.000302119		PPP1R7	-2.0923	7.52947e-10		CDHR1	-1.36228	0.00012234		USP46	-2.73655	3.24698e-24		CPE	-2.63216	1.22262e-14		BAT2L2	-2.28805	5.72936e-05
				HSDL2	-2.58325	1.57695e-11		ZNF281	-1.61534	0.000305524		EIF4E2	-1.70116	7.96048e-10		RUNX2	-1.41313	0.00012302		ERBB4	-2.95466	3.37853e-24		CTNNA2	-3.49706	1.38028e-14		DHRS7	-1.53942	5.74271e-05
				SP8	-54.5461	1.68064e-11		ADO	-1.36226	0.000308232		FUT9	-7.49374	8.16661e-10		TBKBP1	-1.48151	0.000124253		TAGLN3	-6.50192	3.45844e-24		NPTN	-2.35438	1.6275e-14		CMAS	-2.08533	5.77517e-05
				LIPG	-6.90611	1.71229e-11		GPI	-1.53014	0.000309979		PRRT3	-2.07902	1.19898e-09		LIPF	-1.33615	0.000125139		KIAA0232	-2.17866	3.64132e-24		ENO2	-5.15287	1.66543e-14		MYO9A	-1.85703	5.83322e-05
				WDR47	-2.23048	1.71299e-11		BEX2	-1.57716	0.000310335		PFN2	-1.77982	1.27659e-09		ADAM12	-1.17376	0.000125255		ZFR2	-5.32248	3.80588e-24		KCNK1	-21.0801	1.67277e-14		INPP4B	-2.36092	5.84438e-05
				SRM	-2.4658	1.73081e-11		GRHL2	-1.39158	0.000314859		HSPA12A	-7.06602	1.31481e-09		BRMS1	-1.35136	0.00012765		ANK2	-2.39296	3.967e-24		UBE2D2	-2.29735	1.75986e-14		ATP13A2	-2.70977	5.84761e-05
				TRIP13	-5.34238	1.74823e-11		IGF2	-2.81994	0.000316782		MBP	-6.35026	1.36423e-09		CCDC85B	-1.56957	0.000128248		GNL1	-2.63782	3.97156e-24		ALDOC	-4.14811	1.87017e-14		CCL15	-1.36008	5.85195e-05
				PGAP2	-1.56388	1.76542e-11		MMS19	-1.65405	0.000322028		TSPAN5	-1.86015	1.43342e-09		PRR4	-1.38111	0.000128364		YPEL2	-4.05225	3.97631e-24		CCK	-53.0107	1.93777e-14		CSRNP2	-1.73475	5.86954e-05
				KLHDC8A	-8.0645	1.83939e-11		SYT12	-2.7651	0.000322327		CELSR2	-1.43164	1.43369e-09		CRHR1	-1.49321	0.000131866		GDA	-13.5824	4.00846e-24		PCDH11X	-10.3291	2.0781e-14		CDK14	-5.02045	5.91701e-05
				CDCA5	-7.94103	1.85054e-11		FAIM2	-4.80321	0.0003402		SIRPA	-2.08448	1.50445e-09		AKAP4	-1.36204	0.000132814		JAKMIP1	-8.85853	4.11012e-24		GNB5	-3.82322	2.15475e-14		EGFL7	-2.31509	5.94868e-05
				DNMT3A	-3.41605	1.95854e-11		CNTN1	-2.06213	0.000341831		STK39	-1.7337	1.60252e-09		INSL3	-1.39277	0.000134406		SYNGR1	-5.98122	4.242e-24		PTPN4	-3.85133	2.22386e-14		DNAH6	-1.85196	6.08475e-05
				MLST8	-2.31786	1.97295e-11		TMCC1	-1.44773	0.000346303		CAMK2N1	-3.41356	1.62931e-09		APOBEC1	-1.26795	0.000137895		CLOCK	-1.80676	4.29721e-24		ENPP4	-2.54937	2.31723e-14		BRAP	-1.48842	6.106e-05
				C12orf4	-1.92045	1.97301e-11		HNRNPU	-1.45363	0.000348793		PPME1	-1.3846	1.66699e-09		TSPAN5	-1.4549	0.000137953		LPHN1	-1.98568	4.64693e-24		ARPP21	-46.204	2.35605e-14		PCGF3	-1.63465	6.12791e-05
				COX16	-1.6241	1.99201e-11		ZDHHC8	-2.95183	0.000349429		DYNLT3	-2.04965	1.77249e-09		HNF4A	-1.60315	0.000139502		JAG2	-2.01431	4.75333e-24		ENSA	-3.2991	2.3936e-14		RAB40C	-1.50572	6.13285e-05
				VPS41	-2.56847	2.05894e-11		SNRPD3	-1.4476	0.000364836		PRUNE2	-1.55	1.84955e-09		LMTK2	-1.30992	0.000140795		C1QTNF4	-15.5321	4.76915e-24		FAM45A	-1.8434	2.55295e-14		JPH3	-3.59051	6.1658e-05
				ZC3H8	-1.59131	2.06007e-11		TMEM98	-1.8025	0.000370609		LHX2	-2.79341	1.96249e-09		CCDC64	-1.37984	0.000142038		SLC6A15	-27.3576	5.14742e-24		ARHGDIG	-16.3879	2.79814e-14		PPIP5K1	-2.59331	6.18911e-05
				FZD8	-14.2342	2.0725e-11		TPBG	-1.967	0.000371321		KIF3A	-2.67983	1.99754e-09		SERPINF2	-1.5748	0.000142104		PPP2R2B	-2.34853	5.25903e-24		ELMO1	-4.46769	3.01457e-14		CYCSP44	-1.49245	6.2396e-05
				C12orf5	-4.05526	2.11099e-11		DNAJC6	-3.21095	0.000387628		ATP6V1A	-2.87794	2.32496e-09		GPD1	-1.43323	0.00014302		MAPT	-3.0951	5.3438e-24		ELAVL4	-9.09296	3.82819e-14		ABCG4	-2.14235	6.30623e-05
				C1orf131	-2.50981	2.12098e-11		SORBS2	-5.17061	0.000401969		C7orf41	-6.6221	2.57632e-09		ASB4	-1.42371	0.000146714		GCC2	-2.15274	7.48952e-24		BAG1	-1.74626	3.83205e-14		TSC1	-2.07271	6.39762e-05
				PLCL2	-2.87613	2.13705e-11		UBLCP1	-1.36952	0.000402546		LOC283788	-1.20944	2.77552e-09		ARHGAP6	-1.41204	0.000148501		WASF1	-3.92912	7.57281e-24		NUDT11	-3.28531	3.85265e-14		SLIT3	-4.53631	6.41974e-05
				ARSD	-1.7852	2.18561e-11		ATP5B	-1.60066	0.000410596		CD22	-1.38867	2.99153e-09		LOC728361	-1.67005	0.00014946		SIDT1	-3.83525	7.58574e-24		TUBA4A	-5.99965	4.04027e-14		RANGAP1	-1.71144	6.47756e-05
				KPNA2	-3.80679	2.22264e-11		ATP1A2	-4.05771	0.000411315		PLEKHB2	-1.80064	3.0389e-09		WDR62	-1.67005	0.00014946		PDE2A	-6.80056	7.67596e-24		CALCOCO1	-1.55668	4.16601e-14		PML	-1.77224	6.58601e-05
				ATF6B	-1.97244	2.23107e-11		SPTY2D1	-1.3172	0.000420506		DNAJC5	-1.67001	3.1289e-09		RAGE	-1.23276	0.000149541		SEMA4A	-4.82344	7.78761e-24		PNMAL1	-4.21982	4.59186e-14		PAFAH1B1	-2.00555	6.59991e-05
				ZNF202	-1.7712	2.27665e-11		ZNF131	-2.453	0.000423369		ATP8A2	-11.6457	3.2943e-09		SLC6A15	-1.47587	0.000150206		ELFN2	-6.32795	8.11536e-24		RAB33A	-5.10846	4.97122e-14		GRLF1	-1.58712	6.67459e-05
				E2F7	-5.45961	2.31264e-11		IGF1R	-1.311	0.000423677		NELL2	-5.47732	3.51208e-09		GUCA1B	-1.57018	0.000152695		FSTL5	-18.1939	8.30361e-24		SRGAP3	-7.338	5.06286e-14		SPATA2	-2.39902	6.67907e-05
				GSTCD	-2.68042	2.36479e-11		LRP3	-1.3701	0.000431814		KIAA1598	-5.12855	3.60387e-09		TSPO2	-1.33914	0.000154649		PSD3	-5.19394	8.57425e-24		MAST3	-14.6992	5.10273e-14		PRRG3	-2.35496	6.68208e-05
				CECR6	-9.74761	2.39705e-11		C12orf10	-1.46951	0.000436373		NAP1L2	-14.7062	3.67617e-09		C10orf116	-2.05274	0.000154697		DPP10	-7.00587	9.35676e-24		CHGB	-13.352	5.20671e-14		KRT36	-1.35123	6.69973e-05
				HADH	-2.66713	2.42433e-11		JUP	-1.34506	0.000441069		LOC285889	-1.09117	3.7232e-09		GJC2	-1.64157	0.000154933		ABHD14A	-2.07913	9.98262e-24		DUSP26	-6.89581	5.71216e-14		SENP5	-1.64388	6.78829e-05
				HMGXB4	-3.05747	2.47662e-11		USHBP1	-1.62263	0.000449912		WASF3	-2.51809	3.7514e-09		CNTN2	-2.3227	0.000158668		PEG3	-4.36691	1.09803e-23		NTM	-3.873	6.16225e-14		GNB3	-1.30676	6.88223e-05
				TP53INP1	-3.38846	2.48187e-11		NUP210	-2.29527	0.000458167		PPP2R3A	-1.46717	3.8317e-09		GSTM5	-1.2735	0.000159708		TPD52	-3.14797	1.22845e-23		EFNB3	-5.8372	6.23939e-14		CPZ	-1.45621	6.88333e-05
				CDH6	-3.79454	2.52088e-11		NAT8	-3.06037	0.00045967		ELFN2	-2.11959	4.09929e-09		ZAP70	-1.21799	0.000162407		APBA1	-4.57544	1.30689e-23		USP46	-2.67343	6.40439e-14		ANKRD34C	-3.10816	6.89507e-05
				LHX2	-15.7599	2.55578e-11		AQP5	-1.50073	0.000475066		DMXL1	-1.38452	4.42254e-09		ANXA3	-1.19506	0.000162552		GPHN	-2.18069	1.32684e-23		FBXO2	-7.45376	6.83022e-14		AKAP6	-2.11652	6.94649e-05
				RANGAP1	-2.6011	2.57455e-11		ARMCX4	-1.39346	0.000484415		RNF175	-3.42287	4.85933e-09		PRRG2	-1.55625	0.000162752		C20orf177	-2.37901	1.35949e-23		PCMT1	-2.40559	7.0975e-14		SLC6A2	-1.44168	6.95339e-05
				LIN52	-2.45409	2.60665e-11		SLC25A22	-2.71083	0.000488082		NDRG4	-3.87898	4.87686e-09		AQP3	-1.53699	0.000163222		PPP1R9A	-3.52369	1.3682e-23		MSRB2	-1.91173	7.25341e-14		C10orf137	-1.62681	6.99019e-05
				SSX2IP	-1.80789	2.65141e-11		MAPT	-2.21811	0.000492786		CADPS	-2.7769	4.93037e-09		CRYGD	-1.58787	0.000163336		GABRB1	-6.17741	1.39716e-23		GPM6B	-1.49085	7.63685e-14		EHBP1	-1.6823	7.10742e-05
				SOBP	-2.22531	2.74649e-11		NET1	-1.61702	0.000496548		DYNC1I1	-10.3332	5.06488e-09		CYP11B1	-1.31146	0.000164372		SVIP	-7.08027	1.42182e-23		PKP4	-17.5545	8.05051e-14		GPN2	-1.59128	7.19188e-05
				PSMA1	-2.26647	2.75205e-11		HINT3	-2.05869	0.00050143		ZNF33A	-1.22194	5.44674e-09		HBM	-1.36002	0.00016627		C9orf122	-12.9526	1.55082e-23		BAI3	-5.27355	8.20855e-14		C1orf14	-1.36436	7.32568e-05
				TBP	-1.74808	2.77777e-11		LOC100289594	-1.64376	0.000509602		SCHIP1	-1.50794	5.7315e-09		CDK12	-1.19803	0.000166771		GLUD1	-2.22418	1.58902e-23		B3GNT1	-3.71952	8.33332e-14		IL1RAPL2	-1.67309	7.34539e-05
				EIF3A	-2.19343	2.81748e-11		C6orf162	-1.52347	0.000525712		SYNPO2	-3.82742	6.13003e-09		TRIM15	-1.23138	0.000166782		RFPL1S	-14.9098	1.65733e-23		ST6GALNAC5	-15.8382	8.35543e-14		PGS1	-1.66515	7.36711e-05
				ZBTB33	-1.95054	2.8358e-11		NT5M	-2.11893	0.000527565		CLASP2	-1.49173	6.36894e-09		GGA2	-1.24482	0.000170004		ELAVL1	-2.81803	1.66222e-23		CCNA1	-6.62859	8.41095e-14		TLE1	-1.45783	7.39162e-05
				TIPIN	-2.82175	2.87527e-11		MPDZ	-1.23379	0.00054382		CAMK2B	-6.22745	6.78881e-09		GAPDH	-1.72322	0.000171516		OPTN	-3.78489	1.6663e-23		CLTB	-3.20234	8.47488e-14		MAPK11	-2.40448	7.46013e-05
				LYRM4	-3.34698	2.94269e-11		CAMSAP1	-2.57258	0.000548505		DIRAS2	-13.5983	6.85783e-09		PPIL2	-1.29482	0.000172966		GNAS	-4.31302	1.66704e-23		PLP1	-3.64332	8.57998e-14		S1PR2	-1.38258	7.49964e-05
				SOX12	-3.00298	2.99367e-11		CARKD	-1.42655	0.000549248		WBSCR17	-6.4955	7.53037e-09		MYO1A	-1.30364	0.000174343		NKAIN2	-13.7245	1.69654e-23		CACNB2	-9.97783	8.76512e-14		NPY2R	-1.28026	7.61149e-05
				CDKN1A	-5.46762	3.00656e-11		NEO1	-1.42471	0.000551198		EIF1	-2.76429	7.59488e-09		CD70	-1.5226	0.00017603		CRY2	-5.07396	1.73702e-23		CLASP2	-2.83943	8.78012e-14		ZNF165	-1.35665	7.77838e-05
				CELF2	-2.32995	3.01272e-11		SLC23A2	-1.2008	0.000559429		TGOLN2	-1.2839	7.99141e-09		GPR161	-1.22747	0.000176625		KLC1	-5.84842	1.74791e-23		SIRPA	-3.13014	8.96439e-14		HSP90B1	-2.96875	7.84593e-05
				DPYSL5	-2.64324	3.02069e-11		C12orf24	-1.55366	0.000570327		RTN4	-1.70109	8.12415e-09		HBE1	-1.29628	0.000177165		KCNK12	-7.96887	1.80713e-23		HEPH	-2.14159	9.15174e-14		MMP17	-1.70458	7.89175e-05
				KIAA1704	-1.80417	3.1464e-11		MKRN2	-1.40574	0.000587007		C9orf72	-1.5131	8.67204e-09		ITGA10	-1.20218	0.000178657		RAPGEF5	-6.63881	1.87729e-23		A2BP1	-25.5558	9.17075e-14		PMCH	-1.29183	7.91855e-05
				CECR2	-2.88203	3.21202e-11		SOBP	-2.19767	0.000598411		PRKCB	-13.4832	9.09616e-09		ACIN1	-1.33945	0.000179771		KSR2	-5.85385	2.02188e-23		CACYBP	-2.47983	9.47189e-14		ABR	-2.82216	7.92233e-05
				CDK16	-1.84467	3.27182e-11		CYC1	-1.41683	0.000601307		LYSMD2	-2.1257	9.72318e-09		GREM1	-1.28393	0.000182831		ATG2B	-2.14295	2.38563e-23		MAP1A	-7.8571	1.01865e-13		COL2A1	-1.29461	8.01222e-05
				TFDP1	-3.0482	3.46122e-11		DTX4	-2.39385	0.000611038		FAM49A	-1.60814	1.00362e-08		NPRL2	-1.54319	0.000184474		FAM174B	-2.54949	2.44973e-23		CADM3	-3.38974	1.03303e-13		NHLH2	-1.31241	8.06796e-05
				CNOT7	-2.24406	3.50888e-11		ASGR1	-1.58191	0.000612495		SNRPN	-1.57032	1.11176e-08		HTR1B	-1.20581	0.000188715		MYCBP2	-3.07096	2.64288e-23		MOAP1	-5.21487	1.03424e-13		ANKRD12	-3.4953	8.24726e-05
				PDCD5	-2.0382	3.53715e-11		MXD1	-1.81001	0.000627732		KLF12	-1.09854	1.16888e-08		IGSF9B	-1.2502	0.000189101		CACNA2D3	-8.98921	2.69626e-23		FAM155A	-6.69092	1.03693e-13		KCNH1	-1.90892	8.29428e-05
				SSRP1	-2.24146	3.67348e-11		UBXN10	-1.26284	0.000629052		CLIP4	-2.16597	1.20798e-08		GRM3	-3.67582	0.000192234		AGXT2L1	-8.3661	3.24957e-23		NRXN3	-16.4183	1.07869e-13		CAMSAP1L1	-3.52615	8.58142e-05
				GNB5	-3.37429	3.73498e-11		RYR2	-5.90178	0.000636525		ATL1	-5.32385	1.24574e-08		MMP10	-1.3397	0.000193413		NISCH	-2.05157	3.39421e-23		RIMS2	-8.01556	1.12991e-13		ACRV1	-1.34425	8.70608e-05
				CHST3	-3.56762	3.85679e-11		MICAL3	-1.38997	0.000636937		SEC62	-1.26951	1.2624e-08		EPOR	-1.2969	0.000193995		NEBL	-3.74554	3.54698e-23		COBL	-3.58176	1.18686e-13		GAS7	-2.64369	8.74403e-05
				FRMPD1	-4.90642	3.87897e-11		VKORC1L1	-1.25441	0.000641044		SH3PXD2A	-1.89891	1.26296e-08		ZNF467	-1.40956	0.000196877		C8orf46	-3.57095	3.71934e-23		AKR1C2	-6.66054	1.23543e-13		FRS3	-2.66682	8.80197e-05
				C4orf10	-5.7229	3.93943e-11		NUP160	-1.82269	0.000648278		CDC42	-12.5048	1.48265e-08		DRD3	-1.43944	0.000198518		OGDHL	-13.7879	3.98827e-23		NOV	-2.89695	1.24051e-13		PMS2L14	-1.4074	8.82605e-05
				CARHSP1	-3.90743	4.09244e-11		SSX2IP	-2.6311	0.000648989		GABRB3	-17.05	1.49037e-08		PCYT1A	-1.32601	0.000199501		RBM11	-4.63658	4.34136e-23		TRIM36	-3.19011	1.24734e-13		TFAP4	-1.51404	8.83688e-05
				SPG21	-2.69366	4.19738e-11		ATP6V0A1	-2.65124	0.000653352		BCL2L2	-3.50025	1.54189e-08		MYO1C	-1.21929	0.000200918		VAPA	-3.62894	4.49397e-23		PREPL	-3.65191	1.25846e-13		PRKCG	-1.42607	8.86117e-05
				HMGCR	-9.64072	4.29929e-11		LARGE	-2.66458	0.000655412		KCNJ4	-7.4659	1.62269e-08		TP53TG5	-1.49484	0.000201551		TMEFF1	-3.37294	4.60099e-23		ADCY1	-13.7371	1.41488e-13		ATP8A1	-2.45423	8.88612e-05
				POLE2	-4.71476	4.58226e-11		MAPRE3	-2.69634	0.000660161		PLP1	-5.86068	1.6253e-08		MYBPC1	-1.68989	0.00020195		CAMSAP1	-2.32274	4.6537e-23		CD200	-5.24583	1.55386e-13		RORA	-1.98376	8.89444e-05
				FLAD1	-1.79693	4.58916e-11		SDF2L1	-1.31312	0.000660271		HSP90AA1	-1.3988	1.63414e-08		TEX28	-1.49492	0.000206642		AGTPBP1	-3.80734	4.85914e-23		HLF	-16.3864	1.55473e-13		MAPK6	-1.92321	9.22859e-05
				NRG1	-24.982	4.78162e-11		ZDHHC23	-2.44723	0.000668529		TMOD2	-4.17077	1.72778e-08		HCRT	-1.49843	0.000207801		SHANK3	-4.10822	4.96566e-23		ITPR1	-5.53699	1.59583e-13		ZMYM3	-1.62242	9.2836e-05
				TRIM33	-2.10946	4.79614e-11		PRKCB	-2.7158	0.000674741		COBL	-2.40398	1.81098e-08		TTTY2	-1.53283	0.000210885		PHACTR3	-4.92147	5.05716e-23		GOT1	-7.91078	1.66057e-13		ANKRD2	-1.7906	9.29182e-05
				ZFP106	-2.20318	4.80912e-11		UBE2D2	-1.18024	0.000679337		SLC12A6	-1.26231	1.98495e-08		OCEL1	-1.24755	0.000211398		ASRGL1	-2.21036	6.42155e-23		ASRGL1	-2.70825	1.71436e-13		TTC9	-1.89945	9.34941e-05
				CDC123	-3.04837	4.83715e-11		FGFR2	-2.57746	0.0006918		TRIM8	-1.35007	1.99096e-08		RPS6KA4	-1.29088	0.000211791		PHIP	-4.08443	6.69681e-23		BZRAP1	-8.67042	1.72602e-13		XIAP	-1.54445	9.4338e-05
				ADAMTS3	-19.0698	4.91162e-11		MBNL2	-3.12026	0.000692917		OSBPL1A	-3.40634	2.03618e-08		MATK	-1.86077	0.000212489		LOC730007	-5.6999	6.77352e-23		MAL	-12.759	1.73799e-13		YPEL1	-3.74261	9.45165e-05
				MED4	-2.6837	4.91467e-11		IDS	-2.53878	0.000710262		FAM69A	-2.0084	2.05064e-08		HDDC2	-1.24109	0.000213232		RBP4	-14.5548	7.55186e-23		GPC5	-7.29157	1.82871e-13		GPLD1	-1.44053	9.61036e-05
				AKIRIN2	-2.91161	5.16408e-11		C20orf112	-2.05433	0.000714028		NGEF	-12.314	2.12182e-08		CYP11A1	-1.20344	0.000215288		C7orf41	-4.1838	7.70117e-23		CUL2	-1.81087	1.8347e-13		ARVCF	-1.47867	9.64238e-05
				PLRG1	-1.51076	5.24266e-11		DIP2B	-1.78734	0.000749472		HSPH1	-2.22524	2.14718e-08		KLK8	-1.50044	0.000215293		BEX4	-2.68014	8.73163e-23		OPTN	-4.50263	1.84699e-13		TAF1	-1.4109	9.68336e-05
				NDN	-10.4921	5.27844e-11		BCL2L2	-3.09585	0.000751552		KCNK3	-1.55416	2.15548e-08		CREB3L1	-1.16237	0.000216414		SLC6A13	-4.58309	9.06326e-23		SERPINF1	-2.24733	1.91915e-13		KCNK15	-1.34577	9.71905e-05
				SPRY4	-6.71386	5.32594e-11		CNTN2	-7.72872	0.000783018		CLSTN1	-2.12309	2.19093e-08		SMARCD2	-1.37022	0.000220356		LOC729082	-2.43772	9.21149e-23		ROGDI	-5.55518	1.94208e-13		ITFG1	-1.90806	9.74922e-05
				ANKRD50	-2.26124	5.38813e-11		GSTM5	-1.95297	0.000825235		BEND6	-2.69679	2.25775e-08		USP12	-1.35558	0.000220568		SYT13	-11.5737	9.51509e-23		CALM3	-4.97549	1.98747e-13		ATP6V1A	-2.51159	9.97451e-05
				LARP1B	-2.21208	5.41696e-11		UBE3B	-2.00648	0.000834069		L1CAM	-5.88433	2.54573e-08		CRELD1	-1.43608	0.000221247		TRIM46	-1.89314	9.73974e-23		RTN2	-4.29798	2.05406e-13		TTLL12	-2.14935	9.98456e-05
				PBLD	-4.21115	5.46432e-11		ATAD1	-1.80458	0.000843204		USP31	-1.93564	2.55186e-08		DSG1	-1.16292	0.0002226		CAMTA1	-3.43056	9.8427e-23		CACNA1A	-6.9001	2.09133e-13		ZBTB32	-1.48207	0.000100622
				IDI1	-2.1149	5.53113e-11		CRYBA4	-1.17489	0.000881376		STEAP2	-3.7657	2.77718e-08		ZNF609	-1.31764	0.000223147		CAND2	-1.91174	9.97639e-23		GNAL	-19.2313	2.0996e-13		GAK	-1.8076	0.000100761
				HHAT	-2.10648	5.72669e-11		RPL37	-2.52338	0.000883178		PRKAR2B	-4.01601	3.04762e-08		GPR45	-1.20298	0.000224713		CCDC85B	-2.52535	9.99649e-23		BCL11A	-14.8651	2.20604e-13		KCNAB2	-2.92525	0.000101083
				PHTF1	-1.72839	5.84604e-11		ZNF83	-1.60069	0.000893353		TMEM14A	-1.94645	3.26319e-08		SCGB1A1	-1.36062	0.000227163		SPOCK3	-12.9474	1.00415e-22		CDC27	-2.04442	2.33868e-13		CBFA2T2	-1.27798	0.000101176
				EIF2AK1	-3.76369	5.89343e-11		KLF8	-1.21279	0.000903796		MAPK6	-1.40815	3.31272e-08		HIST1H2AD	-1.47914	0.000228148		FAM171A1	-2.59043	1.02853e-22		PGAM1	-2.14829	2.44493e-13		AIF1	-1.4669	0.000101693
				ABCF1	-1.97344	5.90879e-11		EVPL	-1.44577	0.000916836		PCDHAC2	-1.30704	3.41914e-08		UBE3A	-1.18539	0.000229754		ANKRD26	-2.10194	1.03961e-22		CBX7	-8.54298	2.46265e-13		PARP8	-1.75966	0.000102457
				CISD2	-1.94824	6.15056e-11		MGC5566	-1.22321	0.000923253		FAM122A	-1.32004	3.59076e-08		SERPINI2	-1.27599	0.000230587		C10orf118	-2.63389	1.09639e-22		LRRC8B	-3.63123	2.50944e-13		KIAA0947	-2.06377	0.000103448
				SOCS4	-2.05823	6.47747e-11		CAMTA1	-6.21032	0.000945449		ATP6V1G2	-8.24846	3.59266e-08		DLGAP1	-1.25449	0.000231411		RGPD5	-2.09532	1.14205e-22		PPP1R1A	-11.2521	2.62106e-13		MAPK1	-2.0392	0.000103458
				GPHN	-2.60969	6.62765e-11		FBRS	-1.15562	0.000955554		CSRNP2	-1.37202	3.62018e-08		MTHFR	-1.35074	0.000231798		CAMK2N1	-2.59556	1.16723e-22		NRXN1	-8.41931	2.63789e-13		ASCL3	-1.42104	0.000103931
				FUBP1	-3.38478	6.76522e-11		NFASC	-1.45902	0.000968544		C5orf30	-2.82766	3.69602e-08		WFS1	-1.51129	0.00023217		C10orf84	-2.07965	1.24134e-22		INPP5F	-9.35919	2.65012e-13		F2	-1.41189	0.000104477
				FDXR	-3.09117	6.98148e-11		SLC2A8	-2.32335	0.000971939		NEFL	-64.9862	3.70166e-08		C18orf1	-1.30226	0.000232755		PCDH9	-3.85783	1.25803e-22		PRDM2	-4.39814	2.7277e-13		CAMK4	-3.17189	0.000106038
				C14orf149	-1.76848	7.09518e-11		NAPRT1	-1.38975	0.00097686		FASTKD2	-1.29241	3.81815e-08		FUT6	-1.62794	0.000233931		ANKRD46	-2.29881	1.26918e-22		ATP6V1E1	-2.77354	2.85336e-13		AKT3	-3.59575	0.000106138
				FANCG	-3.56512	7.20921e-11		CBX5	-1.42689	0.000979389		SYT13	-17.3073	3.8407e-08		CD6	-1.44903	0.000236251		NRGN	-11.783	1.2971e-22		RAP1GAP2	-9.74732	2.90886e-13		AKAP7	-1.56805	0.000106399
				TFDP2	-2.82505	7.21787e-11		ZNF331	-1.51459	0.000979409		KCNH3	-1.3297	4.02723e-08		HRAS	-1.48991	0.000239303		ZC3H12B	-5.52521	1.34848e-22		NSF	-7.24565	2.93352e-13		UPK3B	-1.39948	0.000106543
				FAM122A	-2.60491	7.26251e-11		RCAN2	-4.37313	0.000987275		CLVS1	-1.45616	4.16281e-08		BCL3	-1.12307	0.000241562		C5orf53	-2.96357	1.39861e-22		GDI1	-2.24506	2.95612e-13		R3HDM2	-2.17651	0.000109487
				IGDCC3	-4.08055	7.41592e-11		MGST1	-1.549	0.00101778		REPS2	-11.5266	4.34936e-08		PROL1	-1.36922	0.000242219		DOK6	-11.7139	1.4044e-22		FAM184A	-3.03224	3.19477e-13		PRB1	-1.63228	0.000109594
				FH	-2.20275	7.55694e-11		TCHP	-1.6024	0.00102201		ATP2C1	-2.14603	4.46299e-08		MAP1A	-2.59448	0.000242475		INPP5F	-4.5989	1.45005e-22		C1orf115	-17.9512	3.26164e-13		TP53BP1	-1.85616	0.000110378
				C10orf140	-7.69824	7.55943e-11		GNAI1	-1.85067	0.00103946		LOC145757	-1.30894	4.52827e-08		MSI1	-1.37621	0.000244916		POPDC3	-3.09462	1.46079e-22		MDH2	-2.68863	3.27886e-13		HBZ	-1.72905	0.000110711
				SETD8	-2.1153	7.68938e-11		CNTF	-1.59586	0.00104474		AACS	-2.80926	4.54719e-08		ACAP1	-1.53679	0.00024652		OTUB1	-2.04129	1.49668e-22		ANK3	-9.56879	3.43308e-13		KRTAP1-3	-1.45232	0.000113385
				C11orf48	-2.50836	7.74643e-11		GCA	-1.76878	0.00105339		SLC4A3	-1.26427	4.60515e-08		SFPQ	-1.52167	0.000247567		TSC1	-1.71101	1.55301e-22		KLC1	-8.5766	3.48373e-13		EGOT	-1.63948	0.00011367
				GDPD5	-7.3282	7.78922e-11		LYNX1	-3.7694	0.00105937		CPOX	-1.59732	4.6269e-08		MAP2K5	-1.20788	0.000250995		MYO5A	-3.82102	1.55647e-22		TYRO3	-3.64663	3.54894e-13		CES3	-1.64399	0.000113701
				GRHPR	-2.95522	7.80829e-11		CPLX2	-17.0024	0.0010706		SLC25A14	-1.54036	4.68208e-08		MYOM1	-1.84231	0.000251333		ULK2	-2.28448	1.68668e-22		NRN1	-3.59975	3.77785e-13		SPTBN1	-1.38214	0.000114224
				DLX1	-16.8711	7.95683e-11		NIPAL3	-4.298	0.00109443		HCG8	-1.2849	5.12762e-08		SHH	-1.52777	0.00025279		P2RX5	-5.51011	1.69039e-22		DIRAS2	-10.9249	3.82501e-13		CSF2	-1.36546	0.000114836
				CCNG2	-2.161	7.97207e-11		PIF1	-2.60497	0.00110529		BEGAIN	-1.9234	5.21872e-08		SCN4A	-1.41921	0.000254524		OPA1	-2.25664	1.71426e-22		BAIAP2	-7.90425	3.82814e-13		DMC1	-1.20839	0.000116645
				TRAK1	-1.97097	8.01509e-11		SEC14L1	-1.4376	0.0011101		TMEM74	-1.35557	5.31386e-08		TARP	-1.59419	0.00025553		HECW2	-2.65921	1.76545e-22		EPB49	-14.2625	3.99427e-13		RABGAP1	-1.53227	0.000117358
				IFNAR1	-2.38659	8.26451e-11		TRAK2	-1.45532	0.00111066		OAT	-2.54041	5.3628e-08		SLC7A11	-1.19805	0.000257893		APLP1	-5.05179	1.79286e-22		C3orf14	-3.49453	4.18522e-13		CYP3A4	-1.43436	0.000117525
				RASEF	-6.44281	8.28859e-11		IDH3A	-1.92964	0.00112281		GDAP1	-1.9225	5.45496e-08		GFER	-1.39494	0.000259975		FAM45A	-1.64293	1.84063e-22		RIMBP2	-29.3124	4.33007e-13		TEF	-1.43901	0.000117837
				ETV5	-5.02402	8.50958e-11		RUNX1T1	-1.27839	0.00113318		SPINT2	-3.24357	5.51366e-08		TP53I11	-1.43481	0.00026302		NTNG2	-3.86087	2.02499e-22		PEBP1	-1.94228	4.43859e-13		CRYGD	-1.74096	0.000118717
				H2AFY	-2.35256	8.53635e-11		AKT1	-1.5312	0.00115328		FAM171B	-3.16615	6.83016e-08		CD40	-1.38459	0.000264909		B3GNT1	-3.07836	2.37522e-22		NDN	-4.90412	4.7847e-13		PAPOLG	-1.23427	0.000119389
				IFT52	-1.97202	8.57089e-11		JUND	-1.22859	0.00115786		LIMCH1	-2.04768	6.9127e-08		VENTX	-1.57485	0.000266684		USP12	-2.3176	2.38061e-22		SYT17	-3.20951	5.38861e-13		TRIM33	-1.63328	0.000119414
				HPS1	-5.00935	8.60523e-11		ATPAF1	-2.08879	0.00116428		FAM123A	-3.14775	7.66953e-08		HPS1	-1.22028	0.000267462		B3GAT1	-3.44281	2.41607e-22		SPATA2	-3.6586	5.48133e-13		NUDT13	-1.32795	0.000119948
				A1CF	-1.60185	8.66271e-11		ARMC1	-1.20999	0.00116534		CXorf36	-1.20165	7.90289e-08		GJB5	-1.31486	0.000267781		DOCK9	-4.1903	2.45458e-22		RASGRP1	-4.72683	5.52656e-13		PER2	-2.2676	0.000120055
				SENP8	-2.10321	8.91713e-11		RASGRF1	-5.16728	0.00118546		SERINC1	-2.0221	8.2719e-08		MRFAP1L1	-1.39123	0.000271001		HLF	-7.01346	2.60433e-22		WFDC1	-7.229	5.64794e-13		PPP1R7	-2.18789	0.000120072
				PARVA	-2.84928	8.99744e-11		HGSNAT	-1.33809	0.00119782		SIK2	-1.36309	8.27924e-08		SLURP1	-1.36379	0.000274522		EIF5	-1.88812	2.70451e-22		MAPK10	-6.00097	6.33088e-13		LOC100131510	-1.41618	0.000120677
				THAP9	-2.13468	9.01192e-11		IPPK	-1.43927	0.00120425		SLC35F3	-4.83669	8.35618e-08		EFNA2	-1.46537	0.000275656		SNAP91	-16.0977	2.74065e-22		CAMK2A	-31.3639	6.33861e-13		CDH6	-1.65052	0.000121612
				PASK	-3.41282	9.25558e-11		PLEKHA6	-1.62373	0.00122045		NSF	-5.377	8.50455e-08		PPAP2C	-2.26267	0.000275822		NICN1	-2.04567	2.7432e-22		RICH2	-10.4968	6.44944e-13		FAM115A	-2.62613	0.00012247
				MDGA2	-29.4451	9.27898e-11		SNCG	-2.21985	0.00123269		MAP4	-31.7163	8.87473e-08		RNF216	-1.36097	0.000277604		MAGEE1	-6.35999	2.75409e-22		CACNA2D3	-15.4335	6.51518e-13		TFG	-1.52776	0.000122781
				TBC1D19	-5.66577	9.50374e-11		RB1CC1	-2.05295	0.00123804		CASR	-1.2593	8.94182e-08		TTLL3	-1.24242	0.00027912		ZNF25	-2.85296	2.89236e-22		SYN2	-31.0401	6.5596e-13		TP53I11	-1.86534	0.000124349
				LOC387647	-7.40304	9.55855e-11		HNF1B	-1.42292	0.00124041		EML6	-1.54369	9.05652e-08		TNK1	-1.56925	0.00028107		C16orf5	-3.0459	2.91725e-22		ATP2B2	-12.1854	6.56904e-13		APBB3	-2.27689	0.000124815
				ZNF626	-1.82542	9.82405e-11		HCFC1R1	-1.61328	0.00124572		SC4MOL	-1.62833	9.21438e-08		ERICH1	-1.38625	0.000282027		CALN1	-14.2217	2.93317e-22		ATP6V0C	-2.46249	6.73284e-13		NKX2-1	-1.46713	0.000125621
				C6orf162	-2.24714	9.8532e-11		PPP1R3F	-4.27175	0.00124651		ENO2	-3.54964	9.27832e-08		RAP1GAP2	-1.42373	0.000282398		RAB26	-3.0079	2.96553e-22		PTAFR	-2.21013	7.1524e-13		GRIN2B	-2.051	0.000126347
				EME1	-1.91703	1.04093e-10		SLC45A3	-1.53475	0.00126486		ARRB1	-2.0704	1.01594e-07		CEACAM3	-1.17145	0.000284442		JPH1	-3.39598	2.96901e-22		NECAP1	-3.74213	7.32211e-13		SRD5A2	-1.68797	0.000127667
				GUF1	-2.37246	1.04442e-10		KLHL3	-1.83671	0.00128406		KHDRBS3	-1.90279	1.04822e-07		DPEP1	-1.24785	0.000285564		EDIL3	-5.59497	3.011e-22		CALB1	-13.742	7.83212e-13		SPIB	-1.29931	0.000128252
				RBPMS2	-11.72	1.05951e-10		ATP8B5P	-1.6644	0.00128817		GNB1	-1.43646	1.09114e-07		WWP2	-1.31652	0.000285806		RUFY3	-2.98389	3.12106e-22		PHYHIP	-20.7655	8.00972e-13		NR4A1	-1.69519	0.000129223
				KATNA1	-2.12034	1.11907e-10		GABRB1	-1.2868	0.00129783		UBL3	-1.51713	1.1856e-07		BRSK2	-1.32694	0.000289744		LOC100189589	-4.54128	3.1706e-22		DPYSL4	-2.90342	8.03713e-13		TCP11L1	-1.70661	0.00012934
				NSMCE2	-2.7132	1.13478e-10		JAKMIP3	-2.27137	0.00129784		MGEA5	-1.7907	1.18668e-07		PRKCZ	-2.19088	0.000293371		PPP2R2D	-3.57182	3.2503e-22		CYFIP2	-5.69308	8.29589e-13		CHD4	-2.013	0.000129487
				ST3GAL3	-1.90702	1.14319e-10		ITPR3	-1.32439	0.00129934		SLC12A5	-11.5066	1.23489e-07		KRT37	-1.27227	0.000295232		B3GALT2	-10.9388	3.39715e-22		SYNGR1	-12.7153	8.62407e-13		PPP3CC	-1.29055	0.000129874
				CNTROB	-1.78216	1.15917e-10		GABBR1	-2.18303	0.00130048		PRNP	-1.92542	1.23674e-07		SLC6A7	-1.18255	0.000296151		C1orf151	-3.46303	3.57679e-22		ATP6V1H	-4.02615	8.79595e-13		CAPN10	-1.5018	0.000130153
				ZBTB17	-1.81172	1.17358e-10		MCF2	-2.4049	0.00131756		LOC285812	-4.9645	1.2379e-07		VAPB	-1.42773	0.000298002		OPALIN	-10.8041	3.64303e-22		SCG3	-3.65667	8.81117e-13		MME	-1.44983	0.000131289
				INO80E	-2.05541	1.19561e-10		NHLH2	-1.47674	0.00132548		PCP4	-4.92948	1.24814e-07		PLIN1	-1.48713	0.000298811		HS6ST3	-3.51505	3.69648e-22		SLC9A6	-4.62239	8.91993e-13		TBC1D30	-3.89502	0.000132612
				PDZRN3	-3.4788	1.20529e-10		STK35	-1.32195	0.00137224		ABCC5	-1.51723	1.25777e-07		KIAA0892	-1.32087	0.000298881		CELSR2	-1.75948	3.824e-22		ACSL6	-4.40033	9.70721e-13		RAP2A	-1.74438	0.000133094
				FOLH1	-9.05068	1.28448e-10		SYT7	-8.38102	0.00137326		PAIP2	-1.45352	1.27266e-07		GATAD2A	-1.32087	0.000298881		RAP1GAP	-3.55376	3.83278e-22		KIAA1598	-4.6267	9.93222e-13		ZFYVE9	-3.0935	0.00013469
				NME4	-3.20725	1.2996e-10		ERMN	-8.63658	0.00141518		ATP6V1H	-2.80007	1.33957e-07		GABRE	-1.3177	0.000299634		BEX5	-8.70095	3.856e-22		ZSCAN18	-2.48662	1.02232e-12		STS	-2.4655	0.000135552
				BRD1	-2.33951	1.32833e-10		LARP4B	-1.36006	0.00148326		RGS4	-21.6134	1.41468e-07		MYBPC3	-1.27988	0.000300085		TPM3	-5.30597	3.87515e-22		B3GAT1	-3.77286	1.10333e-12		MBD1	-1.75502	0.000135898
				PRIM2	-3.38643	1.33354e-10		SLC7A1	-1.28877	0.00152696		WDR33	-1.20566	1.44429e-07		GAGE1	-2.27089	0.000300091		JAKMIP3	-11.3109	4.08585e-22		GRM7	-6.4483	1.128e-12		HTR5A	-1.7518	0.000137724
				LOC150051	-3.30299	1.34175e-10		RAB18	-1.77481	0.00153989		SNX30	-2.04557	1.45022e-07		GDF10	-1.34761	0.000302757		KCNA2	-4.28201	4.14335e-22		DOC2A	-6.78774	1.15059e-12		KRAS	-2.28795	0.000137808
				NCS1	-2.57676	1.34686e-10		NCAM2	-1.467	0.00154599		PTPN5	-13.0447	1.46884e-07		GPRIN2	-1.27492	0.000303025		FAM19A5	-3.50941	4.15723e-22		SLIT1	-5.69884	1.15972e-12		CLTC	-1.27229	0.00013807
				EMP2	-3.77307	1.35769e-10		IL17D	-1.88252	0.00156773		SECISBP2L	-2.06152	1.51442e-07		PURA	-1.79131	0.000306477		CELF6	-2.72378	4.30859e-22		CDH18	-13.3303	1.19477e-12		TSPAN2	-1.47976	0.0001384
				UAP1L1	-2.2532	1.39385e-10		NPC1L1	-1.97561	0.00158028		CCPG1	-1.81825	1.52461e-07		SBF1	-1.49347	0.000307186		SNCG	-14.2431	4.56052e-22		LHX6	-11.3532	1.22014e-12		BRE	-1.52221	0.000138552
				HSDL1	-3.20121	1.39392e-10		USP46	-2.04344	0.00160328		CACNA1D	-1.97774	1.5747e-07		GPR143	-1.58463	0.000307887		GUCY1A3	-3.83942	5.0291e-22		ANXA11	-2.95238	1.22552e-12		CD200	-4.13051	0.000138893
				LOC644246	-5.95069	1.39895e-10		C9orf5	-1.39705	0.00160779		SCAMP1	-1.35444	1.59416e-07		ITPK1	-1.68822	0.000308615		STXBP5L	-8.91491	5.9471e-22		FAM5B	-3.4446	1.33879e-12		IDS	-1.65338	0.000140112
				FARS2	-2.20887	1.43552e-10		UBE2QL1	-4.26486	0.0016277		FABP6	-2.07004	1.66873e-07		SLMO1	-1.31056	0.000308917		LRFN5	-7.77494	5.95944e-22		PGBD5	-8.24161	1.34333e-12		CXCR6	-1.29621	0.000140484
				CDK5R1	-5.376	1.46248e-10		MED9	-1.31867	0.00164358		MXI1	-1.81949	1.6699e-07		MYC	-1.36752	0.000311605		OTUD7A	-3.26998	6.13864e-22		2014-09-11	-8.28434	1.36307e-12		IFT20	-1.38901	0.000142009
				ITFG2	-3.61633	1.48128e-10		APLP1	-4.70002	0.00165567		NECAB1	-5.27505	1.81769e-07		DNASE1	-1.49936	0.000313895		RTN1	-5.55377	6.34655e-22		PFKP	-3.01493	1.37284e-12		ACACB	-1.56214	0.000142657
				LEPROT	-1.73706	1.5415e-10		C14orf129	-1.53982	0.0016742		B4GALNT3	-1.08859	1.83446e-07		KCNJ12	-1.38779	0.000314875		VAMP2	-3.13943	6.73612e-22		ADAM23	-3.26298	1.37316e-12		RNF123	-1.89761	0.000142991
				EXOSC6	-4.04799	1.57737e-10		ALDOC	-3.56195	0.00169925		PAPPA2	-1.10265	1.8502e-07		TTYH2	-1.31877	0.000316341		CAMK2B	-14.661	7.1369e-22		CALY	-24.8335	1.40668e-12		RDH14	-1.33409	0.000144348
				USP6NL	-3.30386	1.58439e-10		ILK	-1.24119	0.00171687		NTM	-2.06031	1.85087e-07		DSG3	-1.34291	0.000319004		SLC25A27	-3.96306	7.32889e-22		GAS7	-4.98603	1.44384e-12		SLC5A5	-1.3629	0.000145158
				DDX50	-3.09436	1.60307e-10		SERINC1	-2.29952	0.00172765		PDE1C	-1.39536	1.86003e-07		PRKCQ	-1.54817	0.000322258		TCEAL7	-2.77055	7.37262e-22		NTRK2	-1.9924	1.45793e-12		ADCK2	-1.52372	0.000147627
				FANCI	-8.32295	1.6106e-10		KIAA1109	-1.60436	0.00173362		GABARAPL2	-1.37119	1.86321e-07		FMNL1	-1.35358	0.000323154		C1orf128	-2.69687	7.5942e-22		RAP1GAP	-9.89245	1.49063e-12		RICH2	-1.39752	0.000147657
				DCP2	-2.12938	1.6128e-10		APBB3	-1.1876	0.00174284		TBCD	-1.15907	2.06219e-07		ERCC2	-1.42738	0.000324305		APBB1	-2.85511	7.8168e-22		ATRNL1	-10.6114	1.49798e-12		DIO2	-5.05196	0.000148369
				TRIOBP	-2.9279	1.61685e-10		MAP6	-1.70785	0.00175555		SERP2	-2.83729	2.10385e-07		KHNYN	-1.19422	0.000325925		PEX5L	-6.98314	8.04386e-22		CALM1	-3.80589	1.51195e-12		GRSF1	-1.51275	0.000149314
				DCAF7	-1.81814	1.63759e-10		C6orf134	-1.42109	0.0017776		BZRAP1	-1.77319	2.1343e-07		SAG	-1.42243	0.000330348		RPP25	-2.01967	8.39239e-22		RBM9	-2.76362	1.51591e-12		DNAJB5	-1.97335	0.000149836
				CDC42	-2.3014	1.64405e-10		GZF1	-1.29325	0.00178772		FOXP1	-1.56203	2.25133e-07		2014-09-04	-6.11345	0.000332951		KIF1A	-6.25548	8.68159e-22		RYR2	-18.9897	1.54604e-12		ALOX12P2	-1.42836	0.000151066
				PRDX3	-2.77356	1.65183e-10		PPFIA3	-2.94126	0.00192436		MAP7	-1.95815	2.33162e-07		HOXD1	-1.33059	0.000334957		ACVR1C	-4.29377	9.83869e-22		YWHAH	-5.7913	1.56574e-12		EXOSC2	-1.48549	0.000153175
				PNPLA3	-17.1497	1.66161e-10		MST1R	-1.86562	0.00194521		RALYL	-9.6102	2.34265e-07		HOXB1	-1.51186	0.000336577		SLC6A12	-2.25786	1.16765e-21		GABARAPL3	-5.7437	1.58218e-12		ATP2B4	-2.05031	0.000154039
				TADA3	-1.8805	1.68036e-10		SLCO1A2	-3.27161	0.00196565		PREPL	-2.51529	2.37033e-07		PIGR	-1.42659	0.000337464		RICH2	-7.49649	1.17023e-21		SLC22A17	-3.51744	1.65751e-12		ZC3H7B	-1.53714	0.000154582
				CCDC127	-2.54045	1.72263e-10		MBOAT7	-1.8025	0.00196901		SETD3	-1.38485	2.42864e-07		CNOT2	-1.51512	0.000341638		PRRT3	-3.99414	1.17613e-21		TRIM2	-2.77357	1.6604e-12		KNG1	-1.33984	0.000155548
				NDUFS2	-2.08344	1.73747e-10		FBXO45	-1.57142	0.00197089		TMEFF1	-3.58111	2.43326e-07		SLC46A3	-1.20071	0.000345285		FUT9	-6.60088	1.19508e-21		SLC25A12	-3.66243	1.67266e-12		ANK1	-1.7276	0.000155872
				NFIB	-2.80658	1.76183e-10		THAP10	-2.36707	0.00199894		CX3CL1	-1.90508	2.44042e-07		ATP8B1	-1.32486	0.000348452		PNMA3	-3.91606	1.25315e-21		FIG4	-2.55408	1.70659e-12		REEP5	-1.57426	0.000156191
				RND3	-4.67803	1.82851e-10		EPB41L3	-4.57215	0.00199993		FAR1	-1.58069	2.46148e-07		ZNRF4	-1.75519	0.000351543		PPP2R5B	-1.69799	1.33101e-21		DLG2	-16.4024	1.76698e-12		ANGPTL3	-1.43502	0.000156877
				ZCCHC14	-2.29775	1.85964e-10		GKN2	-1.7417	0.00200191		IMPAD1	-1.29358	2.50508e-07		AGPAT2	-1.48568	0.000353306		PTAFR	-2.03579	1.38151e-21		RASL10A	-10.3067	1.92461e-12		NCOA1	-1.82559	0.000158012
				C6orf129	-4.74336	1.87319e-10		SFRS12IP1	-1.22332	0.00201086		ANK2	-1.59721	2.51598e-07		KCNE1	-1.46204	0.000353388		PPP1R12B	-2.53907	1.38211e-21		GNAI1	-3.15946	1.9697e-12		IL17A	-1.20944	0.000158577
				CDC25A	-3.96495	1.90265e-10		ADCY9	-1.42587	0.00203467		LOC400084	-1.08041	2.59764e-07		FOXD2	-1.36178	0.000358144		CDK17	-2.06234	1.40731e-21		GUCY1A3	-4.04802	1.97546e-12		POU6F1	-1.734	0.000159863
				ZFYVE21	-2.28817	1.91495e-10		SPIRE2	-2.11437	0.00206559		DNAJA4	-4.52484	2.65606e-07		PTH2R	-1.16885	0.000359482		FOXP1	-2.11012	1.43565e-21		SIRT3	-1.72468	2.00943e-12		LCT	-1.30088	0.000160007
				SHROOM3	-10.0179	1.98242e-10		PTCD3	-1.39959	0.00206795		TPM3	-9.32682	2.66708e-07		PDE6G	-1.64014	0.00036503		SGSM1	-6.60963	1.43938e-21		KCNAB1	-10.1106	2.04731e-12		TTC3	-1.74496	0.000160392
				C17orf63	-1.97215	1.98894e-10		HERC2	-1.91941	0.00209025		TRAPPC10	-1.63994	2.7066e-07		SLC6A5	-1.44575	0.000366402		MKX	-4.80465	1.45602e-21		STX7	-2.1372	2.06807e-12		SYNJ1	-2.66124	0.00016091
				CHAF1A	-2.94082	2.01948e-10		STAU2	-1.18486	0.00211056		NOS1	-2.11217	2.82154e-07		CCKAR	-1.36892	0.00037383		MPHOSPH8	-2.03054	1.45974e-21		ProSAPiP1	-4.67052	2.08038e-12		TOMM70A	-1.77244	0.000161219
				C3orf23	-2.34878	2.04128e-10		FLJ35024	-1.53308	0.00212545		RYBP	-1.58174	2.85172e-07		PKP4	-1.64879	0.00037475		ATP1B1	-2.69064	1.46702e-21		SYNJ1	-5.51775	2.15292e-12		GABARAPL3	-1.43157	0.000162657
				ZNF788	-4.49897	2.06902e-10		GNB1L	-1.81697	0.00213502		RNF144A	-1.71812	3.30737e-07		HPN	-1.44192	0.00037542		WDR47	-2.89107	1.48222e-21		ADAP1	-9.97068	2.1974e-12		SLC17A4	-1.54874	0.000162872
				ZNF689	-2.26178	2.08426e-10		ATRX	-1.20937	0.00214465		COX15	-1.43019	3.40815e-07		ABTB2	-1.72426	0.000376275		PCMT1	-2.33686	1.48942e-21		EPB41L1	-4.96156	2.20435e-12		GABRB3	-3.72719	0.000166176
				SNAPC5	-1.78265	2.10234e-10		LOC285281	-20.2007	0.00214576		RIC3	-1.27574	3.4713e-07		LDOC1	-1.60955	0.00037656		SYNPR	-16.3486	1.51566e-21		RABL3	-1.71239	2.30969e-12		GNRH2	-1.64619	0.000166864
				SPATS2	-2.17438	2.10787e-10		C4orf17	-2.2727	0.00215389		ADCY9	-1.25489	3.50497e-07		SRPK3	-1.702	0.000379426		AGBL5	-2.5084	1.55739e-21		BEX4	-3.40558	2.3109e-12		HDGFRP3	-1.65173	0.000167716
				ALAS1	-2.19765	2.14032e-10		REPS2	-3.37916	0.00215474		SLC25A12	-2.31666	3.51787e-07		C1orf46	-1.30789	0.000380143		RPRD1A	-1.89861	1.58691e-21		PAIP1	-2.10925	2.3537e-12		C7orf28A	-1.43831	0.000169207
				ZC3H14	-2.93279	2.14503e-10		PTGES2	-1.53972	0.00218193		ADO	-1.25302	3.57952e-07		HCN2	-2.31393	0.000380252		MAP4	-27.4344	1.59132e-21		CHL1	-2.00038	2.35418e-12		KCNG1	-3.31506	0.000169358
				ADAMTS12	-1.88823	2.16229e-10		CACNA1I	-3.19984	0.00218716		PDE2A	-7.9029	3.7409e-07		CCDC22	-1.41904	0.000383892		RAB3A	-8.80097	1.60059e-21		KIAA1644	-14.1057	2.43874e-12		YY1	-1.88028	0.000169372
				IFT20	-2.31702	2.1787e-10		FAAH	-3.58424	0.00220277		GAD2	-6.67783	3.75698e-07		CCL1	-1.31691	0.000385953		DTNB	-3.68066	1.60988e-21		EHD3	-8.97648	2.55757e-12		ATP2B3	-1.67765	0.000170034
				STK25	-2.1154	2.18501e-10		SYCP1	-1.24862	0.00221175		CNTN1	-6.76975	3.76036e-07		EPB41L1	-1.95589	0.000386473		FRMPD4	-8.62838	1.70653e-21		KAZ	-1.72271	2.72241e-12		IRGQ	-2.06444	0.000171365
				FGFR1	-4.41938	2.22183e-10		PGK1	-1.33218	0.00221442		AAK1	-14.5983	3.83559e-07		MB	-1.4048	0.00038943		ANO4	-4.8778	1.7289e-21		HDGFRP3	-2.2163	2.76834e-12		APOOL	-1.46548	0.000172738
				PHPT1	-5.48329	2.30805e-10		FCHO1	-3.09013	0.00221967		ANXA7	-1.75401	3.95562e-07		MLANA	-1.31014	0.000396143		TYRO3	-2.34748	1.73802e-21		RUNDC3B	-5.66096	2.87817e-12		HEXIM1	-1.95023	0.000172936
				ZNF423	-10.4908	2.31609e-10		HEXIM1	-1.18045	0.00222546		GNAZ	-2.39309	4.09108e-07		HSD17B2	-1.31753	0.000396328		CNTNAP2	-6.31397	1.74325e-21		ATP6V0A1	-3.91432	2.92654e-12		ZNF236	-1.49554	0.000175344
				E2F1	-2.95165	2.36392e-10		ANXA13	-1.5055	0.00222826		TCF20	-1.16391	4.31564e-07		COL11A2	-1.3617	0.000396795		GRIP1	-4.37244	1.76352e-21		PLEKHA1	-4.05224	2.92878e-12		OR1A1	-1.42944	0.00017565
				ZNF256	-3.06373	2.39e-10		ISOC1	-2.15622	0.00222956		SYBU	-2.26903	4.4879e-07		FXR2	-1.40932	0.000399761		FGFR1OP2	-2.38637	1.93069e-21		CORO1A	-1.89224	2.9515e-12		GRK6	-1.39371	0.000175659
				MCM4	-4.41029	2.39929e-10		ZNF609	-1.42011	0.00223972		PRKACB	-2.5501	4.51622e-07		CD84	-1.39108	0.000400788		CLDN10	-4.15949	1.96019e-21		MDH1	-3.32931	3.0079e-12		GRK5	-1.61304	0.000178593
				MUDENG	-2.14316	2.4529e-10		ABTB2	-2.18606	0.00224002		TRIM9	-3.63396	4.56561e-07		TCF15	-1.37056	0.000401958		STRBP	-2.73378	2.02564e-21		ATP2C1	-2.7998	3.07227e-12		RBM12B	-1.18982	0.000178884
				NUP155	-2.60072	2.4545e-10		PPIG	-1.41128	0.0022591		LOC84856	-1.38038	4.78206e-07		ARHGEF4	-1.71598	0.000405249		RAB3B	-5.64445	2.23892e-21		KIF3C	-5.30702	3.13161e-12		LOC440792	-1.31881	0.00017913
				ZNF578	-2.76309	2.46308e-10		KIF1A	-3.69544	0.00232304		LARP6	-3.65639	4.97679e-07		FGFR2	-1.65556	0.000406287		RAB2A	-1.73459	2.28752e-21		BIN1	-3.10702	3.141e-12		ZNF839	-1.28322	0.000181349
				DCAF5	-1.8917	2.50191e-10		LOC283788	-2.15657	0.00233762		LOC728485	-1.07035	5.16235e-07		CTRL	-1.28911	0.000406709		OLA1	-3.6723	2.43815e-21		RUNX1T1	-5.93451	3.27203e-12		TIAM1	-1.76059	0.000181971
				PIGU	-2.06876	2.54793e-10		CEACAM19	-3.58341	0.00239729		HPCAL4	-10.9885	5.17414e-07		ICA1	-1.21139	0.000409881		MAPK8IP2	-3.49982	2.46534e-21		SCN1A	-2.4037	3.4958e-12		FOXA2	-1.67859	0.00018221
				MAP1LC3A	-2.06876	2.54793e-10		TLE4	-2.48946	0.00244983		GABRA4	-2.24267	5.19257e-07		LY6G6D	-1.24022	0.000410808		LANCL1	-3.19179	2.52298e-21		FAM134A	-2.20261	3.79828e-12		SCNN1A	-2.11558	0.000183782
				RSPRY1	-1.94117	2.62516e-10		SULT1A4	-1.95026	0.00247074		CDS1	-4.72056	5.57367e-07		ARHGEF2	-1.21469	0.000411216		C9orf25	-1.81797	2.73796e-21		SEC61A2	-4.26849	3.82027e-12		C16orf58	-1.36479	0.000187417
				C9orf169	-2.24645	2.64108e-10		AANAT	-1.2156	0.00247657		GOT2	-1.86462	5.77139e-07		SNTA1	-2.01834	0.000412979		ACTR1A	-2.03794	2.89398e-21		STAM	-1.97338	3.91448e-12		HTT	-1.88972	0.000189334
				ZNF362	-1.63349	2.64481e-10		RERE	-1.60696	0.00248743		SYNGR1	-3.16122	5.80213e-07		ATP2C2	-1.28218	0.000413041		CELF4	-8.38348	2.91099e-21		MOBP	-6.4218	3.94065e-12		CGB	-1.43095	0.000190258
				HDAC2	-3.68325	2.69511e-10		TFB1M	-1.23656	0.00250565		UQCRB	-1.19447	5.86513e-07		PRKACA	-1.18215	0.000413984		ARPP19	-2.80748	3.00665e-21		DGKZ	-6.10124	4.24595e-12		WDR7	-2.52214	0.000193329
				THAP10	-2.52416	2.69892e-10		SNX1	-1.41912	0.00251131		PPP2R2C	-12.5225	5.90213e-07		PLXNB1	-1.67951	0.000414302		KIAA1045	-6.40255	3.16698e-21		FAM171A1	-4.28953	4.34612e-12		CPT1A	-1.36581	0.000194376
				CHD7	-2.86834	2.75934e-10		ANKRD46	-1.2823	0.00253763		OR7E47P	-1.19258	5.96786e-07		DUSP7	-1.55403	0.000415051		SPOCK1	-4.91838	3.21858e-21		GCC2	-2.9491	4.5471e-12		CDR2	-1.83406	0.000196583
				TOMM22	-4.02855	2.76391e-10		GPC5	-3.7349	0.00254426		YWHAG	-2.16665	5.97154e-07		GPR135	-1.21513	0.000415542		EPHA10	-2.91015	3.42448e-21		SEZ6L2	-5.66745	4.66807e-12		DDX6	-2.32405	0.00019766
				LACTB	-2.3683	2.76476e-10		CAPN6	-1.32838	0.00264043		MEG3	-6.91326	6.0474e-07		CDH1	-1.31672	0.000423207		FLRT2	-4.19131	3.52421e-21		ANO3	-26.8482	4.792e-12		SF3B3	-1.59883	0.000199147
				CBR3	-3.16688	2.76617e-10		CEP350	-1.43911	0.00264516		CCDC6	-1.85681	6.18749e-07		CYP4F11	-1.47977	0.000423828		EIF1	-2.8023	3.58813e-21		MAPRE2	-3.84976	4.87922e-12		MIP	-1.36241	0.000200327
				EIF4G3	-1.79788	2.76929e-10		SYT11	-1.34506	0.00264557		OPRM1	-1.07591	6.43976e-07		TOM1L2	-1.41402	0.00042498		RAPGEFL1	-11.8313	3.59145e-21		CACNG3	-54.1003	4.95419e-12		CHRM2	-1.37436	0.000202004
				SUDS3	-1.80687	2.77062e-10		FBXL15	-2.0773	0.0026696		JAKMIP1	-6.9035	6.4588e-07		KIAA0284	-1.78701	0.000425747		PPP1R1A	-3.93937	3.59943e-21		NMNAT2	-20.8262	4.97512e-12		ATP8A2	-9.81128	0.000202272
				NARG2	-2.09464	2.77872e-10		BAI3	-1.68802	0.00268131		KIAA0368	-1.63549	6.54476e-07		SLC25A4	-1.56626	0.000428964		DNAJC27	-2.17918	3.78177e-21		SOX10	-4.65625	5.15428e-12		AJAP1	-2.36694	0.000202729
				C9orf40	-5.51136	2.82162e-10		DHODH	-1.16824	0.00274244		ANO4	-4.46981	6.60118e-07		SOCS7	-1.34896	0.000431432		HDAC4	-1.99739	4.10053e-21		ITPK1	-2.84054	5.35706e-12		UMPS	-1.34342	0.000204046
				STK24	-1.91457	2.8448e-10		MINK1	-1.50058	0.00275199		CBARA1	-1.91476	6.74072e-07		OPRM1	-1.24056	0.000433349		HERC4	-2.29671	4.21127e-21		HTR2A	-21.6503	5.52844e-12		C10orf92	-1.5076	0.000204291
				FBXW2	-1.64956	2.87254e-10		ATAD5	-1.34381	0.00276462		TOLLIP	-2.66437	6.74557e-07		CCL25	-1.31343	0.000434978		STUB1	-1.71957	4.24424e-21		CACNB4	-7.49037	5.564e-12		SGSM2	-4.11236	0.000205407
				LOC401093	-2.13014	2.94877e-10		CMIP	-1.47802	0.0027701		LRRC8B	-1.18042	6.78174e-07		CYP2A7	-1.46926	0.000436883		CABYR	-2.03582	4.3514e-21		AKT3	-4.38644	5.595e-12		PDPK2	-1.72482	0.000205531
				ZBTB39	-1.81775	2.95377e-10		EPHA7	-2.36417	0.0027714		CBX7	-3.2743	6.85636e-07		BDKRB1	-1.18159	0.000437626		TMEM191A	-7.29222	4.35981e-21		ASTN1	-3.2014	5.62732e-12		SPN	-1.35152	0.000206161
				RPL31	-1.73305	2.96099e-10		ULK2	-2.12432	0.002787		ASXL1	-1.4734	7.10137e-07		NCK2	-1.43304	0.00044239		KCNJ9	-3.04186	4.3966e-21		FAM65A	-1.93538	5.77426e-12		RBL2	-1.75103	0.000206465
				TRMT5	-2.06601	2.98674e-10		NRBP1	-1.32911	0.00278836		C20orf112	-1.4734	7.10137e-07		ABCC5	-1.24169	0.000442397		RUNDC3B	-4.98148	4.58698e-21		MCF2L	-3.42347	5.79053e-12		OCA2	-2.71398	0.000209064
				GRIP2	-3.0137	3.03578e-10		MIR17HG	-2.26637	0.00279097		SRGAP3	-2.50172	7.17012e-07		USH1C	-1.61835	0.000444536		MYT1L	-18.8367	4.69418e-21		BHLHB9	-2.8964	6.10857e-12		OXCT2	-1.61313	0.000209411
				RBM26	-2.00179	3.03718e-10		PISD	-1.9308	0.00280661		GOLGA7B	-1.3068	7.18812e-07		CCDC69	-1.74945	0.00044716		KCNH3	-6.05959	4.79321e-21		YPEL5	-2.29913	6.18576e-12		COL13A1	-1.3356	0.000210185
				DTYMK	-2.42106	3.13363e-10		CCDC113	-1.4446	0.00282106		PPM1A	-2.81149	7.40907e-07		SLC38A3	-1.29976	0.000447623		DDX24	-2.17621	4.82656e-21		C11orf49	-2.05302	6.43207e-12		GEMIN7	-1.50692	0.000210214
				KHSRP	-1.9313	3.22539e-10		MAP4K1	-1.59328	0.0028922		FASN	-1.3055	7.55213e-07		GNAT1	-1.29976	0.000447623		KIAA0319	-7.12193	4.86225e-21		MEF2C	-8.8745	6.62644e-12		TTBK2	-2.72642	0.000210737
				LOC100128126	-1.60376	3.30594e-10		C2orf18	-4.31691	0.00289266		PRICKLE2	-1.95972	7.62082e-07		POU6F2	-1.33223	0.000448779		FXR2	-1.67457	5.03964e-21		FBXO41	-13.2723	6.74977e-12		PCDH1	-1.55071	0.000210791
				C17orf85	-1.86175	3.30885e-10		ANKRD43	-4.55779	0.00291335		SYT11	-1.70597	7.62433e-07		TIMP2	-1.38036	0.000448932		CPEB1	-5.35955	5.09564e-21		FBXW7	-8.14019	6.76448e-12		UBR4	-1.45959	0.000211172
				TRIM28	-2.11394	3.40154e-10		GSTO2	-1.68703	0.00292335		DZIP3	-1.81321	7.64705e-07		GPR35	-1.39371	0.000450258		DNAJC12	-3.52399	5.28248e-21		WASF1	-5.11498	6.83431e-12		MADD	-2.54456	0.000211738
				AVEN	-2.97092	3.42597e-10		FNBP1	-1.64613	0.00293414		YWHAB	-1.9958	8.04396e-07		INPP5A	-1.21481	0.000450344		RIPPLY2	-5.3567	5.30762e-21		DDAH1	-1.98095	6.97767e-12		HNRNPUL2	-1.50006	0.000211981
				MAP2K5	-2.41089	3.43548e-10		ZCCHC3	-1.2266	0.00294625		GABRB2	-44.0376	8.13699e-07		PDIA2	-2.49241	0.000450575		ARHGEF4	-2.60924	5.45381e-21		LOC100288581	-1.98095	6.97767e-12		YY2	-1.28481	0.000213132
				OTUB2	-3.25862	3.4808e-10		ARL3	-1.27558	0.00296292		GATA4	-1.08406	8.28863e-07		SAPS2	-1.42832	0.000453169		GHITM	-2.99904	5.49008e-21		PLLP	-3.83066	7.19534e-12		MBTPS2	-1.28481	0.000213132
				ZNF77	-6.17092	3.56918e-10		ATP6AP1	-1.37968	0.00296402		NAP1L5	-4.98039	8.3035e-07		PIK3CD	-1.36318	0.000455978		NMT2	-2.17459	5.61805e-21		TBC1D9	-4.11723	7.19934e-12		NF2	-1.5433	0.000213397
				DAAM1	-2.54673	3.56981e-10		AIG1	-1.26596	0.00297139		ACTR3C	-1.38641	8.62384e-07		CNGA3	-1.14392	0.00045777		GFOD1	-3.31509	5.63899e-21		NEFH	-17.2369	7.27715e-12		UBE2J1	-1.52849	0.000213805
				ACOT7	-4.30317	3.59869e-10		CCDC23	-3.0568	0.00308635		NRN1	-3.21634	9.51411e-07		BAHD1	-1.33367	0.000461577		CCK	-33.3353	5.6638e-21		KCNQ2	-20.8225	7.61747e-12		GRIK5	-1.49902	0.000214826
				RAB38	-8.07007	3.68929e-10		MOBP	-19.8701	0.00309364		TMEM191A	-1.32583	9.87079e-07		CAMP	-1.30393	0.000462216		AGAP3	-2.45672	5.69684e-21		IQSEC1	-7.29558	7.63829e-12		MAP3K4	-1.92878	0.000216163
				LOC10431	-3.41351	3.80117e-10		C19orf76	-1.2172	0.00312674		C10orf58	-1.91927	1.00128e-06		FAM155B	-1.31477	0.000463307		MAP6	-2.30944	5.83246e-21		SLC17A6	-11.2649	7.65517e-12		LOC100132618	-1.66774	0.000217411
				TMEM201	-6.3341	3.92784e-10		BCAS3	-2.06279	0.00312761		CGREF1	-1.50675	1.01338e-06		EXOG	-1.24627	0.000463458		LGI4	-4.97366	6.0545e-21		PTPRD	-4.81758	8.08721e-12		FAM46C	-1.37978	0.000217479
				ARID2	-1.85806	3.94352e-10		SNX30	-1.66401	0.00316248		CLIP3	-2.09592	1.01696e-06		WNT8B	-1.28364	0.000468032		APBA2	-2.60516	6.35442e-21		SLC1A2	-9.87388	8.47924e-12		FLJ42627	-1.66782	0.000219852
				GPC2	-3.58415	3.95978e-10		TSPYL1	-3.32522	0.00321488		SORL1	-1.74154	1.02564e-06		MMP19	-1.38708	0.000468524		TULP4	-2.91868	6.77948e-21		CABP1	-17.8418	8.68889e-12		KIF1B	-2.00808	0.000220272
				HECTD2	-3.87645	3.97015e-10		COPG2	-1.40542	0.00322077		CACNA2D2	-1.65331	1.05323e-06		CNKSR1	-1.57371	0.000472304		PTGDS	-4.99412	6.81761e-21		ATP6V1B2	-3.49576	8.74591e-12		CLIC5	-1.79657	0.000220869
				RAB36	-2.08102	3.99141e-10		HYAL1	-1.47016	0.00322432		NAP1L3	-5.38474	1.07435e-06		ACTL8	-1.37781	0.000473342		KIT	-3.29074	7.09724e-21		ARHGEF9	-7.34845	8.84936e-12		EVPL	-1.44232	0.000222218
				PTCD3	-2.96083	4.13712e-10		MORN4	-1.63021	0.00322946		SLC2A13	-4.92846	1.07716e-06		ADRA1D	-1.51019	0.000473806		NR1D2	-2.07183	7.41236e-21		ST3GAL5	-1.58226	9.34398e-12		AK1	-1.64332	0.000227437
				LCMT1	-2.27921	4.17773e-10		TIGD3	-1.28461	0.00323853		CD200	-2.55529	1.07876e-06		ITGA9	-1.1677	0.000477632		PRSS2	-2.3626	7.50074e-21		WSB2	-2.02161	9.91165e-12		SGCD	-1.4947	0.000227884
				GNA11	-1.91387	4.21439e-10		CA7	-2.49893	0.00327843		SHANK2	-4.88875	1.10867e-06		CYP2J2	-1.48821	0.000479098		SLC25A4	-3.79372	7.53619e-21		CCKBR	-17.202	9.91598e-12		TGM3	-1.25205	0.000228201
				TIPRL	-3.25761	4.38107e-10		LMBR1	-1.59984	0.00341896		UBE4B	-1.34239	1.11638e-06		KCTD7	-1.34097	0.00048046		C5orf41	-1.68126	8.28148e-21		KIAA0513	-19.018	1.00265e-11		PRKACA	-1.62088	0.000229262
				FIBP	-2.18883	4.57961e-10		MGC16121	-4.83662	0.00353408		KCNA1	-5.67413	1.14323e-06		LGALS7	-1.42048	0.000480797		MPP2	-2.74588	8.39047e-21		RFPL1S	-14.2205	1.03356e-11		ELF3	-2.02123	0.000229444
				EIF5A2	-1.89142	4.58988e-10		SLC2A14	-1.28521	0.00354334		KIF2A	-1.30607	1.15579e-06		HTT	-1.46435	0.000485412		C14orf129	-2.37375	8.90194e-21		ACTN2	-4.70587	1.04254e-11		CA7	-2.06466	0.000230496
				EPHB4	-2.5005	4.6356e-10		COQ6	-1.23547	0.00355427		RNF128	-3.58114	1.18509e-06		DPF2	-1.23573	0.00048675		CACNA1C	-4.48299	9.26009e-21		BLCAP	-2.67941	1.0687e-11		MYCBP2	-3.87833	0.000231107
				C9orf123	-3.93813	4.65427e-10		AZU1	-1.32073	0.00355651		LRRC61	-1.16153	1.19965e-06		CNP	-1.51839	0.000486768		LOC157627	-7.15242	9.39686e-21		MKRN1	-2.60297	1.09659e-11		KIF3C	-3.42153	0.000231192
				PTPRT	-10.5117	4.79795e-10		LOC113230	-3.04899	0.00357743		NPTX1	-7.10184	1.22386e-06		MAL	-3.77278	0.000487566		ZBTB7A	-2.14147	9.59971e-21		SPIN1	-2.50402	1.11405e-11		RABL3	-1.71896	0.0002348
				CHP	-4.90646	4.82114e-10		BMPR1B	-1.75168	0.0035784		SUPT4H1	-1.21891	1.23035e-06		CSN3	-1.30565	0.000490585		ATP2B3	-13.6913	9.84025e-21		PI4KA	-6.71984	1.13566e-11		OPRK1	-2.346	0.000235503
				ZIC2	-5.33737	4.90327e-10		ZNF358	-1.95387	0.00363257		GAD1	-5.64746	1.25341e-06		GPR20	-1.38849	0.0004945		NELL1	-12.1952	9.85832e-21		TSPYL2	-7.06165	1.17497e-11		ADRA1A	-1.20794	0.00023562
				C1orf26	-2.03424	4.9542e-10		KATNAL1	-3.79142	0.00364641		EIF4EBP2	-1.17459	1.25893e-06		DMBT1	-1.34537	0.000495257		KIAA1598	-5.03763	1.01927e-20		C5orf30	-2.84885	1.24985e-11		PNMA3	-1.52328	0.000236382
				SEPHS1	-2.65242	4.95525e-10		SCRT1	-9.49828	0.00364883		TLE4	-1.4973	1.25913e-06		SLC22A14	-1.30762	0.000496976		USP14	-1.8286	1.02224e-20		SATB1	-3.94763	1.27241e-11		NCOR2	-1.36717	0.000236696
				RAB6B	-2.68991	5.00725e-10		MLXIPL	-3.41764	0.0036507		PLAC2	-1.71234	1.26009e-06		TNN	-1.16909	0.000500566		KRT222	-14.3254	1.1707e-20		GLRX5	-1.61624	1.28531e-11		TCF20	-1.9277	0.000238722
				CA12	-6.78198	5.00885e-10		RAB24	-1.24891	0.00367144		RAB26	-3.38527	1.27491e-06		CDC42EP2	-1.47299	0.00050346		ANKRD28	-1.92268	1.17559e-20		ATXN10	-2.01655	1.29785e-11		AARSD1	-2.37381	0.000239729
				RNF26	-1.73194	5.04108e-10		VIPR1	-2.13169	0.00370835		JPH3	-10.5031	1.30991e-06		XPA	-1.7237	0.000504582		AKAP6	-2.59285	1.20389e-20		IPCEF1	-20.5196	1.31634e-11		LAMC2	-1.37826	0.000240492
				NCAPH	-8.10599	5.0943e-10		FAM173B	-2.24954	0.00370938		GRAMD1B	-2.99926	1.35986e-06		SOX15	-1.33731	0.000508803		MCF2	-6.05111	1.2093e-20		SGSM2	-3.74737	1.37713e-11		CRABP2	-2.8272	0.000240977
				ZBTB1	-1.94967	5.12371e-10		MGAT3	-3.72471	0.00370993		TM2D3	-1.93693	1.37148e-06		SFTPC	-1.75823	0.000510253		C12orf39	-7.93187	1.21199e-20		RB1CC1	-1.63642	1.389e-11		DAPK1	-2.14476	0.000241747
				KIAA0913	-2.03394	5.30184e-10		COMMD7	-3.16596	0.00372822		RYR2	-9.74993	1.37511e-06		LMX1B	-1.62627	0.000514012		LPGAT1	-3.25854	1.22411e-20		MTMR9	-3.74083	1.39192e-11		TM4SF4	-1.36109	0.000242256
				SC4MOL	-5.07147	5.32557e-10		DEXI	-1.66517	0.00373322		FNIP2	-1.3667	1.39378e-06		TBX6	-1.59241	0.000515855		SYT1	-11.985	1.22895e-20		KIAA1279	-2.37498	1.40401e-11		CLTB	-1.3811	0.000242739
				ZZZ3	-1.50645	5.34631e-10		CKMT1B	-8.43468	0.00374639		CAMK1D	-3.37924	1.40418e-06		MAP3K11	-1.37734	0.000516911		FAM69A	-2.46527	1.23158e-20		GHITM	-2.62209	1.4692e-11		NISCH	-2.78654	0.000243119
				NCBP2	-2.83635	5.36512e-10		AGXT2	-2.23529	0.00374891		C2orf55	-4.9157	1.41043e-06		MYH8	-1.33957	0.000520349		FBXL15	-4.38399	1.24887e-20		LRPPRC	-2.3688	1.47471e-11		CALCR	-1.33997	0.000243264
				TSR1	-2.55853	5.39541e-10		ALKBH5	-1.2443	0.00375834		KCNC4	-1.54879	1.47455e-06		PDCD1	-1.36145	0.000521116		PELI3	-2.79399	1.25847e-20		MKL2	-3.51014	1.47477e-11		KIAA1109	-1.71115	0.000243496
				TRIAP1	-2.2662	5.49595e-10		NFIA	-8.45614	0.00381148		CASKIN1	-3.18282	1.4937e-06		HLA-DOA	-1.27239	0.000521807		GLS	-6.32904	1.29487e-20		RGL1	-1.88145	1.50093e-11		KIF3B	-1.70166	0.000245474
				TMPRSS5	-2.85103	5.57999e-10		SIRPA	-2.12481	0.00386834		MAGEE1	-2.56867	1.54668e-06		GHRHR	-1.25699	0.000524086		TMED8	-1.65247	1.31168e-20		CCDC92	-4.34782	1.63879e-11		ADRB1	-1.63609	0.000245997
				NBPF1	-3.89686	5.6066e-10		SLC12A2	-2.44698	0.00390086		DACT3	-1.7791	1.56777e-06		MEF2C	-1.45756	0.000525997		PHF20L1	-2.33977	1.32061e-20		SLC30A3	-14.6025	1.67379e-11		CYP2E1	-1.79267	0.000247037
				YPEL1	-2.90853	5.69804e-10		HBS1L	-1.68997	0.00391982		SCN2A	-15.5802	1.56954e-06		PHEX	-1.14972	0.00052922		HDGFRP3	-2.2141	1.32931e-20		RTN3	-2.98688	1.76079e-11		PSG4	-1.43596	0.000248604
				CRNKL1	-1.76786	5.71606e-10		CPA3	-1.33207	0.00392942		HIF1AN	-1.24044	1.57784e-06		TNFRSF10C	-1.19762	0.000533517		CELF5	-10.7474	1.39739e-20		SORBS2	-6.5647	1.87904e-11		KL	-1.68554	0.000250054
				SNCAIP	-4.62093	5.72786e-10		LOC100287051	-1.37427	0.00393152		SPOPL	-1.37021	1.59467e-06		MST1R	-1.42351	0.000542975		FSD1L	-2.56096	1.40946e-20		AAK1	-19.9773	1.96379e-11		FBXO34	-2.83112	0.000255782
				BIRC5	-3.02731	5.78037e-10		ARHGAP23	-2.5088	0.00397737		PLEKHA1	-3.71872	1.60173e-06		LOC90586	-1.39151	0.00054851		KIF3A	-2.85818	1.45647e-20		PDE4DIP	-4.41217	2.03082e-11		MAFG	-1.62315	0.00025605
				BCL7C	-2.77328	5.81157e-10		POLR2I	-1.8302	0.00398025		PCLO	-10.28	1.62094e-06		PAEP	-1.37264	0.00054883		CYFIP2	-4.38434	1.64513e-20		APOD	-2.91935	2.09079e-11		SPAM1	-1.28526	0.000256777
				KIF2C	-4.40394	5.86982e-10		WASF3	-2.24026	0.00399286		ATP5O	-1.09266	1.63378e-06		IGKV1OR2-118	-1.53154	0.000552108		RAB33A	-3.46852	1.65516e-20		NEDD4L	-5.6312	2.17356e-11		RIC3	-2.02879	0.000259588
				IGSF11	-2.35561	5.89918e-10		PITPNM1	-1.99308	0.00399726		LOC100129122	-1.2905	1.68397e-06		MMP23B	-1.6164	0.000558568		FECH	-1.88354	1.66846e-20		SPOCK2	-3.63114	2.17622e-11		ACAP1	-1.67262	0.000260435
				TXNDC16	-1.95923	6.11871e-10		CLPTM1	-1.56567	0.00400614		C9orf5	-1.62927	1.6892e-06		ATP8A1	-2.42455	0.000560575		HDAC5	-2.22101	1.69562e-20		TRIM37	-2.95309	2.33596e-11		GFRA4	-1.33393	0.000260843
				MAP6	-3.78399	6.32133e-10		IKZF4	-1.42537	0.00403865		ACSBG1	-2.25724	1.69838e-06		MYOZ3	-1.16764	0.000563428		PGBD5	-4.16146	1.80584e-20		LARGE	-6.81748	2.35589e-11		GPR153	-3.52026	0.000261139
				KLHDC5	-1.96757	6.36277e-10		GRPEL1	-1.21504	0.00404424		ZC3H13	-1.77985	1.71824e-06		PRAMEF1	-1.42048	0.000567215		CHST1	-4.16108	1.86259e-20		EVL	-2.85459	2.40125e-11		TPSG1	-1.19736	0.000261375
				KIAA1524	-2.69603	6.41105e-10		CPSF7	-1.32964	0.00405219		POLB	-1.19903	1.74415e-06		PRAMEF12	-1.42048	0.000567215		CCNY	-2.08055	1.89097e-20		PTPRR	-10.1245	2.40464e-11		MEG3	-7.20542	0.000261395
				ECD	-3.31087	6.44118e-10		SH2B1	-1.20386	0.00415321		IQSEC1	-3.26255	1.75048e-06		CLCNKB	-1.87972	0.000579532		MPRIP	-1.82925	1.91604e-20		GLRB	-3.41435	2.42985e-11		CYP26B1	-5.14239	0.000261638
				RNF5	-2.75545	6.47585e-10		DSG1	-2.84059	0.00416713		GUCY1B3	-5.51676	1.75072e-06		ALPPL2	-1.31456	0.000581929		PNCK	-3.91937	1.91721e-20		C1orf21	-5.18317	2.44367e-11		APBA1	-1.48345	0.000264714
				BRMS1	-1.98201	6.5852e-10		ELAVL4	-4.78991	0.00418286		CDH18	-8.47873	1.79185e-06		ARHGAP22	-1.5523	0.000582191		CDK5R1	-5.22187	2.05469e-20		P4HTM	-2.35674	2.63875e-11		PIK3CB	-1.83416	0.000270862
				EPHA2	-3.9513	6.65255e-10		SLC13A5	-2.28341	0.00419619		KCNMA1	-11.9752	1.80216e-06		VIPR2	-1.35797	0.00058359		ARHGDIG	-6.87405	2.06181e-20		CYP2B6	-1.47204	2.68497e-11		IQSEC3	-4.63755	0.000271034
				KIAA1161	-4.8243	6.67667e-10		BDH1	-1.88549	0.00419893		POPDC3	-3.71491	1.82774e-06		MATN1	-1.23251	0.000585274		ATP8A2	-12.4255	2.07228e-20		ARHGEF4	-4.79096	2.90269e-11		ANO2	-1.61457	0.000271859
				NDC80	-6.38269	6.69412e-10		HPS1	-1.5042	0.00424973		ADCY5	-1.9548	1.82817e-06		KRT75	-1.54795	0.000585473		ITPK1	-2.24343	2.16908e-20		GPR22	-15.1693	2.95295e-11		C6orf108	-1.42267	0.000272344
				SGK223	-12.2518	6.79175e-10		NDUFA4	-1.33422	0.00431006		CNTNAP2	-5.40281	1.83188e-06		PVT1	-1.39956	0.00059134		KLHL3	-3.97701	2.19037e-20		NDEL1	-2.89708	2.97605e-11		LRPPRC	-2.24685	0.000273209
				KNTC1	-2.92794	6.87898e-10		USP12	-1.83552	0.00431823		RUNDC3B	-5.34167	1.84757e-06		TCP10	-1.3708	0.000592811		PCLO	-9.27468	2.26562e-20		ASNS	-1.66422	2.98576e-11		PCK1	-1.52511	0.000275102
				PRR4	-1.80917	6.98327e-10		BRF1	-1.77727	0.00435201		DNAJC12	-3.35069	1.84948e-06		NPY5R	-1.17481	0.00059318		FBXW7	-5.60651	2.30378e-20		ATP6V1A	-3.15901	2.98914e-11		CSN2	-1.2759	0.000275645
				SNN	-2.74124	7.14158e-10		CMTM4	-1.33669	0.00440581		LOC100131540	-4.15936	1.86706e-06		STARD8	-1.25525	0.000593662		ATRN	-1.75539	2.37481e-20		DDN	-24.2051	3.0399e-11		SNX1	-1.35251	0.00027647
				PAIP1	-3.35422	7.20725e-10		WASF1	-2.26108	0.00444673		THRB	-5.44428	1.87164e-06		TIAM1	-1.52169	0.000598974		OLFM1	-8.19302	2.3847e-20		EPHB6	-16.3118	3.05148e-11		KCNQ3	-2.15474	0.000277377
				ALG10B	-1.89467	7.28374e-10		RUSC1	-2.01577	0.00444726		PGM2L1	-3.76278	1.89106e-06		BEST1	-1.41303	0.00059958		HIVEP2	-2.96622	2.41367e-20		GRM5	-16.0452	3.10402e-11		CHRNA3	-2.05042	0.000278996
				RAP2B	-1.88861	7.32518e-10		CD83	-2.64207	0.00449521		CLDN10	-4.41329	1.93214e-06		TYR	-1.41744	0.000599699		PAK7	-5.80784	2.58007e-20		PCSK2	-9.62976	3.11312e-11		ATXN7L3B	-7.23885	0.00027929
				NEGR1	-3.52364	7.45484e-10		DCTN1	-2.37457	0.00451779		ZNF204P	-4.73123	2.02916e-06		CCL5	-1.31084	0.000604135		ZMYND11	-1.66974	2.68291e-20		CAMTA2	-4.50334	3.18366e-11		DNM1	-1.45993	0.00028039
				MSL3	-1.47346	7.4612e-10		MRPL43	-1.63398	0.00454734		ARL10	-1.168	2.03507e-06		ZNF500	-1.47322	0.000604343		PURA	-2.04779	2.75377e-20		WDR7	-4.4407	3.21457e-11		C7orf69	-1.60198	0.000280611
				ZNF443	-1.75748	7.47783e-10		SLC22A8	-2.1515	0.00454893		CNTN3	-13.6001	2.06623e-06		ZKSCAN3	-1.16633	0.000606544		CCDC64	-5.78141	2.76013e-20		SLC1A4	-3.00878	3.22598e-11		GGA3	-1.40657	0.000281394
				TOMM40	-1.7562	7.57032e-10		SH3GL3	-7.57208	0.00459138		BANF2	-1.08606	2.09429e-06		AGFG2	-1.37035	0.000610973		LOC100129858	-3.62097	2.86142e-20		PHACTR1	-10.1662	3.27256e-11		VPS33B	-1.81309	0.000285274
				C12orf68	-3.63203	7.60933e-10		ZFR2	-1.47634	0.00459523		BRI3BP	-2.09219	2.10491e-06		LOC729991-MEF2B	-1.51658	0.000611048		GABRB3	-9.12138	2.91372e-20		KIAA0319	-8.76851	3.31308e-11		CDR1	-1.81573	0.000285547
				ELAVL2	-4.97661	7.66706e-10		BUB1B	-2.35817	0.00461803		DSTN	-1.37187	2.11832e-06		PCP4	-1.79818	0.000612687		ATP2C1	-1.9084	2.97042e-20		VAMP2	-4.86224	3.41939e-11		NCAM1	-3.86732	0.000285912
				PAWR	-6.07456	7.7411e-10		TBRG1	-1.81388	0.00467878		RPS6KA5	-2.42489	2.13091e-06		IL1RL1	-1.28482	0.000615075		C10orf4	-2.30622	2.98064e-20		AP1S1	-3.2557	3.58029e-11		NOS1AP	-3.71686	0.000286102
				REC8	-4.41262	7.88646e-10		UBE4B	-1.72788	0.00473967		AKAP12	-2.86893	2.16703e-06		CELF3	-1.32097	0.000615419		VPS13D	-1.87276	3.03012e-20		MET	-2.72908	3.59838e-11		TRIM32	-1.66573	0.000286576
				DOK5	-4.1931	7.96345e-10		GET4	-1.34257	0.00476097		GCLC	-1.27261	2.2182e-06		CYP2C19	-1.35888	0.00061607		AKTIP	-2.28515	3.11043e-20		FBXL2	-6.68072	3.60431e-11		ATP2C2	-1.55815	0.000287101
				CKAP5	-2.25877	8.00499e-10		HR	-2.88901	0.0047861		TCEAL7	-3.0318	2.22041e-06		EAPP	-1.36739	0.000617168		C1orf204	-2.36585	3.11309e-20		NELF	-2.78648	3.64799e-11		KRR1	-1.70215	0.000288424
				EXOSC2	-4.85994	8.08512e-10		CRAT	-1.5658	0.00479048		SCRN1	-1.32557	2.35092e-06		LDB3	-1.55396	0.000620238		SUGT1L1	-3.40634	3.1869e-20		LDB2	-7.76074	3.65129e-11		MYO5A	-2.49352	0.000289402
				NUP50	-2.29373	8.10463e-10		LOC283713	-4.45677	0.00481801		CPNE5	-2.61947	2.35176e-06		FCN2	-1.41105	0.000621031		UNC13C	-15.3587	3.19308e-20		SNRPN	-3.74475	3.70746e-11		COCH	-2.89218	0.000292422
				ASF1A	-1.69421	8.10635e-10		CLASP2	-1.50977	0.00482834		FAM171A1	-2.94489	2.39733e-06		IL2RG	-1.40814	0.00062124		VIP	-9.86169	3.20028e-20		PAQR6	-3.99579	3.74152e-11		PADI1	-1.73225	0.00029469
				DBR1	-1.99369	8.22356e-10		TOMM70A	-1.27338	0.0048426		CNIH4	-1.27396	2.41808e-06		EPN2	-1.57709	0.000622335		KIF21B	-6.99284	3.22346e-20		CISD1	-2.46182	3.78951e-11		CA1	-1.62389	0.00029524
				A1BG	-2.83302	8.28337e-10		GPCPD1	-1.29984	0.00489882		MIA3	-1.71346	2.4994e-06		CASK	-1.28356	0.000625677		TSPAN5	-2.08316	3.28666e-20		STX12	-1.40047	3.80883e-11		FAM184A	-2.88219	0.000296012
				FAM119A	-2.86342	8.37994e-10		CENPN	-1.6309	0.00496077		DPYSL2	-1.39713	2.54598e-06		ITGB7	-1.28611	0.000626516		KNDC1	-3.206	3.3548e-20		LSAMP	-2.3697	3.819e-11		EIF3CL	-1.85105	0.000297555
				SNRPA	-2.66481	8.54019e-10		RAB40B	-2.77795	0.00503783		ANKRD9	-1.89062	2.58371e-06		SORBS3	-1.41823	0.000628902		LMO3	-9.01502	3.39918e-20		PJA1	-2.44931	3.93147e-11		N4BP2L1	-1.27955	0.000299182
				RBM15B	-1.93198	8.5417e-10		CLDN5	-2.57033	0.00509121		DIRAS1	-2.15018	2.58957e-06		ANXA9	-1.25963	0.000632635		GLCE	-1.9661	3.47765e-20		PTPRN2	-4.03319	3.99651e-11		C12orf51	-2.97846	0.000301391
				C12orf49	-1.61436	8.5795e-10		TXLNA	-5.4355	0.00529675		KIAA1279	-1.97333	2.61813e-06		MFNG	-1.29414	0.000636345		ANKRD34A	-10.6342	3.52353e-20		PPP1R12B	-3.54533	4.08477e-11		ART4	-1.47694	0.000306146
				IGDCC4	-3.23024	8.5817e-10		CD84	-2.96464	0.00530053		ELAVL1	-2.93241	2.64903e-06		PSD3	-1.45052	0.000636396		TMEM8B	-2.54779	3.53419e-20		PDP1	-7.29891	4.15438e-11		LPHN1	-2.57153	0.000307126
				TMEM170A	-2.14361	8.80949e-10		ZBTB43	-1.39026	0.00531067		CAMK2G	-3.73028	2.66641e-06		ADCY2	-1.44295	0.000640514		SGCD	-2.8996	3.56274e-20		VAMP1	-5.32757	4.16659e-11		RHOBTB2	-2.75423	0.000309132
				IRX5	-5.79735	8.82028e-10		SFTPB	-1.76148	0.00532188		C2orf74	-1.79234	2.72969e-06		RAD54L2	-1.53367	0.000641994		BEND4	-12.9254	3.57263e-20		DYNLT3	-1.95252	4.21659e-11		DDX24	-1.4611	0.000312576
				LOC152217	-2.15229	8.90604e-10		SLC22A15	-2.96699	0.00535025		DNAJA1	-2.08785	2.75227e-06		HTR4	-1.17934	0.000654686		GOT1	-4.85858	3.61417e-20		TAC1	-16.6521	4.2341e-11		DYNC1H1	-1.40329	0.000312739
				ILF3	-2.16685	8.97864e-10		PAXIP1	-1.98429	0.0054027		DYNLRB1	-1.31081	2.75842e-06		HIC2	-1.24191	0.000656789		DCAF5	-1.92699	3.62829e-20		SLC25A14	-2.86546	4.30683e-11		DRD2	-1.38142	0.00031346
				MID1IP1	-3.08592	9.23097e-10		ELK1	-2.31926	0.00542455		LSAMP	-1.58559	2.78176e-06		NPHS1	-1.22799	0.000657506		LIN7B	-2.61938	3.92817e-20		TIAM1	-2.9956	4.38074e-11		SNED1	-2.23513	0.000314287
				E2F3	-2.32675	9.29551e-10		ABCC6P1	-1.39539	0.00546795		AP4S1	-1.80538	2.79313e-06		PAFAH1B1	-1.19528	0.000658935		ASXL3	-2.32379	4.02663e-20		RPH3A	-10.2168	4.4905e-11		CEP68	-1.86844	0.000317022
				ZBTB5	-1.92745	9.31949e-10		PNKD	-2.29262	0.00547563		FAM160B1	-1.6657	2.85212e-06		AZU1	-1.74937	0.000659677		RPS6KL1	-2.30863	4.05043e-20		GABRG2	-24.3709	4.49507e-11		HIVEP3	-1.52648	0.000317622
				RBM12B	-3.07591	9.39947e-10		ANKRD18A	-1.72788	0.00559218		LRP11	-3.64794	2.85887e-06		TLN2	-1.61961	0.000663385		FAM50B	-2.15448	4.08993e-20		CLCN4	-7.67838	4.53979e-11		EGR4	-3.00883	0.000317694
				LRP8	-2.13384	9.39964e-10		YLPM1	-1.4758	0.00560762		GPR85	-3.07232	2.87162e-06		LYPD3	-1.34303	0.000669075		CNNM2	-1.78499	4.10569e-20		RASAL1	-9.82802	4.82582e-11		CLCN6	-1.36759	0.000318733
				CREB1	-2.08978	9.52789e-10		SLC44A4	-1.99984	0.00561922		CAP2	-4.27498	2.89677e-06		SFI1	-1.63627	0.000670456		DIP2C	-2.10714	4.14615e-20		TMEM151B	-17.6058	4.85369e-11		PLA2G6	-2.0088	0.00031886
				DTL	-6.82914	9.56035e-10		SULT4A1	-4.32035	0.00569399		PAK1	-6.38803	2.91176e-06		ZNF646	-1.36221	0.000675359		CALM1	-2.28607	4.33878e-20		KIF5A	-12.004	4.85996e-11		ZFP2	-1.84962	0.000320801
				SAFB	-1.78715	9.59247e-10		PDE11A	-2.51523	0.00569852		NMNAT2	-7.04837	2.9169e-06		AKR1C4	-1.20738	0.000677853		GTDC1	-2.31122	4.56886e-20		RAB15	-5.74643	4.9237e-11		VDAC1P3	-1.47712	0.000322732
				UCP2	-1.9249	9.64559e-10		ALB	-1.70409	0.00572926		LOC283045	-1.29576	2.93894e-06		CD8A	-1.18142	0.000680628		MEG3	-7.06846	4.61333e-20		CA4	-6.03926	5.00338e-11		CDK16	-1.7466	0.000323116
				CHST11	-5.8742	9.73245e-10		CPXM2	-1.69349	0.00579862		CLCN4	-6.54871	2.94134e-06		DES	-1.69129	0.000684537		ABCC8	-7.82925	4.63363e-20		NCALD	-4.26413	5.09892e-11		ACAP2	-1.36917	0.000323943
				SLC25A11	-1.77123	1.00236e-09		LIPC	-1.73748	0.0058446		LHPP	-1.81091	3.00709e-06		CD22	-2.02128	0.000687663		MAP7	-5.82458	4.73193e-20		PRKAG2	-2.35251	5.13947e-11		ZNF814	-1.47263	0.000327965
				ZNF594	-2.08539	1.00359e-09		GRM8	-1.23941	0.00585094		ADD3	-1.84085	3.09962e-06		ACACB	-1.53165	0.000696285		CCDC110	-5.32422	4.87645e-20		CAMK1G	-11.1667	5.15301e-11		AFF3	-1.62187	0.00032835
				RNF150	-2.04576	1.01873e-09		SIDT2	-1.62113	0.00585319		STRBP	-1.57954	3.11916e-06		SNCG	-2.46446	0.000696401		MFSD4	-12.9935	4.97393e-20		FOXG1	-1.75327	5.25439e-11		RS1	-1.46973	0.000329876
				EXOC2	-2.41269	1.02302e-09		HIST1H2BA	-1.83825	0.00589383		SLC13A3	-1.35468	3.1373e-06		PKP1	-1.48159	0.000699523		DISP2	-2.46582	4.9795e-20		CALB2	-14.3032	5.44027e-11		BAT3	-1.29386	0.000331686
				ZMYND19	-2.62104	1.03057e-09		NIPA2	-2.95536	0.00589672		CACNA1E	-2.02721	3.17787e-06		RFPL1	-1.29414	0.000699991		KIAA1462	-2.63385	5.18572e-20		C2CD2L	-5.20634	5.45753e-11		ABCB11	-1.41991	0.000333088
				DBN1	-3.36013	1.03528e-09		AKTIP	-1.52414	0.00591401		LPCAT4	-2.39361	3.18448e-06		SEC14L5	-2.42011	0.000701088		PPP4R4	-19.3841	5.25081e-20		DUSP22	-1.80154	5.46445e-11		MAEA	-1.31467	0.000338187
				RRAGD	-4.06585	1.03648e-09		DACH1	-2.51964	0.00596779		KIAA1324L	-1.33386	3.19349e-06		CLTCL1	-1.2094	0.000702541		RHBDL1	-10.0151	5.44444e-20		RTN4	-1.66826	5.52034e-11		PORCN	-1.99732	0.000338885
				STX4	-1.72438	1.03986e-09		MAP4K2	-1.97404	0.00598148		NDUFAF4	-4.23588	3.29739e-06		SEMA3F	-1.29371	0.000703775		TMEM63C	-2.43812	5.47495e-20		NNAT	-6.09583	6.12938e-11		WSCD2	-1.62718	0.000339064
				YTHDC1	-1.82201	1.06165e-09		TMEM30B	-1.51957	0.00600044		SV2A	-2.73996	3.38762e-06		CACNA1B	-1.70726	0.000705705		SNRPN	-5.38247	5.47556e-20		OPA1	-3.35782	6.19958e-11		DLG4	-1.47114	0.000341088
				STAU2	-2.98111	1.08989e-09		SERPINC1	-1.70133	0.00604458		PRO2214	-1.07201	3.40559e-06		ABCA2	-3.78655	0.000706124		CD99L2	-2.16681	5.53041e-20		PTPRN	-7.97771	6.23128e-11		PGRMC1	-2.18379	0.000342919
				DCLRE1A	-3.0554	1.10192e-09		MYST4	-1.43164	0.00607735		SHC3	-2.12989	3.4505e-06		GPSM3	-1.3394	0.000709983		GRIN2A	-12.7768	5.64999e-20		RNFT2	-3.5952	6.27002e-11		TTC15	-1.30075	0.000345315
				TSPAN11	-5.94629	1.10206e-09		MYOT	-1.96065	0.00610769		TBC1D29	-1.12285	3.49605e-06		LIPE	-2.23096	0.000710989		FAM155A	-4.44815	5.6816e-20		GPD1L	-2.44048	6.45158e-11		CRISP2	-1.38465	0.000345446
				PLAA	-2.09194	1.1126e-09		UBE2Q1	-1.13787	0.00612954		PPP3CB	-4.73989	3.50083e-06		MYB	-1.19853	0.000714085		IDH3A	-2.64854	5.87956e-20		PRSS3	-8.86562	6.58832e-11		ITGB6	-1.27747	0.000346614
				U2AF1	-1.91656	1.11516e-09		CLEC16A	-1.27619	0.00616735		B3GAT1	-2.07518	3.58537e-06		HTR3A	-1.18748	0.000715286		EHD3	-4.58076	6.03962e-20		ACAT2	-2.49378	6.74794e-11		POLG	-1.46556	0.000347033
				THOC7	-2.97748	1.12092e-09		MIB2	-1.80322	0.00619277		RAB11FIP4	-4.73717	3.62302e-06		TUB	-1.23548	0.000722457		TMEM178	-2.98401	6.10943e-20		MAOA	-2.859	6.80624e-11		GNB5	-2.99992	0.000348255
				GTF2H4	-1.92907	1.13449e-09		RABIF	-1.66363	0.00622121		PCMT1	-2.39537	3.63914e-06		BMP1	-1.24554	0.000722965		SCN3B	-21.975	6.39035e-20		EMX2	-6.74326	6.98118e-11		NLRP2	-2.02786	0.000348368
				C20orf4	-1.68632	1.1648e-09		GNE	-1.26751	0.00622469		CDK5R1	-7.48446	3.67422e-06		MYBPC2	-1.1882	0.000723312		NAP1L1	-2.30624	6.53367e-20		RGS20	-7.49117	7.00135e-11		DNAJC11	-1.6621	0.0003491
				NCOA5	-2.04303	1.1658e-09		ALDH3B1	-1.23501	0.00623547		MAP1A	-4.63952	3.84202e-06		CRYBB1	-1.49701	0.000723324		SVOP	-11.1317	6.56362e-20		CIT	-5.05802	7.19406e-11		PDE4C	-1.45064	0.000351316
				TLE4	-4.05011	1.17072e-09		ATP1A1	-2.42559	0.00632328		S1PR1	-1.45348	3.85206e-06		LCN2	-1.21263	0.000729828		PLCXD3	-5.54305	6.87803e-20		ATP6V0E2	-1.57308	7.284e-11		CORO2A	-1.37934	0.000353006
				SAP30L	-2.07182	1.17174e-09		CYP4X1	-3.56104	0.00634077		NIPAL3	-3.77443	3.88947e-06		KCNB2	-1.64634	0.000730173		NTM	-2.32905	7.01323e-20		RAB26	-7.60368	7.49293e-11		CENPJ	-1.40983	0.000353192
				NPHP1	-1.96053	1.18394e-09		MAPK8IP2	-3.41843	0.00637424		CCDC104	-1.56259	4.08357e-06		MYF6	-1.21234	0.000732972		TPD52L1	-3.44786	7.05098e-20		KIAA1467	-4.49454	7.52368e-11		DHX9	-2.87972	0.000360619
				GPC6	-4.72104	1.18841e-09		2014-09-08	-2.71321	0.00637859		ATRX	-1.23251	4.10368e-06		SOX10	-2.68153	0.000733358		NAPB	-8.08032	7.16361e-20		PRNP	-4.62348	8.02228e-11		NR1I2	-1.42146	0.000362559
				MYOM3	-1.61714	1.20202e-09		USP31	-1.74763	0.00639458		MYH14	-1.24801	4.17803e-06		ANXA10	-1.1362	0.000733919		ZNF238	-2.33947	7.2317e-20		FAM49A	-3.14902	8.03542e-11		MET	-2.10726	0.000362637
				HN1	-5.10711	1.2066e-09		CP110	-2.13613	0.00641926		CACNA1A	-2.42445	4.21503e-06		USP6	-1.20349	0.000737494		TACC1	-1.83316	8.21991e-20		TTYH1	-2.06345	8.17635e-11		RALGPS1	-4.15198	0.000363038
				MOBKL2B	-3.48005	1.21825e-09		BBX	-1.72577	0.00642253		NCRNA00087	-8.30449	4.28097e-06		KNG1	-1.43968	0.000739222		GNAI1	-4.38992	8.59769e-20		RAB3A	-13.9609	8.18558e-11		SPANXC	-1.50247	0.000364709
				TMEM35	-3.64813	1.22051e-09		ERGIC2	-1.46544	0.00644162		EIF4E3	-4.42684	4.29205e-06		RCAN2	-1.69053	0.000742994		PPP3CB	-4.66324	8.61557e-20		RAB11FIP2	-3.08679	8.26378e-11		USP27X	-2.21115	0.00036623
				INTS4	-2.01567	1.23927e-09		STAM2	-2.10526	0.0064862		SERGEF	-1.56911	4.31219e-06		IRF2BP1	-1.43629	0.000743263		SIGIRR	-2.33084	8.77393e-20		TERF2IP	-2.88573	8.45558e-11		OTUB2	-1.49673	0.000366683
				AMPH	-5.95114	1.24831e-09		ITPR1	-5.26889	0.00649022		ATP2B1	-3.20197	4.34938e-06		MCF2L	-2.17623	0.00074389		FAM83H	-2.20228	9.58967e-20		WDR47	-3.2919	8.5541e-11		GLT8D2	-1.60343	0.000370596
				BUB3	-2.91826	1.26037e-09		DUSP27	-2.42391	0.00655631		SEZ6L2	-2.44723	4.40682e-06		C11orf51	-1.57701	0.000744287		HPCAL4	-9.92081	9.65665e-20		DHCR24	-3.68993	8.57673e-11		SEMA3F	-1.4311	0.000371565
				TOX	-16.1865	1.2686e-09		SVOPL	-1.15189	0.0065634		ERLEC1	-1.41103	4.52937e-06		ETV3	-1.32455	0.000745596		ZNF529	-2.25739	9.823e-20		SYT13	-7.35661	8.60144e-11		CYP2A7P1	-1.34289	0.000372736
				FGD1	-2.94586	1.26966e-09		LOC344887	-1.21644	0.00658053		EHD3	-5.44054	4.56299e-06		PLA2G4C	-1.80509	0.000758836		LOC283045	-2.1323	9.84852e-20		CLSTN1	-3.73909	8.69118e-11		PNLIPRP1	-1.26929	0.00037514
				EPB41L3	-4.45332	1.27155e-09		EPHA4	-1.31353	0.00658676		PIK3CB	-2.06587	4.61218e-06		KRT76	-1.35148	0.000758918		PAPOLG	-1.9401	1.07528e-19		LANCL1	-3.64628	8.75648e-11		PHLPP2	-3.28652	0.000375403
				SFRS7	-3.12763	1.27506e-09		ZNF532	-1.26225	0.00659015		VPS13D	-2.29264	4.62339e-06		PLP1	-5.9989	0.000764333		CLCN6	-1.86657	1.07755e-19		PIK3CB	-2.39767	9.25067e-11		KIAA1310	-1.31956	0.000375841
				NF1	-2.40478	1.28519e-09		TBX2	-1.81244	0.00659028		TDRD9	-2.991	4.63665e-06		QDPR	-2.7059	0.000764961		VPS36	-1.99433	1.07913e-19		KCNB1	-9.88047	9.36251e-11		KIAA0090	-1.36488	0.000378924
				RBM19	-2.1164	1.31477e-09		RUFY3	-1.85421	0.00660776		CPEB2	-1.32539	4.67648e-06		POM121L2	-1.28409	0.000765576		KIAA1409	-3.17596	1.08475e-19		PI4KAP1	-4.32577	9.45244e-11		SCN2B	-1.61059	0.000379881
				C1orf135	-4.44706	1.32662e-09		CBX6	-3.12985	0.00662435		LRRTM4	-2.56994	4.73806e-06		PET112L	-1.32792	0.000772164		SOHLH1	-2.09915	1.09125e-19		PAK7	-9.82357	9.45318e-11		GPR77	-1.39737	0.00038173
				RAB8B	-3.56539	1.33306e-09		NEFM	-12.2865	0.00670761		INSRR	-1.09352	4.76211e-06		SLC6A12	-1.65898	0.000775662		CDC42SE2	-2.04379	1.0924e-19		ATP8A2	-12.0132	9.64893e-11		C3orf36	-1.3576	0.000383228
				RDH13	-2.17804	1.33353e-09		HEPACAM2	-1.32287	0.00671288		LOC10431	-1.38721	4.80071e-06		OMD	-1.2852	0.000776816		ZBTB44	-2.06498	1.0994e-19		DUSP8	-6.33159	9.76631e-11		C17orf68	-1.72581	0.000384716
				CAPRIN1	-2.54964	1.36935e-09		FOXO3	-1.71396	0.00671784		PTPRT	-3.42533	4.91759e-06		IPO13	-2.07522	0.000780762		TMEM130	-13.8713	1.17379e-19		USP11	-3.12477	9.92427e-11		NR2C2	-2.51559	0.000385417
				SEMA6A	-2.29303	1.38081e-09		psiTPTE22	-1.42348	0.00672888		TBC1D13	-1.11163	4.92603e-06		RHO	-1.3071	0.00079165		FLJ43663	-2.36884	1.17732e-19		ACO2	-2.20293	1.01948e-10		PAK7	-7.61728	0.000386818
				CALML3	-1.6419	1.39153e-09		HNRNPR	-1.8325	0.00673676		ENC1	-6.65092	5.13852e-06		NRXN3	-1.20333	0.000797244		FXYD7	-7.39669	1.19549e-19		SHANK2	-9.43231	1.0629e-10		TECPR2	-2.05031	0.000390503
				RFXAP	-2.28108	1.39343e-09		IRGQ	-2.09528	0.00674967		YPEL2	-2.81709	5.16523e-06		UPK1B	-1.24041	0.000798476		FAM153B	-5.41994	1.25943e-19		MZF1	-1.45881	1.06964e-10		IL21	-1.31175	0.000390645
				TNK1	-1.6628	1.39462e-09		ATP6V0D1	-1.26167	0.00675302		TMEM62	-1.12143	5.16858e-06		CACNB1	-1.72084	0.00080473		SCOC	-2.17933	1.26911e-19		OXCT1	-3.01981	1.07646e-10		ME1	-1.27346	0.000392673
				EPHB2	-2.06161	1.42884e-09		IQSEC3	-5.51533	0.00681793		ZYG11B	-1.61737	5.16938e-06		KCNJ2	-1.49747	0.000810452		RASGRF1	-13.2753	1.28025e-19		DMXL2	-2.51691	1.10226e-10		DLX6	-1.44642	0.000393536
				ADK	-4.25812	1.44431e-09		FAM45A	-1.7468	0.00685604		GUCY1A3	-1.92902	5.24283e-06		CD1B	-1.32054	0.000810717		GRM5	-8.88241	1.28359e-19		2014-09-04	-5.91258	1.11326e-10		TGM1	-1.49097	0.000394146
				GABBR1	-2.69734	1.45074e-09		CELF3	-3.60156	0.00685922		KLHL3	-2.39178	5.28892e-06		HPD	-1.32427	0.000816637		SULT4A1	-12.9343	1.28677e-19		C6orf35	-2.60451	1.1149e-10		SERPINB13	-1.3278	0.000396308
				MYO10	-3.29851	1.45258e-09		KIF5B	-2.10137	0.00686219		CHD5	-3.56002	5.33406e-06		PNOC	-1.52865	0.000819296		PIGU	-2.64601	1.29443e-19		ECHS1	-1.59448	1.11504e-10		NOX1	-1.29057	0.000400133
				FRMD4A	-5.04386	1.47536e-09		CYTSA	-1.17311	0.00689061		PITPNM3	-8.56712	5.34452e-06		OPRD1	-1.36702	0.000820819		MTMR7	-4.192	1.34944e-19		PPP3CA	-5.39724	1.13457e-10		CACNB1	-2.2811	0.000403242
				TMTC3	-1.88857	1.49253e-09		C16orf53	-2.95331	0.00694349		NEFM	-56.9301	5.37939e-06		PAX7	-1.38179	0.000827363		SLC25A23	-2.30285	1.37442e-19		PLEKHB1	-2.51772	1.13536e-10		UBE3B	-1.55957	0.000404491
				C14orf104	-2.63863	1.50523e-09		DKK3	-1.47666	0.0069767		NMT2	-2.43788	5.47464e-06		C16orf80	-1.23997	0.000830362		CNTN1	-6.52897	1.39244e-19		GRAMD1B	-5.8142	1.13555e-10		RGS14	-2.2649	0.000405316
				RMI1	-3.86702	1.50652e-09		LGR5	-2.51926	0.00701983		SOCS7	-1.60353	5.48594e-06		TOP3A	-1.2336	0.00083363		GABRA1	-54.6952	1.4031e-19		BCL2L2	-5.51346	1.15001e-10		TRPM3	-1.20303	0.000407422
				CCNK	-2.46926	1.51121e-09		MRPL30	-1.46245	0.00702914		C1orf96	-2.57113	5.53322e-06		KIF17	-1.21142	0.000845567		EFR3B	-2.10821	1.41499e-19		BSN	-17.1442	1.16213e-10		RASGRP1	-3.97494	0.00040767
				C5orf54	-2.72892	1.54782e-09		LSM14B	-1.50212	0.00706036		SYNPR	-19.6784	5.86251e-06		DNAJC7	-1.85188	0.000850218		CRYM	-10.5315	1.41743e-19		NRXN2	-3.67319	1.19118e-10		LCN2	-2.1112	0.000408055
				AGPAT6	-1.75547	1.54989e-09		IRS2	-1.36865	0.00706625		NPTN	-2.69871	5.88452e-06		FCHO1	-1.73229	0.000852635		KGFLP2	-3.51736	1.49364e-19		SAP18	-2.16293	1.20881e-10		RAB11FIP5	-2.49971	0.000408216
				SLC4A4	-3.52486	1.55738e-09		NUAK1	-2.05385	0.00716097		BEX4	-3.24013	5.92077e-06		REN	-1.39412	0.000853782		RIMS2	-4.67505	1.51961e-19		CX3CL1	-3.06091	1.21579e-10		ASH1L	-1.64205	0.000408751
				C11orf67	-2.11207	1.59494e-09		LOC283624	-2.75789	0.00721158		IDS	-2.72993	6.08675e-06		RUNX1	-1.16121	0.000855272		FBXO44	-1.95893	1.53364e-19		GOT2	-2.12862	1.22868e-10		MAPK4	-1.28195	0.000413494
				ZNF619	-1.82284	1.61151e-09		LOC646762	-1.30998	0.00721186		B3GNT1	-2.616	6.12275e-06		SERPINB9	-1.31601	0.000858261		CADM2	-5.72328	1.60874e-19		GAP43	-1.63331	1.23779e-10		ITIH3	-1.40877	0.000414461
				PTEN	-2.52411	1.64182e-09		ATP2B3	-2.71083	0.00721616		SEC61A2	-1.91067	6.16505e-06		WNT10B	-1.49233	0.00085896		ZNF706	-2.69123	1.6433e-19		SIPA1L1	-3.59165	1.26145e-10		UPF1	-1.34317	0.00041463
				CDCA4	-2.80465	1.65707e-09		MOSPD2	-1.68919	0.00728294		PNMAL1	-3.32624	6.23155e-06		FGF3	-1.24097	0.000861269		PTPRD	-3.76851	1.67108e-19		SLC8A2	-16.8879	1.26373e-10		C6orf105	-1.51071	0.000415055
				TCF3	-2.49103	1.66317e-09		PIP5K1B	-2.35222	0.00729401		LOC386597	-1.65255	6.23641e-06		NDST2	-1.29662	0.000862365		SYT9	-6.70391	1.67894e-19		SH3BP5	-3.06247	1.26578e-10		LOC389369	-1.51071	0.000415055
				RNF146	-2.11118	1.68129e-09		CFC1B	-2.40011	0.00729757		ARHGEF7	-9.64364	6.25301e-06		PTGES	-1.3542	0.000865286		NDN	-3.57412	1.68837e-19		PTPRA	-2.09631	1.32034e-10		STIM1	-1.50135	0.000416657
				ARMCX6	-2.6028	1.70076e-09		ITSN1	-2.10572	0.00731108		ANKRD29	-2.21454	6.33586e-06		PAX4	-1.35952	0.000867701		LHX6	-4.44573	1.69526e-19		HSD17B6	-3.59075	1.32746e-10		NEDD4L	-3.88567	0.000417017
				SMEK1	-1.71641	1.72928e-09		PAQR8	-4.4066	0.00736687		TMEM35	-4.41371	6.4454e-06		PDGFRA	-1.39989	0.000873421		GRM1	-12.1466	1.71674e-19		SLC24A3	-2.31228	1.33303e-10		ROCK2	-2.03124	0.000417131
				TAOK2	-1.55595	1.74648e-09		EHF	-3.50838	0.00736767		DBC1	-5.5084	6.58063e-06		BTRC	-1.47016	0.000873645		SBF1	-2.14353	1.72297e-19		CLIP3	-3.88535	1.37347e-10		KIAA0232	-1.75364	0.000422824
				NLE1	-2.64543	1.75777e-09		TIMM13	-1.29026	0.00740763		GLUL	-1.29939	6.61676e-06		RBM42	-1.65141	0.000878108		AVPI1	-1.74571	1.82662e-19		P2RX5	-5.63149	1.38714e-10		KIAA0427	-1.30927	0.000423245
				JOSD1	-2.00639	1.77211e-09		PTPLAD1	-1.32103	0.0074411		ATPAF1	-3.46859	6.66075e-06		GAGE2C	-1.2318	0.000880901		PHYHIPL	-2.44939	1.83774e-19		R3HDM1	-3.05398	1.4252e-10		FGF21	-1.48089	0.000427813
				ANKRD57	-3.70498	1.7736e-09		ANKRD17	-1.5702	0.00745556		GARNL3	-2.63073	6.68667e-06		SCGN	-1.21566	0.000886589		QDPR	-3.15889	1.84066e-19		ACCN1	-8.04939	1.48999e-10		DUSP9	-1.4825	0.000428627
				SORCS1	-13.261	1.77474e-09		SVIP	-2.32064	0.00749745		NEGR1	-13.9825	6.73871e-06		KRT9	-1.43585	0.000892653		NR3C2	-2.52387	1.86516e-19		NCAM1	-2.4831	1.49386e-10		RIMS1	-2.9191	0.00042887
				APH1B	-2.04257	1.80087e-09		BBC3	-1.25411	0.00751481		PPP1R16B	-5.34425	6.7649e-06		CTDP1	-1.20767	0.000896947		ABHD10	-1.69861	1.88413e-19		DKK3	-3.60785	1.51039e-10		RGS6	-3.21839	0.000430278
				HNRNPD	-2.88333	1.80368e-09		MEG3	-6.18484	0.00755779		KLHL2	-3.90403	6.86302e-06		SERPINA4	-1.41926	0.000901101		RUSC2	-4.28931	1.97092e-19		NISCH	-3.71136	1.51377e-10		E4F1	-1.43589	0.000430577
				FAM83D	-4.08156	1.80839e-09		SLC37A3	-1.42175	0.00758053		HTT	-1.40108	6.9416e-06		CRHR2	-1.30838	0.000913601		ADAM11	-4.58406	2.20079e-19		NPY	-22.749	1.5821e-10		ZNF484	-1.25045	0.000432362
				PRR14	-2.07182	1.83851e-09		NUCKS1	-1.50897	0.00763086		C20orf177	-2.63774	7.0628e-06		PKMYT1	-1.79948	0.000916171		FAM171B	-2.38581	2.21869e-19		LUZP1	-3.31858	1.59016e-10		ESR1	-1.48143	0.000434913
				MAPKSP1	-1.79376	1.8438e-09		CASQ2	-1.30091	0.00767412		RUNDC3A	-6.88155	7.07721e-06		HIST1H1T	-1.21592	0.00092437		CPEB3	-5.09865	2.23722e-19		GNB1	-2.04996	1.6071e-10		SLC5A7	-1.45761	0.00043835
				SRGAP2P1	-2.5926	1.86654e-09		TRUB1	-1.4376	0.00769519		RGS12	-1.12719	7.09599e-06		PLLP	-1.90369	0.000924703		CYP4X1	-9.0923	2.32395e-19		NCDN	-8.33373	1.61432e-10		MMS19	-2.31856	0.00043928
				MAPK7	-1.70667	1.88738e-09		ANKS1B	-3.91518	0.00772702		C1orf21	-1.1684	7.10242e-06		KCNAB2	-1.42751	0.000934012		GRLF1	-1.91013	2.3732e-19		FGF9	-8.1061	1.63514e-10		KCNV1	-5.9026	0.000442216
				SLC18A1	-8.86007	1.90427e-09		ATP7B	-2.46425	0.00777489		OGFOD1	-1.48883	7.16525e-06		PRB2	-1.43694	0.000935184		TMEM90B	-2.94545	2.47566e-19		AKAP11	-2.68779	1.64393e-10		RNPS1	-1.46138	0.000442274
				ARMC1	-1.76224	1.91329e-09		ANKH	-2.18336	0.00789092		DLG2	-9.44637	7.21333e-06		CD33	-1.39286	0.000936187		GDAP1	-3.40373	2.52806e-19		KIAA0652	-2.08691	1.66791e-10		XDH	-1.58383	0.000445444
				CCDC21	-2.07912	1.9164e-09		CACNB1	-1.68296	0.00792834		CDH6	-1.18997	7.22803e-06		DDX51	-1.47098	0.000937392		PACSIN1	-18.9172	2.53604e-19		NOL4	-5.26247	1.68014e-10		NPAS1	-1.68635	0.000446671
				WDHD1	-4.81518	1.93871e-09		ALS2CR12	-1.15295	0.00794471		SPARCL1	-1.59169	7.24901e-06		TRD@	-1.19964	0.000940304		SSTR1	-12.6149	2.59236e-19		DCUN1D1	-1.54279	1.68739e-10		INTS3	-1.28375	0.000448426
				RPL37	-2.11399	1.97797e-09		DBX2	-1.29184	0.00795483		PALM2	-4.92471	7.31811e-06		SPINT3	-1.36272	0.000951548		SLC17A7	-17.8132	2.62524e-19		DDX24	-2.3437	1.704e-10		HTR2C	-1.69329	0.000449048
				TPM3	-2.58285	1.98882e-09		LAMP1	-1.72083	0.00796532		TRAK2	-1.34096	7.33691e-06		MAGEA10	-1.27759	0.000953031		SLC2A6	-2.29909	2.63813e-19		KCNK10	-2.97698	1.75389e-10		NRXN3	-6.19103	0.000450401
				PARN	-1.48105	2.00279e-09		FAM108B1	-2.1972	0.00797796		ProSAPiP1	-2.2421	7.36208e-06		CUBN	-1.20005	0.000953245		JPH3	-13.9014	2.65874e-19		CUX2	-13.034	1.76562e-10		LOC730007	-6.19103	0.000450401
				FBXO22	-2.17186	2.00643e-09		AGTPBP1	-1.92386	0.00799241		SMU1	-1.42982	7.46955e-06		PAX3	-1.41559	0.000960834		SH3BP5	-3.05441	2.71707e-19		RAPGEF5	-7.23853	1.77165e-10		CATSPER2	-1.51505	0.000452343
				CSTF2T	-3.08752	2.01416e-09		NAPG	-1.57393	0.00799322		ITPK1	-2.17053	7.56793e-06		ARHGEF16	-1.40479	0.000970639		CYB5B	-2.89917	2.80089e-19		ARL2	-1.48714	1.7742e-10		RAC3	-1.70537	0.000453181
				LRP11	-2.66383	2.02057e-09		LGALS4	-2.08029	0.00802104		RCAN2	-9.98646	7.62361e-06		ADRA2C	-1.52944	0.000976204		RAB40C	-2.30533	2.83987e-19		COPG2	-20.9992	1.78713e-10		DKFZP564C152	-1.92461	0.000454561
				PANK4	-2.39311	2.04543e-09		APBB1	-2.53151	0.00804867		PPP3CA	-2.20619	7.65101e-06		HTR6	-1.31798	0.000980818		TMEM55A	-1.7675	2.86082e-19		EPB41L3	-5.4365	1.82096e-10		CNTNAP1	-2.43041	0.000458488
				C18orf54	-2.91809	2.0688e-09		LOC283588	-3.80085	0.00807214		LOC149832	-1.8882	7.76346e-06		DGKA	-1.29206	0.000982941		R3HDM2	-1.80759	2.98648e-19		UBE2L3	-1.78565	1.88008e-10		COL14A1	-1.27938	0.000459597
				ABI2	-2.27299	2.07034e-09		WIF1	-6.19026	0.00809378		CALN1	-13.8729	7.94758e-06		ARVCF	-1.16249	0.000984112		HTR2A	-8.97065	3.01026e-19		FAM131A	-3.14641	1.88313e-10		MNT	-1.98383	0.00046262
				RAVER2	-1.99509	2.16688e-09		KIFAP3	-1.45016	0.00816056		RYR3	-2.34898	7.99613e-06		C4BPB	-1.13915	0.000984308		ATP6V1G2	-6.78609	3.08731e-19		KLHL26	-3.70899	1.88814e-10		SRPK2	-2.76901	0.000462834
				PDCD2	-1.92467	2.17675e-09		LOC100128494	-1.6014	0.00820195		CAMTA1	-4.89122	8.01482e-06		AMELY	-1.58447	0.000984685		STARD10	-1.93782	3.13577e-19		REEP5	-2.21243	1.89453e-10		GAP43	-2.54943	0.000463076
				C9orf7	-2.13768	2.18582e-09		GDI1	-1.80876	0.00822436		USP7	-1.14773	8.01518e-06		HSDL2	-1.12991	0.000993254		PSTK	-1.70429	3.17144e-19		EPS15	-3.67469	1.92641e-10		CTSW	-1.40327	0.000465245
				POLR3H	-1.4973	2.26915e-09		TF	-11.1631	0.00824696		BFSP1	-1.54927	8.01695e-06		PPP1R12B	-1.42374	0.000998396		GRID1	-2.03423	3.22242e-19		PPL	-4.83833	1.94206e-10		LOC441899	-1.81925	0.000466509
				PAPOLA	-2.48968	2.27574e-09		PLCXD3	-1.55509	0.00826101		GPRASP1	-5.1331	8.04616e-06		AGXT	-1.48977	0.00100637		KIAA0649	-1.76251	3.33771e-19		C1orf216	-4.04252	2.02244e-10		MAN1A2	-1.81925	0.000466509
				SPRN	-1.9004	2.31907e-09		DNM1	-4.02317	0.00831108		TRIM2	-2.3171	8.07531e-06		PALM	-1.73079	0.00100787		ZFYVE27	-1.61549	3.3829e-19		ENPP2	-5.40707	2.02599e-10		VSX1	-1.41822	0.000466967
				COX5A	-2.12055	2.33811e-09		CDH24	-1.38009	0.00831279		ANKRD11	-1.5651	8.07598e-06		KCNN1	-1.61021	0.00101026		CACNA1B	-8.23461	3.4681e-19		EFR3A	-1.8934	2.03051e-10		TRAF3	-1.61756	0.000468367
				MBTPS2	-2.54748	2.37481e-09		TPPP	-4.81878	0.00835878		SLC1A4	-1.57583	8.0766e-06		GRAP2	-1.46554	0.00101356		NEFM	-16.3353	3.53789e-19		MAN2A2	-2.40172	2.04403e-10		RBM9	-3.66488	0.000469854
				FAM104B	-1.77964	2.37988e-09		PRKCE	-3.15469	0.0083732		ARL6IP1	-1.28384	8.08597e-06		MUC3A	-1.36845	0.0010175		CDRT4	-1.93235	3.53867e-19		TMEM90B	-3.42352	2.06448e-10		TTC22	-1.46944	0.000473791
				DENND1A	-2.33064	2.39728e-09		CLPB	-1.15215	0.00837689		MACROD2	-4.68931	8.13181e-06		ADPRH	-1.2255	0.00101887		SLC39A12	-4.35285	3.59152e-19		TMEM35	-5.78842	2.08278e-10		PSG6	-1.30116	0.000474131
				ARPC1A	-2.47355	2.40946e-09		FGD4	-1.89302	0.00840757		KIAA1045	-7.12428	8.16402e-06		UBE3B	-1.46862	0.00101946		C9orf5	-1.58845	3.65483e-19		DOCK3	-11.4009	2.09631e-10		STOML1	-2.38249	0.000474312
				BCAN	-2.78819	2.42431e-09		CGN	-1.82851	0.0084343		TACC1	-1.70473	8.24061e-06		THRA	-1.54326	0.00102116		KIAA2026	-1.88493	3.82193e-19		CAMKK2	-4.01563	2.12102e-10		CHAD	-1.52551	0.000476594
				PARP11	-1.95571	2.42768e-09		IQSEC1	-3.12315	0.0084763		DUSP7	-2.02775	8.31447e-06		PPP1R1A	-1.63501	0.00103003		TPRG1L	-3.70905	3.87754e-19		SRD5A1	-5.32164	2.18566e-10		STXBP5L	-4.13502	0.000479101
				LOC646509	-5.14431	2.44466e-09		PEX2	-2.01252	0.00854637		GABARAPL1	-5.77804	8.41552e-06		PPT2	-1.42376	0.00103022		C9orf125	-4.84606	3.88384e-19		ZMYND11	-2.39084	2.24303e-10		BAIAP3	-2.26547	0.000479528
				ABCB5	-4.12158	2.46911e-09		EGR4	-2.78616	0.00857978		SIAE	-1.61188	8.55443e-06		MAP4K2	-1.46291	0.00103102		PHF15	-2.00806	3.93232e-19		YWHAZ	-2.08793	2.40348e-10		MMP16	-1.26899	0.00048491
				COPS3	-2.51611	2.49879e-09		TECPR2	-1.73428	0.0086035		HTR2A	-8.16	8.56228e-06		ALOX15B	-1.33376	0.00103414		BCL11B	-2.82644	4.06247e-19		DGKB	-6.70584	2.43922e-10		PVR	-1.4531	0.000485104
				BAT2	-1.7133	2.52276e-09		HABP4	-1.76785	0.00876584		CACNA1I	-1.44457	8.61018e-06		MYRIP	-1.22659	0.00104224		GABRA5	-31.1046	4.14502e-19		PITPNA	-2.06747	2.46029e-10		CRYBA2	-1.50345	0.000489345
				PLAC2	-2.7077	2.5247e-09		ACSL6	-2.47823	0.00878831		EPT1	-1.95766	8.61613e-06		MPO	-1.10019	0.00104665		SYNE1	-7.51998	4.25648e-19		ABR	-3.89864	2.47937e-10		GSK3A	-1.53265	0.000495387
				FKRP	-2.55733	2.52504e-09		MAP4K5	-1.50908	0.00880405		DDAH1	-1.61437	8.62155e-06		C6orf124	-1.23341	0.00104982		SLC12A5	-12.6509	4.36332e-19		PINK1	-3.14933	2.48596e-10		ABCA4	-1.61139	0.00049826
				FGF13	-8.48602	2.52743e-09		TSR2	-1.57142	0.00881493		LOC100288581	-1.61437	8.62155e-06		GPR3	-1.3654	0.0010542		ANKRD29	-2.919	4.39426e-19		AACS	-3.46478	2.50212e-10		HS3ST1	-1.36941	0.000499671
				ZNF410	-2.0225	2.5637e-09		FUT9	-3.72696	0.00886056		PHYH	-1.62654	8.74321e-06		ALPI	-1.49987	0.00105441		ZDHHC8	-4.84192	4.40505e-19		TSPYL1	-3.13175	2.50946e-10		ARHGAP32	-3.12864	0.000500954
				HDDC2	-2.34124	2.58253e-09		NR1D1	-1.77415	0.00898253		TTC39A	-1.31784	8.78085e-06		ACADS	-1.24647	0.00105933		BTRC	-3.22377	4.49204e-19		CTNNBIP1	-2.50298	2.539e-10		DOCK9	-1.36376	0.000502205
				MED31	-2.32825	2.58497e-09		OGDHL	-3.03774	0.00899479		RICH2	-9.29799	8.94604e-06		OMG	-2.20694	0.00106971		PAK1	-5.70269	4.52045e-19		MRAS	-3.18674	2.57185e-10		NUDCD3	-1.67854	0.000504606
				CCDC15	-2.33803	2.5895e-09		ATP5D	-1.80667	0.00900741		C3orf42	-1.06052	8.94919e-06		FLT3	-1.27717	0.00107456		TMOD2	-3.5614	4.69327e-19		SLC48A1	-2.16389	2.62767e-10		PTENP1	-1.20978	0.00051072
				RABL3	-1.9578	2.59058e-09		VPS37A	-1.97656	0.0090473		RCBTB1	-1.30302	8.9985e-06		RFNG	-1.46159	0.00107573		CRTAC1	-4.63716	4.89423e-19		ZFR	-1.89503	2.65748e-10		SIRPG	-1.32091	0.000512406
				MSH2	-2.22492	2.62784e-09		MVD	-1.9711	0.00906327		HCN1	-18.8921	9.08475e-06		UBE2M	-1.48186	0.00107674		SSBP3	-2.3964	5.01954e-19		KCNAB2	-9.86618	2.6684e-10		NSD1	-1.52869	0.000513089
				RPGRIP1L	-1.82051	2.67593e-09		C21orf91	-2.06957	0.00908054		TARSL2	-2.01146	9.2028e-06		TM4SF5	-1.17424	0.00107968		MRPL35	-1.6978	5.03866e-19		CLTA	-1.51008	2.75466e-10		ACACA	-2.03998	0.000516112
				MELK	-7.44103	2.71196e-09		FOXO4	-1.82141	0.00910511		KIAA1324	-2.34195	9.32954e-06		COL9A1	-1.56118	0.00107992		MCF2L	-5.35094	5.07796e-19		DNAJA1	-2.17983	2.79935e-10		KRT19	-2.33064	0.000517767
				SLC35A5	-2.24021	2.72345e-09		JPH4	-4.29403	0.00921419		CLMN	-2.46632	9.44707e-06		HES2	-1.36008	0.00108293		CBFA2T3	-2.88066	5.1306e-19		R3HDM2	-2.70488	2.83712e-10		DRP2	-1.74992	0.000520991
				UBXN7	-1.59025	2.72811e-09		DNM1L	-1.38799	0.0092409		UNC80	-4.32194	9.53139e-06		F2RL2	-1.08971	0.00108333		SRGAP3	-2.77495	5.35651e-19		NTRK3	-4.864	2.87531e-10		MRE11A	-1.37084	0.000521141
				ELFN1	-4.77382	2.76044e-09		SSH2	-1.37127	0.00925423		FBXW11	-1.39781	9.54572e-06		PYGM	-1.49056	0.00108497		LOC285771	-2.13053	5.36749e-19		FBXO34	-3.22293	2.87674e-10		GUCA2B	-1.33879	0.000521587
				CORO1C	-2.8806	2.82993e-09		ATPIF1	-1.47474	0.00925451		C8orf47	-1.20187	9.71325e-06		CNR2	-1.45477	0.00108541		GTF2H5	-2.13546	5.36774e-19		POPDC3	-4.78478	2.94725e-10		PELP1	-1.36106	0.000522043
				RFC2	-2.28999	2.88143e-09		LMTK2	-1.71194	0.00927303		CDH10	-2.0732	9.77254e-06		PHKG2	-1.19219	0.00108886		SLC9A6	-3.02403	5.67104e-19		GABARAPL1	-3.8839	2.96617e-10		CRNN	-1.4713	0.00052352
				PTPLA	-5.79537	2.91749e-09		ZBTB4	-1.94261	0.00930351		EFR3A	-2.18937	9.84524e-06		PSMB10	-1.2506	0.0010933		SPTBN4	-3.64257	5.83397e-19		CXADR	-1.59693	2.99428e-10		CEACAM4	-1.53232	0.000526933
				TMEM8A	-2.35999	2.91849e-09		SHANK2	-4.35663	0.00938841		RNF8	-1.19051	9.96297e-06		PTCRA	-1.28553	0.00109698		LSAMP	-2.68732	5.85173e-19		NME5	-2.53466	3.00417e-10		ECE2	-1.57087	0.000527814
				C11orf83	-1.86474	2.92578e-09		SLC35E1	-1.26042	0.00939261		LPHN1	-1.47531	1.00169e-05		CIB2	-1.31743	0.00109804		WASF3	-2.23853	5.96708e-19		FAM189A1	-7.7298	3.01303e-10		GABRQ	-1.19103	0.000529213
				ANKAR	-1.86418	2.93281e-09		ETAA1	-3.03035	0.00939679		PTN	-1.20103	1.0144e-05		HSPA1B	-2.1303	0.00110205		SEMA4D	-9.74691	6.05677e-19		SLC25A22	-6.16031	3.04329e-10		KIAA1609	-1.8727	0.000531147
				NTAN1	-2.06228	2.9405e-09		NCDN	-3.93332	0.00945012		KCNK1	-13.3092	1.02622e-05		SPRR2C	-1.18834	0.00111573		TAC1	-15.1784	6.15849e-19		PLK2	-4.70728	3.0569e-10		KCND3	-1.7073	0.000533281
				UBE2I	-2.68721	2.96242e-09		CLCC1	-1.48169	0.00947232		TMEM151B	-5.58572	1.02648e-05		TMPRSS11D	-1.14718	0.00111594		PVRL1	-2.31946	6.28796e-19		RBP4	-19.1251	3.06034e-10		HTATSF1	-3.16545	0.000533826
				C1orf56	-1.56948	2.98647e-09		SBF2	-1.62488	0.0094935		HBS1L	-1.45632	1.0382e-05		ICAM2	-1.49675	0.0011216		CRBN	-1.78834	6.6802e-19		LRP8	-2.45851	3.07248e-10		LRPAP1	-1.77915	0.000534644
				WDFY1	-1.81966	2.99515e-09		C16orf88	-2.45721	0.00953731		HRH4	-1.25175	1.05459e-05		FUT7	-1.44828	0.00112684		POLR2F	-4.77378	6.74321e-19		MAPRE3	-6.40704	3.18078e-10		AGK	-1.50525	0.00053571
				DHX15	-2.04339	3.00361e-09		YIPF4	-1.40668	0.00960207		CACNA1B	-5.92192	1.05477e-05		PRODH	-2.25789	0.00113431		RSPO2	-10.914	6.96049e-19		CBX6	-5.31618	3.21315e-10		PRKG1	-1.41364	0.000536981
				OMP	-1.87188	3.00813e-09		ARHGEF17	-1.4319	0.00960639		F7	-1.28817	1.05502e-05		ALOX12B	-1.52838	0.00113716		RUFY2	-5.04405	6.96528e-19		NCKIPSD	-2.20692	3.21911e-10		RAB2A	-4.6908	0.000537293
				MCC	-2.6623	3.03393e-09		FOXK1	-1.26545	0.00962837		LOC84740	-1.10564	1.06554e-05		CACNA1C	-1.26042	0.00113919		MAL	-9.58057	7.45209e-19		TECPR2	-2.90235	3.27432e-10		EHBP1L1	-1.41916	0.000538926
				SP1	-1.81511	3.05865e-09		PAX3	-1.54018	0.00970514		DCAF6	-2.29282	1.06862e-05		MYST1	-1.57198	0.00113977		KCNMA1	-7.84733	7.51778e-19		PDS5B	-3.27182	3.34178e-10		EPB42	-1.3373	0.000539735
				DNAL4	-2.52055	3.11124e-09		LOC100287098	-1.42335	0.00975924		RASGEF1A	-7.84412	1.07535e-05		ATP11A	-1.67604	0.00115015		ENPP2	-6.88406	7.57796e-19		HK1	-3.19397	3.37597e-10		ARID4B	-1.35289	0.000539907
				GRIPAP1	-2.13244	3.12063e-09		CAMSAP1L1	-1.26767	0.00976113		ARF3	-1.94151	1.09389e-05		LDB1	-1.23991	0.00116193		KIAA0513	-7.50731	7.69248e-19		PPFIA2	-10.8859	3.39023e-10		NRG1	-1.73203	0.000542288
				2014-09-11	-4.12908	3.14796e-09		PRKAR1A	-1.38255	0.00982311		GABARAPL3	-4.76106	1.10208e-05		RCVRN	-1.24989	0.00116568		CECR6	-5.4277	7.76221e-19		OAT	-2.29965	3.44255e-10		BHMT	-1.84183	0.000542775
				KIAA1609	-3.84078	3.15104e-09		SESN1	-1.409	0.00983943		PACSIN1	-12.0888	1.11456e-05		NCR2	-1.32618	0.00116675		FAM13C	-4.14856	7.96942e-19		RAP1GDS1	-2.71584	3.46546e-10		PURA	-1.34317	0.000542911
				DAB2IP	-1.73801	3.15292e-09		CTDSPL2	-1.34981	0.0098723		GALNT13	-1.36873	1.12136e-05		RGS9	-1.39499	0.00116916		SH3KBP1	-2.48357	7.99401e-19		CNKSR2	-19.6823	3.48873e-10		RUSC1	-2.53572	0.000544626
				RAD1	-1.94425	3.17527e-09		MAN2A2	-2.19923	0.00998757		C3orf14	-2.79938	1.12456e-05		ATF1	-1.29744	0.00117204		IQSEC3	-6.77042	8.05598e-19		MAP2K4	-5.01022	3.5285e-10		KRT18P50	-1.54138	0.000544824
				BOLA3	-2.35988	3.22831e-09		HAAO	-1.21265	0.0100105		NTRK3	-1.9196	1.14894e-05		RHOD	-1.34967	0.00117966		C17orf108	-2.01875	8.19819e-19		N4BP2L2	-2.43408	3.64541e-10		FUT9	-1.54138	0.000544824
				FLJ42627	-5.58493	3.25815e-09		ANKRD40	-2.24752	0.0100618		ARHGEF12	-1.03126	1.1543e-05		DUSP9	-1.38035	0.00118128		EPCAM	-4.36097	8.24425e-19		MAP7D1	-1.95787	3.65036e-10		CSAG2	-1.41558	0.000550613
				ZBED1	-1.88729	3.35057e-09		LPIN1	-1.57899	0.0102144		TAC1	-14.942	1.15779e-05		VPS45	-1.62651	0.00119655		CBARA1	-1.98106	8.27947e-19		ULK2	-3.96622	3.67744e-10		GABRR2	-1.36978	0.000551234
				VPS54	-1.61014	3.39937e-09		ZMYND8	-1.23685	0.0102589		FGF13	-10.588	1.18717e-05		PDPN	-1.25257	0.00121235		GABRB2	-24.1612	8.54417e-19		KIAA1797	-3.12926	3.69495e-10		COL7A1	-1.44983	0.000551709
				MYBL2	-6.35289	3.40751e-09		TUBB4	-3.95588	0.0102991		WBP4	-1.49568	1.18909e-05		PCDH9	-1.46824	0.00121254		FCHO1	-2.65826	8.73253e-19		GIT1	-2.26296	3.73191e-10		TEKT2	-1.53571	0.000552754
				CLEC16A	-1.5791	3.41196e-09		TSHR	-5.23531	0.0103554		EPHA10	-1.19736	1.18976e-05		TLR6	-1.33103	0.00121615		FAM19A1	-20.2177	8.81787e-19		C20orf103	-10.0578	3.75316e-10		WFDC2	-5.82393	0.000553673
				MAGI1	-1.70028	3.44485e-09		SAC3D1	-1.08048	0.0103765		CLCNKB	-1.08817	1.19156e-05		GUCY2F	-1.27695	0.00121826		SYN2	-17.6095	8.92322e-19		KLHDC3	-2.57594	3.75604e-10		DHRS12	-1.27559	0.00055567
				DHRSX	-2.39207	3.55982e-09		CAMK1	-1.20999	0.0104559		ERBB4	-3.10727	1.21561e-05		GJB1	-1.93626	0.00121848		ESYT3	-2.73117	9.23598e-19		RABGAP1L	-3.95936	3.81183e-10		RABL2A	-1.52832	0.00055617
				CHFR	-1.75725	3.57239e-09		PHTF2	-1.20692	0.0104623		STS	-2.64532	1.225e-05		NXPH4	-1.27009	0.0012239		SLC26A8	-3.44265	9.27952e-19		SIDT1	-3.56784	3.81498e-10		KCNN4	-1.59513	0.000558771
				HDAC1	-1.89848	3.5839e-09		RTN4R	-4.70545	0.0105052		FIG4	-1.60345	1.25304e-05		EDDM3A	-1.13545	0.00122818		ZER1	-2.06006	9.28667e-19		NECAB3	-3.04562	3.84527e-10		NEU3	-1.62326	0.000559599
				MRPL12	-2.05371	3.59074e-09		ST3GAL3	-1.43681	0.0105342		C1orf128	-2.00684	1.27759e-05		LCK	-1.25659	0.00122874		FXYD1	-3.62393	9.38128e-19		TACC2	-2.3757	3.89091e-10		TRPM1	-1.30363	0.000559612
				VMA21	-1.61853	3.59207e-09		NPY1R	-3.74769	0.0105931		KCTD1	-1.84822	1.28942e-05		GZMH	-1.28955	0.00123276		PPME1	-1.86588	9.40779e-19		SLC2A6	-3.14359	3.90689e-10		ULBP1	-1.28046	0.000563524
				HNRNPA0	-1.91509	3.59875e-09		TRAF7	-1.90572	0.0106097		RMND5A	-1.58557	1.31053e-05		TGM1	-1.60718	0.00124129		ATP2B2	-19.8052	9.41974e-19		BAI2	-4.70566	3.95295e-10		SCN5A	-1.61716	0.000565053
				DHFR	-3.67302	3.65184e-09		CPNE8	-1.90044	0.0106242		TGFA	-2.21113	1.32589e-05		MCRS1	-1.26524	0.00124381		DGKQ	-2.21725	9.68039e-19		AUH	-2.57096	3.99532e-10		MYL4	-1.35379	0.000567291
				ABHD10	-1.92109	3.65765e-09		RRAGB	-1.21265	0.0106543		MTA3	-1.93714	1.34695e-05		INE1	-1.31621	0.00124467		LOC100287854	-2.22287	1.00347e-18		TBC1D30	-5.1894	4.00675e-10		KSR1	-1.29984	0.000573824
				CENPH	-4.65343	3.68179e-09		NAPB	-4.91948	0.0106824		GRIA2	-4.75905	1.34952e-05		KRT13	-1.24553	0.00124801		VIPR1	-4.42347	1.00485e-18		SNURF	-4.82089	4.01387e-10		FXYD3	-1.56913	0.000574906
				DLX2	-47.838	3.69946e-09		MAN1A1	-1.82606	0.0107938		SLC16A14	-2.22759	1.36009e-05		CPLX2	-1.38599	0.00125746		CEND1	-2.34021	1.06664e-18		DOCK9	-4.65064	4.01633e-10		CDC40	-1.77294	0.000579566
				MTTP	-5.9745	3.71346e-09		BCL2L10	-1.66619	0.0108801		SFRP1	-2.04699	1.36348e-05		ATP4B	-1.32622	0.00126294		EIF4E	-2.1213	1.11344e-18		EIF5	-2.5172	4.02931e-10		JOSD1	-1.61988	0.000580032
				FHOD3	-7.20687	3.73843e-09		2014-09-05	-3.10328	0.0108881		KIAA1147	-1.31394	1.39446e-05		MUSK	-1.30976	0.00126495		KIAA1161	-2.10593	1.11805e-18		GNAZ	-4.22704	4.05151e-10		SAGE1	-1.30227	0.000581168
				ANKRD39	-2.42653	3.74608e-09		DBNDD2	-4.30198	0.0108919		RPL15	-1.48244	1.4003e-05		MTCP1	-1.16534	0.0012661		BLOC1S2	-2.02	1.13492e-18		NDUFV1	-1.73857	4.08074e-10		ZSWIM1	-1.33629	0.000582017
				PTCHD2	-2.88312	3.76234e-09		CTBP2	-1.53475	0.0109239		KIF5A	-1.58841	1.405e-05		MTCP1NB	-1.16534	0.0012661		TMEM151B	-4.73314	1.20448e-18		FLRT2	-5.84305	4.10159e-10		RPS20P2	-2.42495	0.000582102
				ARHGAP5	-2.14258	3.76929e-09		DIMT1L	-1.25481	0.0109698		RNF34	-1.11061	1.42751e-05		FGF8	-2.99601	0.00126802		STMN2	-17.8998	1.2388e-18		SLITRK5	-11.014	4.14465e-10		UBE2I	-2.42495	0.000582102
				EFNB1	-2.85826	3.77685e-09		RBP3	-1.65749	0.0109964		LOC221710	-2.01551	1.44842e-05		ALB	-1.13561	0.00126812		LOC375196	-3.16813	1.25597e-18		NDUFA8	-1.82998	4.16824e-10		GLI3	-1.7591	0.000582428
				PYROXD2	-6.85099	3.78151e-09		MYO19	-1.18041	0.011159		FAM19A5	-2.95806	1.44991e-05		IL27RA	-1.58099	0.00127424		AKAP5	-8.66896	1.25688e-18		NR1D1	-3.52742	4.24348e-10		ZNF770	-1.54464	0.000583727
				PRDM16	-2.77963	3.84073e-09		SIK3	-2.10478	0.0112066		NEFH	-15.0869	1.47868e-05		MALL	-1.16879	0.00127671		MSRB2	-1.7821	1.258e-18		DDHD2	-3.4196	4.28274e-10		TAX1BP3	-1.418	0.000584571
				LOC550643	-3.0275	3.86521e-09		PCDHB15	-2.57513	0.0112131		CEP68	-1.24014	1.48178e-05		NUAK1	-1.90485	0.00128202		MAPK9	-3.97199	1.27158e-18		CSRNP3	-5.91828	4.30177e-10		WDR74	-1.25658	0.000586097
				CPSF3L	-1.62141	3.93978e-09		MSH3	-3.5418	0.0112315		SYNJ1	-4.15528	1.48215e-05		CROCC	-1.21381	0.00128225		TNNI3K	-3.23739	1.29546e-18		BRE	-1.70936	4.34755e-10		CDX2	-1.53761	0.000587482
				TAF9B	-3.24451	3.98608e-09		YWHAZ	-1.43396	0.0112475		MAPK10	-1.89345	1.50547e-05		DPYSL4	-1.4178	0.0012915		ALKBH6	-1.74148	1.31005e-18		UBE2N	-2.16648	4.37738e-10		LOC727787	-1.42246	0.000587652
				NFX1	-1.80484	3.98815e-09		NAPA	-2.22068	0.0112487		CRTAC1	-4.71137	1.5221e-05		MS4A1	-1.26682	0.00129163		THEMIS	-7.85138	1.3498e-18		XK	-8.8777	4.47396e-10		KIR3DL2	-1.42246	0.000587652
				MDFIC	-3.82675	4.0356e-09		CISH	-1.50273	0.0113012		CHP	-1.48946	1.52809e-05		FAAH	-1.63078	0.00129303		CACNB1	-3.18661	1.4041e-18		ATP1B2	-1.64017	4.51137e-10		KCTD15	-1.40666	0.000587768
				FAM89B	-2.43564	4.0404e-09		RUNDC3A	-1.32378	0.011317		NKIRAS1	-3.08565	1.53181e-05		PRL	-1.19961	0.00129356		KIAA0284	-2.61722	1.4061e-18		RUSC2	-4.04951	4.65569e-10		ASCL1	-1.34283	0.000588591
				ADA	-3.87161	4.08711e-09		LOC157627	-9.33249	0.0113276		DOCK9	-3.33887	1.53724e-05		ZNF460	-1.31337	0.00129417		VAMP1	-2.78101	1.45539e-18		DYNC1LI1	-2.00247	4.68771e-10		LAMB4	-1.2386	0.000589356
				C22orf27	-1.64822	4.13622e-09		ABCB10	-1.78535	0.0113688		CHCHD6	-1.64445	1.54228e-05		GDE1	-1.49248	0.00129523		PI4KAP1	-2.83291	1.46928e-18		TBCB	-1.44444	4.69695e-10		ONECUT1	-1.24674	0.000589358
				MICAL3	-2.65023	4.18159e-09		LOC90110	-1.22915	0.0113703		CP110	-2.08536	1.54671e-05		ZBTB25	-1.38672	0.00129966		SBNO1	-1.77534	1.50206e-18		PCDH7	-6.11414	4.87511e-10		PRDM2	-1.38445	0.000590631
				C10orf46	-1.91792	4.18925e-09		RGPD1	-1.26839	0.0113705		CISD1	-2.43503	1.56477e-05		SOD3	-1.43093	0.00130248		OLFM3	-28.5799	1.50263e-18		PQLC1	-2.30433	5.04985e-10		TNPO2	-1.54626	0.000590654
				C6orf138	-2.4351	4.19157e-09		MMD	-1.46172	0.0113717		TSPYL5	-5.72443	1.5905e-05		ADH1A	-1.28829	0.00130459		MAL2	-21.5757	1.52322e-18		IDI1	-2.81535	5.18164e-10		GLP1R	-1.41976	0.00059364
				OPN5	-2.4351	4.19157e-09		GSTT1	-3.27236	0.0113731		INPP5F	-6.21	1.61563e-05		C20orf194	-1.37744	0.0013088		RAB6A	-3.46959	1.56759e-18		SH3GLB2	-6.2122	5.34351e-10		MAP3K10	-2.52649	0.000595198
				CUL3	-2.06558	4.20372e-09		INPP5F	-3.88195	0.0113818		CIDEA	-1.12743	1.63969e-05		NKX3-1	-1.1113	0.00131051		OPCML	-8.22246	1.58702e-18		DZIP3	-2.70161	5.3902e-10		RAC1	-1.17566	0.000595459
				COPE	-2.37291	4.31283e-09		PEBP1	-1.82935	0.0113961		DOCK5	-1.10126	1.64061e-05		KRT85	-1.32496	0.00131058		GAMT	-3.48021	1.6297e-18		ADO	-1.50288	5.42995e-10		MTMR7	-1.35431	0.000596116
				NLGN2	-1.26809	4.32465e-09		HGS	-1.21448	0.011457		MPHOSPH8	-2.07635	1.642e-05		FGA	-2.05342	0.00131243		C1orf201	-3.43866	1.69569e-18		SLC13A3	-2.96546	5.67732e-10		NAT8	-1.2711	0.00059626
				SLC25A1	-3.65574	4.37008e-09		ATP6V1H	-1.69795	0.0114886		PTER	-3.03656	1.66224e-05		CAPN3	-3.01741	0.00131506		LOC100287676	-6.63579	1.75676e-18		CRY2	-4.04289	5.69463e-10		CCNA1	-6.80042	0.00059667
				EZH2	-3.08857	4.37165e-09		SLC5A9	-1.24923	0.0115815		FAM171A2	-1.12201	1.67073e-05		MAPT	-1.28601	0.00132016		FLJ40330	-6.54643	1.76631e-18		GFOD1	-9.00216	5.73231e-10		KRT76	-1.36284	0.000603045
				CAMSAP1	-2.59726	4.39419e-09		RNMT	-2.36526	0.0116061		TBC1D24	-2.22808	1.6777e-05		TMC6	-2.06762	0.00133325		FBXL17	-2.16349	1.77782e-18		SRPK2	-2.68773	5.74496e-10		C3orf27	-1.2568	0.000604438
				C8orf82	-2.16472	4.39707e-09		RBP5	-1.34691	0.0116282		PKIA	-4.49821	1.68883e-05		ATP5D	-1.28393	0.00133404		PPP1R7	-2.13021	1.80189e-18		PLEKHB2	-1.75477	5.75331e-10		PDHA2	-1.30234	0.000605008
				ZNF131	-2.26232	4.44688e-09		WASH1	-1.80667	0.0116501		MAP2K6	-1.08336	1.71567e-05		SERPINA6	-1.28813	0.00133573		KIF17	-6.25476	1.84621e-18		FAM134B	-1.72402	5.93074e-10		NXF3	-1.2229	0.000609128
				CYP2C18	-2.61194	4.45801e-09		ACADVL	-1.17392	0.0116951		GPC5	-5.41103	1.78568e-05		SLC13A3	-1.3773	0.00133913		C21orf131	-8.79452	1.85966e-18		GPRC5B	-2.122	5.95705e-10		CAMK2A	-3.35861	0.000609963
				LCMT2	-2.68647	4.48406e-09		BMPR2	-1.81588	0.0117032		KLHL32	-5.26076	1.78971e-05		NENF	-1.31638	0.00134301		NIPA1	-3.01563	1.87648e-18		UBXN6	-1.42686	6.03779e-10		GIF	-1.32448	0.000610289
				WIPF2	-2.23637	4.50608e-09		HPCAL4	-5.6915	0.0117168		KIAA1377	-2.75485	1.79007e-05		RBPMS	-1.3414	0.00135375		BAI3	-3.54997	1.93691e-18		REPS2	-3.19277	6.05208e-10		GH2	-1.37429	0.000612598
				NR1I2	-3.5178	4.5137e-09		KLRK1	-1.68474	0.0117181		RHOBTB2	-1.29373	1.79339e-05		NHP2	-1.26561	0.00135403		KLRAQ1	-1.97056	1.9796e-18		STAT4	-7.7035	6.11958e-10		GP1BB	-3.91513	0.000615991
				CDC37L1	-1.75757	4.53619e-09		TERF2IP	-2.31819	0.0117448		PRSS3	-2.80806	1.80292e-05		CORO2A	-1.1543	0.00135467		LOC92973	-3.08903	2.15352e-18		ISCA1	-1.73447	6.16632e-10		MYO15A	-1.33008	0.000616486
				MMP15	-5.47747	4.57866e-09		WRNIP1	-1.41095	0.0117615		BCL11A	-3.44207	1.80918e-05		CCDC88C	-1.3268	0.00137228		LOC441617	-2.4584	2.19652e-18		CSRP1	-1.73216	6.19071e-10		SLC34A1	-1.38175	0.000617778
				FLJ35776	-2.03093	4.60268e-09		LYRM7	-1.22022	0.0117715		GDPD1	-2.39649	1.84338e-05		GABBR1	-1.87664	0.0013766		LOC285812	-4.61627	2.23552e-18		ALDH2	-2.37483	6.22304e-10		PDHA1	-1.85092	0.000618312
				NAA40	-2.04369	4.70922e-09		TBPL1	-1.44209	0.0117994		LRPPRC	-1.55985	1.84848e-05		PSG7	-1.35909	0.00137682		TIAM1	-2.31591	2.2486e-18		KCNJ4	-20.73	6.37923e-10		MTUS2	-4.08749	0.000623218
				SULT1C4	-2.27795	4.71188e-09		CCKBR	-3.20965	0.0118818		NCALD	-3.04143	1.87902e-05		HAAO	-1.41451	0.00138042		ELL2	-2.16631	2.26938e-18		ARL8B	-1.74698	6.3886e-10		PRLR	-1.42974	0.000624679
				RABIF	-1.80575	4.75484e-09		DEDD2	-1.59807	0.0119321		NDFIP2	-5.77333	1.8864e-05		SNRPN	-1.58449	0.00138285		SOCS5	-1.66861	2.2706e-18		PTPRK	-2.32262	6.45182e-10		CCNE1	-1.73559	0.000625729
				ZNF850P	-1.94606	4.76212e-09		PRDX2	-1.3308	0.0119401		CHD2	-1.17817	1.8962e-05		TRAF1	-1.22408	0.00138691		ATP6V1D	-2.13155	2.29002e-18		LRP1B	-2.49732	6.5694e-10		PROL1	-1.35661	0.000627797
				PRPF18	-3.19507	4.79523e-09		FAM163B	-2.68269	0.0119738		RAP1GAP	-3.90842	1.92717e-05		RARG	-1.27107	0.00138984		ACACA	-1.86226	2.47684e-18		NDUFB8	-2.81358	6.64744e-10		IGL@	-1.35499	0.000628422
				TMEM50A	-1.89995	4.8159e-09		PKP4	-3.36868	0.0120225		SLCO1A2	-2.74558	1.94696e-05		CGB7	-1.26701	0.00139453		MICAL2	-6.20429	2.50419e-18		ZMIZ2	-2.6842	6.67606e-10		SETD2	-1.92368	0.000628803
				PDLIM7	-6.93633	4.82865e-09		CTSC	-1.49855	0.0120297		MBOAT7	-1.40617	1.97955e-05		SEMA7A	-1.45413	0.00139502		CDH18	-9.17527	2.59214e-18		CCDC85B	-3.24462	6.77571e-10		CADM3	-4.91272	0.000635439
				VPS33B	-2.01733	4.8785e-09		RTN3	-1.64224	0.0120319		PPP1R13B	-1.69444	1.9957e-05		IGLV6-57	-1.32496	0.0013958		BTBD9	-3.0316	2.60304e-18		SCAMP1	-4.85563	6.88164e-10		FOXP3	-1.29132	0.000637858
				XRCC5	-2.90341	4.88274e-09		CIITA	-1.26693	0.0120379		STOML1	-1.95349	2.0624e-05		PDK2	-1.30024	0.00139593		SYNGR3	-14.1367	2.63111e-18		NCS1	-6.52208	6.89669e-10		MVK	-1.41251	0.000639725
				LRRTM4	-8.22483	4.90985e-09		NSFL1C	-1.30556	0.0120436		C1orf57	-1.37092	2.06789e-05		GDI1	-1.34677	0.00140341		LRRTM2	-2.39283	2.70759e-18		C14orf169	-1.83663	6.91454e-10		PQLC1	-2.00026	0.000640561
				ZNF20	-2.27133	4.91464e-09		CA13	-1.63607	0.0120504		MYO5A	-4.25842	2.06988e-05		SLC22A2	-1.12845	0.0014056		MAGEH1	-2.56879	2.78035e-18		SULT4A1	-10.4165	6.94865e-10		EPB41L1	-2.41516	0.000641837
				NUDCD1	-1.575	4.94338e-09		TRIM58	-2.20856	0.0120557		SUMO3	-1.24501	2.07212e-05		ARHGAP26	-1.2435	0.00141157		PTEN	-1.77168	2.78954e-18		C12orf51	-4.40726	7.01854e-10		PTPRF	-1.79236	0.00064196
				TAF3	-3.21884	4.94651e-09		TCTN1	-3.33925	0.0120766		TUSC3	-2.86611	2.07249e-05		HSPH1	-1.15181	0.00142118		SCAI	-3.71315	2.81948e-18		DIO2	-9.02049	7.02811e-10		UBXN1	-1.41694	0.000646988
				FNIP1	-1.83725	4.98715e-09		DYNC1I1	-4.48156	0.0121156		RBM9	-1.42746	2.07969e-05		LOC100287076	-1.16331	0.00142272		RERE	-1.68638	2.83127e-18		FRY	-4.01518	7.11538e-10		HTR6	-1.60273	0.000649264
				RIMS1	-3.24012	4.99316e-09		ECHDC2	-1.52626	0.0121178		POLE4	-1.08307	2.09474e-05		HOXA11	-1.45129	0.00142503		ENSA	-2.40678	2.96969e-18		FBXO9	-2.47647	7.1414e-10		PLXNC1	-1.39778	0.000650725
				LRPPRC	-1.62166	5.02462e-09		RYBP	-2.02776	0.0121425		HABP4	-1.87431	2.14792e-05		DNAJA3	-1.74357	0.00143091		C13orf36	-9.14214	3.02172e-18		C5orf4	-1.72107	7.14588e-10		KLHL3	-4.63489	0.000652171
				WDR41	-5.18362	5.05119e-09		FAM124A	-1.24516	0.0121487		FEZ1	-1.39503	2.14821e-05		NFIC	-1.56833	0.0014328		GLT1D1	-14.7666	3.11236e-18		KIAA0368	-3.79081	7.22754e-10		LIMD1	-1.51382	0.00065348
				CTR9	-1.95345	5.10162e-09		GRIN1	-3.31958	0.012185		FAM83H	-1.42987	2.1506e-05		NPRL3	-1.21648	0.0014485		FIG4	-1.80728	3.13975e-18		KLHL9	-1.55107	7.29511e-10		AHSP	-1.43692	0.000653607
				IGF2BP3	-5.29281	5.10712e-09		ROCK2	-1.58715	0.0122161		UBQLN1	-1.6897	2.25754e-05		NACAD	-1.99485	0.00145313		C13orf1	-2.58897	3.61148e-18		LPHN1	-4.02996	7.64572e-10		PARK2	-1.46011	0.000657168
				RCBTB1	-1.80676	5.10736e-09		CNNM2	-1.69592	0.0122329		DSCAML1	-1.68351	2.27192e-05		VTN	-1.22037	0.00145751		ZMIZ2	-1.67147	3.63077e-18		ATP13A2	-4.05783	7.69176e-10		FAM20B	-1.83417	0.000660183
				RAD51	-5.46959	5.13214e-09		RAB40A	-2.04911	0.0122337		GHITM	-2.99956	2.27879e-05		HIRIP3	-1.44786	0.00146029		STXBP1	-5.08119	3.65911e-18		ARNT2	-3.25296	7.69542e-10		LRP8	-2.88847	0.000663257
				C22orf39	-2.50509	5.15426e-09		ZBTB7A	-1.39442	0.0122596		KCNS1	-1.70504	2.29946e-05		DDX6	-1.25183	0.00146504		TMEM150C	-2.33341	3.6953e-18		RPS6KA5	-3.3703	7.87046e-10		GAS8	-1.56614	0.00066457
				TYMS	-5.58176	5.18387e-09		FAM48A	-2.78982	0.0122721		C1orf59	-3.4298	2.41729e-05		ZNF205	-1.33696	0.00146666		TMCC1	-1.93621	3.76665e-18		C1orf95	-9.05905	7.88974e-10		SMAD3	-1.80021	0.000666322
				SFRS14	-1.99745	5.2046e-09		FAM171A1	-2.35653	0.0122983		BSN	-5.31837	2.4221e-05		ZFHX3	-1.34851	0.00147047		NRSN1	-6.66176	3.7976e-18		GRM1	-16.9535	7.99652e-10		GAS2L1	-1.43964	0.000668564
				TMEM44	-7.27166	5.21515e-09		TXNDC6	-1.79662	0.0123053		FBXO2	-5.11337	2.43196e-05		SLC6A3	-1.27299	0.00147309		FTO	-1.8912	3.83507e-18		ZC3H15	-1.53233	8.02191e-10		JMJD7	-1.49377	0.000672207
				TSC1	-1.68752	5.36969e-09		DGKQ	-1.4758	0.0123103		CHST1	-3.39223	2.44558e-05		MAGI1	-1.45158	0.00147633		LMTK2	-2.73168	3.89646e-18		EFHD2	-2.69717	8.11197e-10		GDPD5	-1.46039	0.000672223
				NYNRIN	-3.8489	5.38846e-09		DGKE	-4.42028	0.0123399		STMN2	-16.0089	2.50092e-05		CDK6	-1.40425	0.00147979		RGS7	-7.07134	3.90268e-18		PRKAR1B	-6.77644	8.12208e-10		FAM175B	-1.7145	0.000672532
				LRRC16A	-2.57358	5.40324e-09		MAF1	-1.1842	0.0124624		PPM1H	-6.94587	2.50859e-05		CCL13	-1.21943	0.00148054		KCNJ4	-12.9991	3.94679e-18		KALRN	-23.1599	8.19626e-10		BMPR2	-3.21616	0.000672708
				ATP6V1C2	-4.42288	5.41075e-09		CELSR3	-1.93003	0.0125305		ARX	-2.15876	2.5483e-05		LLGL2	-1.27632	0.0014876		C1orf115	-9.67543	4.00625e-18		BAIAP3	-3.79313	8.20946e-10		DOHH	-1.4689	0.000673595
				SCYL3	-1.59741	5.44862e-09		PLEKHB2	-1.51082	0.0125519		SPATA7	-1.16365	2.56801e-05		MPL	-1.28509	0.00148985		CMIP	-2.33076	4.05636e-18		SFXN3	-2.27063	8.26286e-10		PPP2R1A	-1.39161	0.000674648
				KIAA1211	-5.03385	5.46045e-09		ING1	-2.53424	0.012565		KLHL29	-1.48545	2.57096e-05		CTAG1A	-1.37153	0.00149494		SPINT2	-3.86377	4.13055e-18		SETD3	-1.70426	8.34639e-10		DBNDD1	-1.81523	0.000680456
				UBE3A	-2.08216	5.46772e-09		BCORL1	-1.59807	0.0126042		MAP1LC3B	-1.57544	2.57534e-05		CTAG1B	-1.37153	0.00149494		PRDM2	-3.23499	4.13787e-18		DLGAP2	-26.0418	8.46544e-10		CELF1	-1.78915	0.000680898
				CCDC85C	-2.45231	5.50761e-09		NCAM1	-1.46899	0.0126369		NBEA	-4.07179	2.58154e-05		CD1C	-1.26992	0.001502		WAC	-1.72055	4.15588e-18		ABAT	-1.83577	8.48126e-10		MAP3K9	-7.64482	0.000681017
				FAM171B	-2.95706	5.52939e-09		CDK16	-1.64376	0.0126422		SLC23A2	-1.22111	2.58409e-05		ITGAM	-1.3608	0.00150379		LOC285780	-2.79471	4.16216e-18		PTPRT	-14.6512	8.72368e-10		SRPR	-2.15443	0.000681024
				HKR1	-2.25518	5.54825e-09		FGL1	-1.87081	0.0126648		FLRT2	-4.27792	2.58572e-05		UMOD	-1.24244	0.00150583		GNPTAB	-2.04589	4.22178e-18		USP2	-3.15365	8.74832e-10		MYST4	-1.98173	0.000682236
				TIA1	-1.92291	5.58173e-09		LOC401022	-1.9871	0.0126799		EIF1B	-1.47972	2.61346e-05		SLC1A7	-1.63876	0.00151453		STX7	-2.00529	4.25656e-18		GP1BB	-4.50286	8.8782e-10		FRMPD1	-1.5488	0.000686019
				SYNCRIP	-3.10247	5.59699e-09		LMAN1L	-1.5765	0.0126919		TRPM6	-1.21625	2.61395e-05		CD1E	-1.13969	0.00152016		UQCRB	-2.14036	4.42758e-18		HOMER1	-4.32691	8.9838e-10		MLL	-1.46826	0.000687112
				TMEM98	-5.43425	5.632e-09		C9orf37	-1.18893	0.012765		SLITRK1	-2.93188	2.67667e-05		FOXH1	-1.39205	0.00152201		PREPL	-1.99874	4.53787e-18		RHOT1	-1.52428	9.04721e-10		DUSP21	-1.37991	0.000688216
				ORC1L	-5.31435	5.64462e-09		RFTN1	-1.64338	0.0127833		HUWE1	-2.42833	2.69987e-05		SYT2	-1.37685	0.00152336		DKFZP586K1520	-3.89762	4.55573e-18		TERF2	-2.65106	9.05724e-10		AUTS2	-1.70933	0.000689725
				RAB2B	-1.93824	5.69616e-09		ABLIM1	-4.20992	0.0128632		SCN2B	-9.8276	2.71118e-05		HCG9	-2.08264	0.00153071		S100A1	-3.50973	4.65e-18		MXI1	-1.75023	9.22636e-10		SLCO1B1	-1.27717	0.000690331
				SNAPIN	-1.60225	5.72588e-09		TSPYL4	-2.73461	0.0129464		SST	-8.73558	2.71873e-05		PML	-1.32571	0.00153224		PDIA2	-3.33068	4.69459e-18		MARK4	-2.33453	9.66329e-10		HIST1H2BB	-1.35064	0.000690916
				C10orf76	-2.24156	5.74104e-09		TBC1D12	-2.72969	0.0130553		OR5E1P	-1.09588	2.72378e-05		RBMY1C	-1.29564	0.00153604		KY	-2.81436	4.69575e-18		ABHD6	-1.93413	9.66852e-10		UPB1	-1.36797	0.000693069
				C22orf36	-2.13841	5.76084e-09		MBP	-15.0539	0.013086		CMTM4	-2.23291	2.7276e-05		SMR3B	-1.29388	0.00154081		KIAA0427	-1.91536	4.70254e-18		GRINA	-1.63838	9.71889e-10		SGSM3	-1.5132	0.000698818
				SPIRE2	-4.23247	5.782e-09		NEURL	-3.90117	0.0130879		GPR83	-3.73272	2.72904e-05		C22orf9	-1.37997	0.0015458		UPF2	-1.73354	4.78603e-18		SYNE1	-3.11992	9.77988e-10		RAB11FIP3	-1.38818	0.000699297
				PLCE1	-2.19445	5.81563e-09		C18orf1	-1.91521	0.0130896		PGBD5	-3.71636	2.73871e-05		ACTR1A	-1.42337	0.00154657		KIAA1377	-2.9314	4.7893e-18		CACNA2D2	-3.53166	9.84097e-10		PITPNA	-2.09207	0.000700054
				HSPA13	-1.87357	5.83141e-09		DHCR24	-2.07218	0.0130961		GDA	-23.0429	2.75593e-05		HLF	-1.65976	0.00154758		ERMN	-10.9215	4.82293e-18		MIA3	-2.16303	9.88473e-10		CACNG4	-1.42166	0.000704174
				ZRANB3	-1.56378	5.83428e-09		PPT2	-2.15447	0.013136		KIAA1644	-2.06322	2.76546e-05		PCGF1	-1.34204	0.00155736		BEND6	-2.80767	4.82518e-18		CADPS2	-4.2866	1.01109e-09		NRD1	-1.40808	0.000705349
				AGA	-1.70181	5.87159e-09		CACYBP	-1.33453	0.0131524		TMCC1	-1.29879	2.76653e-05		KLK6	-3.24778	0.00155768		ABTB1	-3.53924	4.9246e-18		MAP2	-3.60388	1.01347e-09		PPP1R3D	-1.47193	0.000706069
				ARL17B	-2.0999	5.89747e-09		TNFSF13	-1.32562	0.0133072		RBP4	-8.79722	2.76857e-05		SLC7A4	-1.29641	0.00155778		SHISA8	-2.3897	4.96096e-18		PARM1	-6.91292	1.01432e-09		FAM48A	-1.22324	0.000711226
				ARL17A	-2.0999	5.89747e-09		EDIL3	-4.93825	0.0133168		DGAT2	-1.34201	2.76933e-05		CCL22	-1.41146	0.00156119		VSNL1	-10.6697	4.96641e-18		ARHGAP32	-5.95559	1.02437e-09		TECTA	-1.26183	0.000713194
				LOC729870	-2.32	5.91045e-09		KCNMB4	-1.94306	0.0133268		PDE4A	-2.63462	2.80565e-05		POU3F1	-1.36986	0.00156449		TUBG2	-2.1781	5.00995e-18		S100A1	-4.83973	1.03409e-09		SV2C	-5.83708	0.000714807
				PDXP	-2.35266	6.13412e-09		DUSP7	-1.54043	0.0133505		SMARCB1	-1.08469	2.80953e-05		CLEC3B	-1.71414	0.00157307		REEP5	-1.98753	5.10687e-18		ISCU	-1.73269	1.05039e-09		C11orf41	-3.00164	0.000720684
				CSTF3	-2.22897	6.13649e-09		LOC100287492	-1.64404	0.0133601		PRMT8	-3.24372	2.81696e-05		PLIN3	-1.27481	0.0015753		FLCN	-1.65454	5.12781e-18		ENTPD3	-10.4627	1.0542e-09		GRM8	-2.28787	0.000724261
				FBXW7	-2.96971	6.25716e-09		PPP1R16B	-1.98756	0.0133911		PKP1	-1.11351	2.8373e-05		ALX3	-1.25814	0.00157609		GAD2	-6.18832	5.24594e-18		PIP4K2A	-3.85583	1.05665e-09		C18orf22	-1.34177	0.000726724
				PTPLAD1	-2.18136	6.41729e-09		GREM1	-2.69039	0.0134326		C4orf10	-1.26837	2.86078e-05		CYP11B2	-1.36723	0.00157871		RANBP2	-1.86682	5.32295e-18		SERINC3	-1.95151	1.06353e-09		NTRK3	-4.26949	0.000731062
				SART3	-2.02403	6.50578e-09		SYNGR1	-1.4883	0.0134921		ANO5	-4.01113	2.86096e-05		PLD2	-1.28033	0.00158489		PCDH7	-7.43317	5.42625e-18		BEGAIN	-7.85461	1.07108e-09		NDST4	-1.46914	0.00073587
				C10orf84	-1.80701	6.52558e-09		DDC	-1.66979	0.0135065		ASXL3	-1.86647	2.86726e-05		COL19A1	-1.48389	0.0015903		CNTNAP4	-5.88263	5.60847e-18		SEMA4F	-2.86856	1.09847e-09		SUPT7L	-2.01244	0.000736178
				CD40LG	-1.74759	6.55537e-09		MYST1	-1.34195	0.0135191		CKMT1B	-6.81497	2.90945e-05		BRD4	-1.12329	0.00159513		RAB4B	-2.98667	5.72144e-18		RELN	-8.46862	1.10238e-09		CNIH3	-2.93047	0.000739258
				RCC1	-2.76707	6.58635e-09		ASB1	-1.14737	0.0135773		TECPR2	-1.43488	2.97253e-05		RYR1	-1.38656	0.00159541		N4BP2L1	-2.13357	5.90343e-18		MYCBP2	-3.41419	1.11979e-09		IGKV1D-8	-1.29785	0.000740853
				EDC3	-2.04523	6.66116e-09		PRKAR1B	-1.50585	0.0136666		C10orf76	-1.16245	2.99796e-05		DLEC1	-1.39628	0.00160222		ARPP21	-21.0298	6.30994e-18		ACVR1B	-2.58987	1.1241e-09		FLRT2	-5.2194	0.00074141
				DERL3	-3.47918	6.68229e-09		SUMO3	-1.19265	0.013772		MOGAT2	-1.13347	3.03214e-05		RBMS3	-1.42602	0.0016045		XK	-4.3123	6.31578e-18		AVPI1	-4.5252	1.14205e-09		CCDC92	-2.68903	0.00074274
				CNN2	-3.02078	6.77469e-09		BACE1	-2.19822	0.0138617		SUSD5	-3.07572	3.05639e-05		TNF	-1.35654	0.00160761		FAM100A	-3.99693	6.43753e-18		PPP2R5C	-1.76795	1.14991e-09		PRB3	-1.53007	0.000742818
				TIGD7	-2.2563	6.87681e-09		TCP11L1	-1.35849	0.0138757		SSX2IP	-4.31442	3.0565e-05		LTA	-1.35654	0.00160761		LOC285281	-13.6985	6.49908e-18		IP6K1	-2.11721	1.18996e-09		WT1	-1.47029	0.000743905
				TMEM80	-2.39954	6.88543e-09		ASNS	-1.21672	0.0139083		ZDHHC21	-1.9485	3.05696e-05		CRYGA	-1.35539	0.00160871		NAP1L5	-4.19097	6.50454e-18		PLCH2	-1.51726	1.19658e-09		CAMTA2	-3.02165	0.000749733
				KIAA1430	-3.0161	6.93703e-09		ZER1	-1.50073	0.0139349		B4GALNT1	-1.66127	3.06242e-05		AP1G2	-1.09431	0.0016134		ATXN7L3	-1.99368	6.55886e-18		HTATSF1	-2.23887	1.21135e-09		C21orf2	-1.24159	0.000750071
				UBXN8	-1.75605	6.9429e-09		ATP6V0C	-1.60802	0.0139389		ABLIM2	-2.72525	3.1376e-05		DHRS1	-1.31529	0.00162403		VWA5B2	-3.71399	6.5634e-18		CCDC28A	-2.23326	1.21218e-09		F7	-1.42069	0.00075181
				SSFA2	-1.95004	6.97847e-09		HOXD1	-1.67111	0.013947		CAB39	-1.34569	3.18839e-05		ABCA1	-1.2174	0.00162418		CALM3	-2.8683	6.61189e-18		CSGALNACT1	-2.58276	1.22857e-09		SEMA4A	-7.05133	0.000753459
				EHMT2	-3.17829	6.99359e-09		RAB30	-1.2337	0.014058		PDE1A	-6.08312	3.2047e-05		KCNH1	-1.55811	0.00162523		MRAS	-1.93586	6.6367e-18		RABIF	-1.82203	1.23956e-09		NPR1	-1.56302	0.000754815
				SBF1	-2.0627	7.00669e-09		LOC100288436	-1.16446	0.0140707		ATF7IP2	-1.48983	3.2049e-05		GAST	-1.84118	0.00163184		MEGF9	-2.3931	6.67607e-18		LCMT1	-2.21745	1.29337e-09		HOOK1	-2.22217	0.000757223
				FAM110B	-2.40605	7.02196e-09		GATS	-1.4505	0.0140788		MUM1L1	-7.45811	3.20522e-05		SLC15A2	-1.21711	0.00163484		PTPN5	-9.93242	6.87206e-18		ATP6V1C1	-2.42801	1.3099e-09		ZNF385D	-2.20568	0.000758854
				MAP3K8	-7.80709	7.03881e-09		STARD5	-1.15558	0.0140906		AFTPH	-1.354	3.20761e-05		TSPAN9	-1.24782	0.00163816		ARMCX5	-2.90667	6.94155e-18		TRHDE	-9.57949	1.31153e-09		PREPL	-1.60057	0.000759034
				HAUS8	-3.48083	7.0567e-09		METT10D	-1.80899	0.014122		MAPK1	-1.64306	3.21307e-05		ITSN2	-1.31259	0.00163952		DIRAS2	-8.1301	7.13194e-18		MGST3	-2.36375	1.31596e-09		EXOC3	-1.56213	0.000768631
				CIB4	-2.32558	7.25485e-09		TUBD1	-1.29295	0.0141232		AMD1	-1.42935	3.21325e-05		SLC9A3R2	-1.19291	0.00164687		ST8SIA3	-7.89921	7.20922e-18		MAPK1	-2.9331	1.31603e-09		VGLL1	-1.23365	0.000771224
				AP3M2	-1.54682	7.27992e-09		ALOX12P2	-1.65297	0.014136		GABRG1	-9.29713	3.22803e-05		STAT5A	-1.113	0.00165498		FAAH	-3.25138	7.394e-18		PTGES2	-2.07941	1.32062e-09		CNNM2	-1.82152	0.000773164
				RTF1	-2.3326	7.31479e-09		MFAP3	-1.57098	0.0141953		LOC400236	-1.15947	3.24211e-05		EXTL1	-1.19721	0.00166185		NKIRAS1	-3.02644	7.53476e-18		PKIA	-2.13286	1.33812e-09		MMP8	-1.28319	0.000773883
				FAM158A	-3.29813	7.33621e-09		SLK	-1.51642	0.0143589		FBXO31	-1.3396	3.24221e-05		CSF2RB	-1.21302	0.00167383		STK32C	-2.76733	7.61178e-18		CELSR3	-2.73815	1.34921e-09		SCGB1D1	-1.39776	0.000773975
				ELMOD2	-1.98417	7.35544e-09		CD79A	-1.57104	0.0143606		KBTBD11	-3.50746	3.25868e-05		OVGP1	-1.25161	0.00168024		IQCA1	-2.36732	7.66321e-18		ZNF204P	-6.45625	1.37046e-09		P2RY11	-1.26539	0.000775034
				TRNT1	-2.45812	7.36593e-09		SIK2	-1.57782	0.0144033		C1orf151	-1.97493	3.27478e-05		ASGR1	-1.21508	0.00168282		CRHR1	-2.48935	7.80092e-18		HAGH	-2.68266	1.41701e-09		DDHD2	-2.36249	0.000775399
				WDR76	-5.08172	7.37035e-09		ARL5B	-1.52098	0.0144179		ZMYND8	-1.07915	3.28553e-05		WNT11	-1.61378	0.00168582		KLHL32	-7.86472	7.88911e-18		RNF11	-1.46599	1.42081e-09		CHMP7	-1.53465	0.000776977
				ZXDB	-3.09678	7.49225e-09		OCIAD1	-1.60201	0.0144834		HS6ST3	-8.72297	3.28809e-05		MAP3K12	-1.25037	0.00168586		TXNDC16	-1.69903	7.91077e-18		SUPT7L	-1.70141	1.43647e-09		KIAA1644	-12.7499	0.000778308
				EYA4	-10.1993	7.51327e-09		PRKAB2	-1.53581	0.0145196		SLC7A14	-3.89883	3.33953e-05		GNG7	-1.47625	0.00169406		PPP1R1B	-4.88003	7.92594e-18		CRMP1	-2.20635	1.46067e-09		VPS24	-2.12715	0.000781646
				ARL3	-2.59488	7.53074e-09		TTC35	-1.59475	0.014528		CREBL2	-1.25882	3.34199e-05		EPX	-1.42924	0.00169501		BZRAP1	-3.37231	8.05663e-18		ZNF529	-3.32771	1.47111e-09		TBC1D29	-1.39821	0.000781654
				LDOC1L	-2.51717	7.54843e-09		KLF13	-3.19393	0.0145809		SOX7	-1.60899	3.36852e-05		FOXO4	-2.44462	0.00169985		SETDB2	-1.63723	8.14175e-18		PLD3	-3.10727	1.47846e-09		ATG4B	-1.43327	0.000781696
				LCOR	-2.46442	7.60128e-09		VAMP2	-2.08252	0.0146296		2014-09-06	-3.44946	3.39041e-05		IQCK	-1.16972	0.00170747		PGP	-2.08089	8.19282e-18		FABP3	-4.53989	1.4938e-09		EZR	-1.56168	0.000783216
				ERCC6L	-9.45384	7.74798e-09		STIM1	-1.57443	0.0146752		YWHAZ	-1.6179	3.40712e-05		KDM4B	-1.21326	0.00172011		COBL	-2.92316	8.28132e-18		PCYOX1L	-2.33451	1.55471e-09		KIAA1751	-1.6147	0.000788736
				C19orf48	-5.12774	7.80348e-09		KIF1B	-1.31221	0.0147043		REEP1	-2.75788	3.42725e-05		SIT1	-1.28215	0.00172664		PPP2R5E	-1.59367	8.40798e-18		DLG3	-4.77147	1.57064e-09		JAG2	-1.76115	0.000789244
				STX5	-1.50489	7.87572e-09		C17orf28	-4.12098	0.0147126		AP3M2	-2.74949	3.45164e-05		ZNF142	-1.23627	0.00173014		SEC63	-1.93695	8.48418e-18		GLS2	-7.28101	1.59148e-09		ATP2A1	-1.2722	0.000789569
				PPIF	-3.35304	7.99933e-09		ACO2	-1.361	0.0147188		KIFAP3	-2.30477	3.45782e-05		EGR4	-1.35275	0.00173088		HRNBP3	-5.13592	8.60902e-18		WFS1	-2.31732	1.59839e-09		ARHGAP26	-1.73531	0.000792418
				MYL6B	-1.98699	8.06913e-09		ZDHHC17	-1.31541	0.0147543		IL1RAPL1	-2.83529	3.46706e-05		GSTA2	-1.40923	0.00173425		CACNA1A	-3.03948	8.77331e-18		EIF4A2	-1.74132	1.63532e-09		C6orf25	-1.30619	0.00079475
				MYCL1	-2.31049	8.07902e-09		AGPAT6	-2.12214	0.0147884		ZNF575	-1.3063	3.49459e-05		KIR2DL4	-1.21146	0.00173942		SNAP25	-6.46715	8.80705e-18		PEX11B	-1.91763	1.68666e-09		SERPINA1	-1.19657	0.000795859
				PDHB	-2.13193	8.08409e-09		TACC1	-1.21757	0.0148024		PTPN3	-1.61759	3.51517e-05		SLIT3	-1.19535	0.00175257		NAP1L2	-7.34359	9.19611e-18		AASDHPPT	-1.99671	1.71083e-09		ADAM23	-3.52027	0.000796032
				MTSS1	-4.41948	8.0985e-09		ERMP1	-2.4049	0.0148096		C8orf46	-3.02317	3.51602e-05		KIAA0427	-1.59149	0.00175269		HACE1	-1.60176	9.60828e-18		MSL1	-1.72055	1.76767e-09		SLC23A2	-2.16099	0.000796128
				REEP3	-2.619	8.13718e-09		DCDC2	-1.94314	0.0148451		MFSD4	-13.7122	3.52935e-05		GCK	-1.64526	0.00175291		RPL37	-2.23714	9.78399e-18		ATP2A2	-3.21289	1.78026e-09		MS4A5	-1.2953	0.000797879
				TCF7L2	-3.9876	8.15252e-09		TMEM136	-2.78915	0.0149212		STK38	-1.22935	3.54824e-05		RAF1	-1.44126	0.00175477		INSM2	-2.88702	1.01363e-17		NR3C2	-3.63597	1.8227e-09		CRY2	-3.27101	0.000801348
				2014-09-06	-3.32257	8.17964e-09		SPAST	-1.41643	0.0150461		FSTL5	-9.85466	3.55206e-05		SPR	-1.39917	0.00176129		FAM133A	-4.75118	1.02864e-17		RAB2A	-1.6068	1.85791e-09		PGBD5	-4.45966	0.000802568
				PCYT1B	-7.36202	8.22866e-09		CBFA2T2	-1.38335	0.0150507		CDK17	-1.71212	3.57333e-05		DNAJB12	-1.2816	0.0017625		SRRM4	-7.96059	1.03374e-17		WNT10B	-7.01628	1.85928e-09		IQSEC2	-3.01878	0.000802637
				GRK6	-1.59709	8.47663e-09		FBXW4	-2.44472	0.0151545		REEP5	-2.10166	3.61852e-05		DEPDC5	-1.31154	0.00177414		ZNF488	-9.10382	1.04041e-17		UQCRB	-3.11719	1.91708e-09		GFOD1	-5.96289	0.000804415
				TRO	-2.30914	8.63121e-09		SNPH	-6.15182	0.0152313		GLRB	-5.02428	3.6192e-05		CSRP1	-2.52326	0.00177652		TCF25	-1.6828	1.05314e-17		TRPM3	-6.9441	1.91731e-09		STATH	-1.29684	0.000806779
				MYNN	-1.55626	8.81012e-09		MAP2K4	-1.74755	0.0152355		NAV3	-4.17822	3.71407e-05		CELP	-1.68202	0.00177763		PLCH1	-2.74891	1.09444e-17		TNNT1	-4.23882	1.92711e-09		CYP4A11	-1.40974	0.000807109
				VPS35	-2.59785	8.82494e-09		ALDH6A1	-2.68847	0.0152452		ATP2B2	-8.84046	3.73619e-05		SLC43A1	-1.21676	0.00177926		ZYG11B	-2.25325	1.13584e-17		C14orf2	-3.65547	1.97005e-09		LRRC16A	-2.38593	0.000807692
				BTRC	-1.79469	8.82534e-09		GCHFR	-1.9865	0.0152867		FXYD6	-1.5652	3.74362e-05		NTNG1	-1.34302	0.00178974		C17orf28	-1.99171	1.15573e-17		TEX2	-1.64867	2.00756e-09		OGFR	-1.39089	0.000816546
				CCDC80	-5.31	8.87827e-09		SMURF1	-1.37499	0.0152939		OPALIN	-7.48998	3.76226e-05		GCGR	-1.42776	0.00180918		BSCL2	-3.77682	1.19656e-17		MAPK9	-1.96857	2.03875e-09		PDYN	-10.4483	0.000817508
				GNG4	-13.4882	8.88477e-09		C1orf86	-3.57679	0.0153082		FBXW7	-6.27346	3.78027e-05		RRH	-1.31583	0.00181362		KIAA1644	-6.34282	1.20845e-17		NFYB	-1.99165	2.06038e-09		HIST1H3J	-1.38997	0.000820502
				FAM184A	-4.7816	8.90654e-09		BNIPL	-1.23547	0.0153577		SDCCAG1	-1.31991	3.79511e-05		CDH12	-1.33921	0.00181472		ADRB1	-4.54855	1.21027e-17		PTBP2	-1.44807	2.08219e-09		ATP6V1D	-1.49869	0.000820596
				TM7SF3	-1.88176	9.00722e-09		TTLL7	-2.95677	0.0153974		NDUFB8	-1.45515	3.81892e-05		CYP26A1	-1.27382	0.00181869		NPY1R	-10.5822	1.2127e-17		FAM190B	-2.30045	2.08752e-09		BCL11A	-5.11131	0.000821077
				CRK	-2.81215	9.05836e-09		PDXDC1	-1.27191	0.0155608		SCAI	-3.62628	3.81978e-05		UGT2B15	-1.51239	0.00182158		DUSP28	-1.83888	1.21794e-17		DCTN1	-2.52745	2.10179e-09		FCER2	-1.52834	0.000821384
				IQCD	-1.8483	9.10139e-09		LGI3	-6.97273	0.0156091		GALNTL1	-2.2817	3.82002e-05		MYH10	-1.15729	0.00182231		LOC283999	-14.5184	1.22815e-17		KATNB1	-2.47555	2.10564e-09		ALK	-1.37439	0.000823806
				STK19	-1.94954	9.13645e-09		MAPK8	-1.63229	0.0156347		LOC284244	-1.98148	3.82908e-05		RAB11FIP3	-1.39547	0.0018279		RALGAPA1	-2.02701	1.22972e-17		KIF21B	-5.11031	2.12353e-09		MAPK8IP3	-1.23437	0.000824507
				UTP11L	-2.28237	9.18267e-09		ANO4	-1.28619	0.0156534		ADCY2	-2.00832	3.84331e-05		MAP3K13	-1.31583	0.00184976		GNAQ	-1.87996	1.2443e-17		AKAP6	-6.58055	2.13918e-09		NME3	-1.23437	0.000824507
				C17orf81	-3.43231	9.18995e-09		WDR27	-1.21381	0.0156594		CELF2	-3.02464	3.88214e-05		IL4	-1.39753	0.00185515		SUPV3L1	-1.38566	1.24867e-17		QDPR	-2.78016	2.17429e-09		HRC	-1.19006	0.00082453
				ALG9	-2.17795	9.2027e-09		C17orf51	-1.61149	0.0156947		YWHAH	-4.64355	3.90584e-05		ATF7	-1.34669	0.00185897		CLIC5	-3.21588	1.26667e-17		DLG4	-5.33292	2.17883e-09		STK38	-1.59968	0.000825041
				ATRIP	-2.07195	9.37263e-09		ZNF217	-9.0338	0.0157013		GNG3	-7.7451	3.91202e-05		NAE1	-1.33423	0.00186095		C16orf53	-2.62458	1.28412e-17		SS18L1	-1.75152	2.21179e-09		SPIN2A	-1.3223	0.000826128
				PRIM1	-3.27699	9.4223e-09		GOT1	-3.21318	0.0157379		ITPR1	-6.36589	3.92068e-05		CA7	-1.33423	0.00186095		PKIA	-4.64289	1.34934e-17		HMGCR	-2.14166	2.23714e-09		HSD11B2	-1.20101	0.000831088
				S100PBP	-2.03962	9.4916e-09		NAALAD2	-1.7031	0.015757		LOC151162	-1.36851	3.95542e-05		ASCL1	-1.3739	0.00186104		PHYHIP	-11.0281	1.38264e-17		ATP6V0D1	-2.55673	2.24962e-09		ASB6	-1.61598	0.000831147
				FAM117A	-1.9745	9.50478e-09		GOT2	-1.43993	0.0157776		EFHA2	-5.08624	3.95579e-05		CTRC	-1.58658	0.00186189		C10orf88	-1.70962	1.42025e-17		SFRP1	-3.39127	2.26385e-09		TRPC3	-1.43109	0.000831736
				C15orf38	-2.11248	9.50806e-09		MYT1L	-5.18137	0.0157867		EPHA7	-2.17825	3.96341e-05		BCKDHA	-1.27797	0.00186344		NEFH	-6.34529	1.46628e-17		STYK1	-10.6641	2.32023e-09		MFN2	-1.45167	0.000835094
				NLGN3	-2.93841	9.70365e-09		CHD3	-1.36352	0.0158415		USP14	-1.83779	3.98025e-05		CLDN14	-1.24489	0.00186894		C2orf69	-1.69525	1.4792e-17		LRRC49	-2.10355	2.32516e-09		PASK	-1.86772	0.000840778
				GOT1	-2.55902	9.91293e-09		BAIAP2L2	-1.6783	0.0159025		OR2K2	-1.15723	3.99226e-05		P4HB	-1.38855	0.00187458		NR4A2	-3.44576	1.48005e-17		SLC4A3	-3.25564	2.40883e-09		TAF6	-1.52927	0.00084252
				C11orf84	-2.16914	9.9512e-09		PTPRD	-2.06575	0.0159156		C10orf35	-2.50964	3.99624e-05		GRM7	-1.32672	0.00188145		LOC10431	-1.64355	1.50282e-17		TRAF3	-2.39621	2.425e-09		AVPR2	-1.4048	0.000843675
				ZNF638	-1.54445	9.95629e-09		NAAA	-1.75422	0.0159699		SPDEF	-1.04945	4.0813e-05		SCN1B	-1.70602	0.00189221		CAMSAP1L1	-1.68586	1.51704e-17		RABGAP1	-1.65117	2.43897e-09		KCNMA1	-1.48717	0.000845514
				CALU	-2.29957	1.01397e-08		SELT	-3.61334	0.0160703		MAGEH1	-1.67754	4.09692e-05		RBP3	-1.23916	0.00190738		SULT1A1	-1.9227	1.53574e-17		SLCO1C1	-3.35467	2.49663e-09		PRPF6	-1.66321	0.000846015
				ERLIN2	-1.58559	1.02842e-08		KLK6	-3.51697	0.0161708		TTC1	-1.37217	4.11671e-05		ESR2	-1.44712	0.00191061		FAM8A1	-1.59799	1.57689e-17		LHPP	-2.79283	2.5436e-09		BZRAP1	-7.41217	0.000850606
				RPS6KA2	-2.13845	1.03019e-08		YIPF6	-1.98894	0.0164115		MDH1	-3.22446	4.20727e-05		CLCNKA	-1.29211	0.0019108		CALY	-13.6709	1.60541e-17		DOPEY1	-2.5056	2.54838e-09		TAS2R1	-1.25255	0.000852432
				PLA2G12A	-1.53241	1.03321e-08		STMN1	-1.72788	0.0164126		DNM1L	-1.74867	4.22371e-05		REM1	-1.33963	0.00191424		UBE2L3	-1.90839	1.61222e-17		CDH13	-4.28721	2.55273e-09		PCDHGA3	-1.45418	0.000854213
				CENPI	-4.93422	1.04068e-08		TMPRSS2	-3.58942	0.0164819		STMN1	-2.02472	4.24334e-05		TULP2	-1.28541	0.00192334		CRH	-9.7249	1.62994e-17		KIFAP3	-2.30183	2.55357e-09		PAX3	-1.36278	0.000858349
				NOC4L	-2.32097	1.04378e-08		ALDH5A1	-1.77358	0.0164967		MRFAP1	-1.16079	4.24906e-05		LY6D	-1.5069	0.00193024		SPNS2	-2.3413	1.64502e-17		HIVEP2	-3.02689	2.55677e-09		PLCB4	-2.3744	0.000859933
				DNALI1	-2.29499	1.04443e-08		S1PR5	-2.26891	0.0165116		CYCS	-1.24602	4.26386e-05		PCDH7	-1.1512	0.00193388		SYN1	-10.0411	1.67245e-17		ABCC8	-4.15213	2.5857e-09		PIP4K2B	-1.98965	0.000863732
				UTP14C	-1.94179	1.05597e-08		LOC100289466	-1.5312	0.0165142		ART4	-1.21414	4.26861e-05		TCF25	-1.22216	0.00193578		GJB6	-38.1669	1.67372e-17		PART1	-7.94332	2.72332e-09		LRRC61	-1.60453	0.000866751
				XRRA1	-1.90114	1.06949e-08		SOCS1	-1.27338	0.0165449		ELK1	-1.28167	4.31231e-05		NPM3	-1.25339	0.001942		CNRIP1	-2.94052	1.69332e-17		KIF3A	-3.77322	2.87865e-09		FKBP4	-1.83955	0.000869553
				EFTUD1	-2.33697	1.0731e-08		PLN	-1.67365	0.0165667		CABYR	-1.47006	4.32972e-05		P2RX5	-1.37124	0.00194545		CCDC28A	-2.34996	1.73933e-17		RNMT	-1.6522	2.91883e-09		ANXA11	-3.31685	0.000871326
				BICD1	-2.46195	1.08284e-08		CPEB2	-1.89347	0.0166044		USP46	-3.14491	4.33113e-05		ARNT	-1.34204	0.00195666		MGST3	-1.76349	1.74097e-17		FAM50B	-2.74093	2.93081e-09		RAB6B	-2.76935	0.000873179
				TRAPPC1	-2.5435	1.08737e-08		TMEM200A	-2.73334	0.0166293		LOC93444	-1.16745	4.34275e-05		ERN1	-1.38369	0.00195781		TMCC2	-3.12524	1.74184e-17		PPP3R1	-4.54055	2.93232e-09		SYT13	-6.39117	0.000879306
				BRD3	-1.8271	1.1194e-08		GRIN2A	-3.88443	0.0166412		PTPRN2	-2.42287	4.38662e-05		EFR3B	-1.1718	0.00196714		ADCY2	-7.94928	1.74384e-17		SLC6A15	-11.6348	2.98307e-09		SLC30A3	-10.7076	0.000879768
				TTC9	-8.82574	1.1296e-08		FLJ40292	-1.29588	0.0166691		KIF1A	-3.62143	4.39218e-05		NPY6R	-1.25425	0.00197302		SLC25A36	-1.41735	1.76467e-17		MEF2A	-2.40266	3.04375e-09		KLHL22	-1.71573	0.000882283
				DUSP22	-1.65953	1.1345e-08		FAM134B	-1.26919	0.0167198		HTATIP2	-1.84722	4.42828e-05		SLC22A1	-1.37756	0.00197679		CYP2E1	-2.64546	1.78453e-17		PEA15	-2.17707	3.04645e-09		ING2	-1.41935	0.000884613
				MVD	-11.4203	1.14119e-08		PLS3	-1.35326	0.0167277		LMTK2	-2.57729	4.50141e-05		WWC1	-1.38502	0.00197689		MED14	-1.7965	1.80025e-17		ATP9A	-4.10417	3.05193e-09		PRR15L	-1.34011	0.000891033
				ZNF143	-1.78088	1.17317e-08		DGCR11	-1.30315	0.0167424		BLCAP	-1.93878	4.52371e-05		KLK13	-1.41586	0.00198146		KCNK10	-4.84313	1.80528e-17		TSPAN13	-1.8268	3.06411e-09		FAM134A	-1.86804	0.000892314
				DCPS	-2.68911	1.19889e-08		EMX1	-1.41669	0.0167877		PI4K2A	-1.12947	4.56114e-05		DRD5	-1.25436	0.00198717		RANGAP1	-2.2274	1.81723e-17		ARPC5L	-2.2279	3.08314e-09		ARMC9	-1.76138	0.000893238
				B3GALTL	-2.48494	1.2011e-08		MAG	-8.22301	0.0168983		RABIF	-1.21753	4.59315e-05		ISG20L2	-1.22585	0.00198767		SATB1	-2.59848	1.8459e-17		PNOC	-9.98658	3.08983e-09		ABCB9	-1.84431	0.000897241
				ZNF764	-1.79841	1.20368e-08		FGB	-1.41814	0.0169687		HDGFRP3	-2.04704	4.60188e-05		CEBPE	-1.69784	0.00199315		CA10	-10.0856	1.92421e-17		CACNB3	-6.40003	3.10415e-09		GH1	-1.52005	0.000897433
				HNRNPU	-2.0797	1.21022e-08		SCGB2A2	-1.80379	0.0169942		ACTR10	-1.50026	4.61812e-05		ZBTB16	-1.53208	0.00200528		SELM	-2.78517	1.93735e-17		ACTR3B	-4.66552	3.10918e-09		SRGAP3	-6.182	0.000900591
				LETM1	-2.08157	1.21178e-08		HPGD	-1.39908	0.0170153		TRIM44	-1.62673	4.62824e-05		HPGDS	-1.14599	0.00201743		TUB	-3.31809	2.01504e-17		PSIP1	-2.32829	3.12454e-09		RNF208	-2.34056	0.000903578
				TBCD	-4.71171	1.22287e-08		FAM107B	-3.5221	0.0170331		IL1F8	-1.12428	4.67009e-05		HTR2C	-1.11263	0.00201797		DUSP2	-5.58919	2.02265e-17		CAMSAP1L1	-1.63786	3.14636e-09		HIC1	-1.35175	0.000905706
				SOX3	-3.85626	1.22884e-08		C13orf34	-1.45297	0.0170388		LETMD1	-1.42849	4.6751e-05		CXCR1	-1.29339	0.00202057		CLSTN1	-2.32587	2.07937e-17		PHLPP2	-3.91311	3.1656e-09		EPHA1	-1.37475	0.000910732
				GOLM1	-2.68202	1.23782e-08		SMARCA2	-1.66367	0.017084		THY1	-1.86448	4.70263e-05		PTK6	-1.33239	0.00202069		NDUFA13	-5.00922	2.12268e-17		ELK1	-2.24484	3.18297e-09		THPO	-1.48615	0.000913419
				CHCHD3	-1.86561	1.23815e-08		SMAD7	-2.02074	0.0171257		KCNAB1	-10.0101	4.72578e-05		APOD	-4.10798	0.00202487		CPLX2	-11.3156	2.13599e-17		PDE8B	-2.62039	3.1858e-09		LGALS4	-1.35773	0.000913903
				RFFL	-1.95108	1.2435e-08		AZI2	-1.4635	0.0171385		ERC2	-9.91132	4.74927e-05		GYPB	-1.39053	0.00202953		LDB3	-7.57811	2.24617e-17		RAPGEFL1	-4.87004	3.18822e-09		DYNC1LI2	-1.57267	0.000914144
				GNG2	-3.59186	1.25605e-08		PHYHIPL	-2.81471	0.0172075		EXOC6B	-1.70013	4.77293e-05		MICAL3	-1.51126	0.00203438		LARP1	-1.72174	2.25742e-17		ATP2B1	-3.50896	3.23449e-09		ELL3	-1.73686	0.000914865
				UBE2QL1	-9.4109	1.28042e-08		AGPS	-2.53151	0.0173688		SLC39A12	-7.50863	4.788e-05		TBX10	-1.50062	0.0020436		EFNA5	-3.23521	2.28773e-17		KCNK12	-4.89752	3.25362e-09		EZH1	-1.78493	0.000915015
				MAGEH1	-2.63366	1.2854e-08		ANTXR2	-3.81572	0.0173889		SLC12A8	-1.30638	4.78952e-05		OPLAH	-1.52874	0.00204846		LOC100287689	-4.33153	2.29927e-17		C9orf91	-4.22144	3.29493e-09		HTR2A	-21.5835	0.000915733
				IQSEC1	-1.79382	1.29699e-08		FGF12	-3.85928	0.017463		GFRA1	-1.61302	4.81821e-05		RAB35	-1.37655	0.00206289		TRPM3	-2.44715	2.32104e-17		KCNMA1	-6.64287	3.3214e-09		DNAJB12	-1.75399	0.000917861
				CDCA2	-3.80227	1.30473e-08		RNF187	-1.24315	0.0174658		CA10	-4.56538	4.88983e-05		EPB41L3	-2.13417	0.00206364		SLITRK5	-8.18121	2.34859e-17		PEX16	-1.54189	3.34772e-09		SEMA7A	-1.2132	0.000921443
				ZNF326	-1.93419	1.3112e-08		PLA1A	-2.96444	0.0175888		RGS14	-1.24125	4.93676e-05		CDC42EP1	-1.8737	0.00207713		GDF10	-2.95709	2.35619e-17		FAR2	-2.04023	3.37503e-09		PKP3	-1.49735	0.000924705
				CCBL1	-1.61231	1.31494e-08		DPH1	-2.16173	0.0176991		TIMM23	-1.05923	4.94549e-05		FGF6	-1.4109	0.00210123		SIPA1L1	-2.47767	2.36321e-17		FKBP1B	-4.39477	3.39071e-09		KDM4A	-1.72976	0.000926283
				IPO11	-2.0361	1.3185e-08		CD55	-1.7781	0.0177081		LOC285147	-9.67852	4.94693e-05		P2RX1	-1.44753	0.0021024		CSRP2BP	-1.52978	2.37986e-17		CEND1	-4.0439	3.40852e-09		GREB1	-1.57688	0.000927251
				DIS3L	-2.16169	1.3237e-08		PNMAL2	-1.87298	0.0177191		KCNK10	-1.46852	5.02577e-05		CD79A	-1.33222	0.00210794		ABCA2	-3.80917	2.45031e-17		SEMA4A	-8.81394	3.4131e-09		PPM1F	-1.55947	0.000927302
				SENP2	-1.58757	1.33605e-08		CCT8	-1.64756	0.0177239		SLC30A3	-2.13957	5.03419e-05		MUC5AC	-1.42612	0.00210915		RPS6KA6	-3.88964	2.52196e-17		PLCL2	-3.70056	3.44746e-09		CBLN1	-1.62054	0.000927647
				ZNF318	-1.60268	1.33783e-08		LOC644090	-1.64955	0.0177873		CHCHD4	-1.24409	5.09224e-05		TRPV6	-1.35662	0.00211305		2014-09-03	-4.37374	2.52226e-17		KLHL3	-6.61503	3.46961e-09		RRN3P1	-1.45901	0.000930524
				HAX1	-2.3456	1.34697e-08		CCNJ	-1.3218	0.018011		SYT4	-17.0183	5.12715e-05		ITPKC	-1.14828	0.00212525		WBSCR17	-8.29627	2.54481e-17		FEZF2	-9.20336	3.48853e-09		PRPH2	-2.93133	0.000936182
				REEP4	-1.77359	1.34794e-08		CDIPT	-1.84463	0.0180385		NEURL	-1.2489	5.13138e-05		EVPL	-1.32097	0.00212604		SH3BGRL2	-3.54734	2.55316e-17		UBE2Q1	-1.45639	3.49446e-09		ZNF26	-1.52289	0.000939282
				TMEFF1	-3.94908	1.3522e-08		HIPK2	-3.17774	0.0181088		C6orf150	-1.05585	5.14204e-05		PSD4	-1.27249	0.00214031		CATSPER2	-2.11634	2.56255e-17		MEG3	-17.1545	3.51181e-09		CXorf57	-2.56464	0.000939496
				FNBP1L	-4.77227	1.3587e-08		ELMO1	-2.21278	0.018215		PDE7A	-1.20425	5.15432e-05		MAG	-3.15288	0.00214074		LRRC8C	-1.90636	2.58995e-17		NDUFA10	-1.61312	3.52494e-09		FAR2	-1.97565	0.000942681
				BCL10	-2.01109	1.35968e-08		DIP2A	-1.37084	0.018271		TEK	-1.10765	5.19518e-05		HSPA2	-2.72149	0.00214461		TRIM36	-2.92804	2.62389e-17		ZER1	-3.46033	3.52979e-09		ZNHIT2	-1.44316	0.000944792
				WDR20	-1.76058	1.36368e-08		PRPF40A	-2.57525	0.0183024		BAIAP2	-2.88508	5.20361e-05		TNFRSF13B	-1.29625	0.00214502		ARNT2	-2.35815	2.66271e-17		USP14	-1.78872	3.54912e-09		UVRAG	-1.50887	0.000946991
				TLE1	-2.92008	1.38226e-08		HRAS	-1.95626	0.0183168		MAPRE2	-2.86945	5.21276e-05		SLC22A3	-1.26738	0.00214527		VPS53	-2.16734	2.67134e-17		CNR1	-1.66467	3.5611e-09		RASSF9	-1.35718	0.00095023
				MRTO4	-3.01322	1.38732e-08		PLP1	-10.6481	0.0183301		ABI1	-1.51615	5.21981e-05		CAPN9	-1.23591	0.00217286		NRXN2	-3.20262	2.68543e-17		DPP6	-3.09247	3.62281e-09		BCR	-2.13548	0.000954178
				BPTF	-1.68082	1.38898e-08		MRPL48	-1.4188	0.0183429		NDUFA6	-1.41922	5.22265e-05		WASL	-1.11778	0.00217737		CHRM1	-16.616	2.70901e-17		TOMM20	-1.87583	3.65044e-09		AIMP2	-1.64947	0.000956211
				FDFT1	-6.20342	1.41718e-08		FAM69A	-1.50537	0.018348		ADCY1	-6.80392	5.27089e-05		CD68	-1.45662	0.00218383		CA4	-3.13876	2.71531e-17		MAPK8IP2	-4.60933	3.70893e-09		TM2D1	-1.75057	0.000958945
				POLR3B	-1.71912	1.43005e-08		NSUN4	-1.28927	0.018354		RAB6A	-4.79541	5.30685e-05		CSN2	-1.26315	0.00218753		PPP1R13B	-2.15299	2.73378e-17		PPP1R3C	-2.63523	3.71289e-09		RUNX1T1	-4.15359	0.000966123
				SPC24	-5.93563	1.43248e-08		DIXDC1	-1.22605	0.0183639		TBC1D9	-2.9208	5.311e-05		C3orf27	-1.38807	0.00219316		ARL8B	-1.74094	2.78437e-17		CTNND2	-1.63722	3.82794e-09		CELF3	-1.3516	0.000967134
				TIMM17B	-3.52907	1.43754e-08		NSF	-2.57219	0.0184105		SLC8A1	-11.8656	5.36726e-05		UNC5B	-1.50093	0.00219604		LOC100288990	-4.29237	2.80319e-17		EPHX1	-1.84269	3.86067e-09		FASTK	-1.39101	0.000968288
				SKA1	-8.70682	1.44868e-08		TSPAN8	-3.00618	0.0184231		STAM	-2.14756	5.37088e-05		TCL1A	-1.4679	0.00219695		CAMKV	-5.0638	2.8316e-17		PPP2R5B	-2.42844	3.87708e-09		MMD	-2.67508	0.000968857
				PDGFC	-3.06033	1.4512e-08		HNRNPA1	-1.37586	0.018446		SDK2	-1.43185	5.38297e-05		MFSD7	-1.54561	0.00220246		STRC	-6.28238	2.88325e-17		APC	-1.66039	3.90882e-09		ZCCHC2	-1.45196	0.000969256
				PPP1R7	-2.94895	1.48076e-08		PRIM2	-1.21245	0.0184544		PIP4K2B	-1.63753	5.40681e-05		IGFALS	-1.5875	0.00220695		KIAA1109	-2.14115	2.90029e-17		ATP2B4	-2.21438	3.92694e-09		FAM65A	-1.88038	0.000971439
				ZNF193	-5.89461	1.48521e-08		GABARAPL1	-2.57054	0.0184989		TPRG1L	-4.14676	5.54081e-05		FUT9	-1.50006	0.00221839		GPD1L	-2.38914	2.90857e-17		KRAS	-2.07686	4.00502e-09		LGALS14	-1.28628	0.000973209
				RAB15	-2.25578	1.4898e-08		C9orf91	-1.50281	0.0185563		KIF3C	-3.66675	5.60011e-05		MGAT5	-1.36269	0.00221919		HMP19	-12.5466	2.99062e-17		CDK16	-1.78152	4.20772e-09		ARHGEF11	-1.4515	0.000974512
				ESD	-2.07044	1.49171e-08		RBM38	-1.17365	0.0185929		SLC9A6	-3.1716	5.62588e-05		E2F4	-1.27135	0.00222569		ACAT2	-2.10079	3.07308e-17		ZFYVE21	-1.98923	4.2303e-09		RNF126	-1.46149	0.000975079
				ICT1	-2.50897	1.49728e-08		NF2	-1.852	0.018614		UHMK1	-1.33524	5.64446e-05		HSPA12A	-1.67352	0.00222598		HIGD1A	-2.19783	3.14268e-17		KCNJ6	-8.73036	4.24727e-09		FLOT1	-1.51994	0.000979668
				GRB10	-2.76545	1.49771e-08		GNAS	-1.19405	0.0186434		NIPAL2	-3.54002	5.71225e-05		CENPI	-1.23251	0.00222635		LGI1	-6.52225	3.15477e-17		COX5A	-1.39112	4.30058e-09		LOC399491	-1.45192	0.000980818
				C6orf145	-2.17529	1.50007e-08		ATP8A1	-2.76008	0.0186489		BRS3	-1.20081	5.72971e-05		LILRA3	-1.45244	0.00223964		NEUROD6	-16.3349	3.17357e-17		TLN2	-6.91594	4.35768e-09		RANBP2	-1.4901	0.000983802
				WDR17	-2.77106	1.51744e-08		CXXC1	-1.11782	0.0186938		SPIRE1	-1.27159	5.79034e-05		ARTN	-1.30159	0.00224313		ANAPC1	-1.88723	3.18015e-17		NCOA1	-1.83536	4.38498e-09		ZC3H13	-1.28826	0.000986029
				CXorf23	-1.60209	1.52224e-08		C1orf64	-3.07792	0.0187014		DSTYK	-1.52676	5.79563e-05		IHH	-1.44669	0.00225109		C19orf30	-7.84105	3.19695e-17		INPP5A	-4.16565	4.51834e-09		NDUFA10	-1.65092	0.000986605
				PDLIM1	-2.8053	1.53138e-08		BMPER	-1.43104	0.0188194		SNX10	-2.35971	5.81671e-05		CDR2L	-1.43319	0.00226478		GRSF1	-2.03818	3.22427e-17		CA10	-6.7869	4.55725e-09		C11orf80	-1.59463	0.000987762
				VTA1	-2.73799	1.53261e-08		C2CD4A	-1.28067	0.018855		TSPAN13	-1.7895	5.87387e-05		SRD5A2	-1.17557	0.0022819		MPP7	-7.6073	3.31872e-17		PGRMC1	-2.1003	4.56465e-09		NOL9	-2.32779	0.000989755
				FLOT2	-3.86596	1.57177e-08		ATXN2	-1.40704	0.0188778		KBTBD6	-1.82414	5.87561e-05		ELMO1	-1.83057	0.00230621		POU6F1	-2.19737	3.32571e-17		MAP3K9	-9.19815	4.61343e-09		PIGZ	-3.47496	0.000989837
				SDSL	-7.73822	1.5738e-08		MEGF9	-2.12383	0.0188844		FEZF2	-4.1359	5.90977e-05		C11orf80	-1.16078	0.00230746		FASN	-2.01674	3.4124e-17		MAPKBP1	-1.97498	4.62312e-09		FAM155B	-1.57766	0.000991214
				AFG3L2	-2.14005	1.57641e-08		TRIM44	-1.88252	0.0188951		ANKRD13C	-1.13687	5.91775e-05		DUX1	-1.45809	0.00231047		ICK	-2.24751	3.41399e-17		SNAPC5	-1.98859	4.62973e-09		SYNE1	-2.32657	0.000993888
				PGGT1B	-3.54816	1.58105e-08		C14orf105	-1.30209	0.0189292		MPPED2	-1.514	5.92763e-05		LTK	-1.21162	0.00232759		BCAS3	-1.84829	3.44563e-17		CDK17	-1.70094	4.65516e-09		LRRC37B2	-1.46059	0.00099524
				RELT	-2.7888	1.62224e-08		PLEKHH1	-4.7349	0.0189708		VPS53	-2.2252	5.98941e-05		OGG1	-1.31082	0.00232802		TRIM3	-1.47194	3.48815e-17		PNMA1	-2.04436	4.73184e-09		TRAPPC9	-1.36656	0.00100136
				PET112L	-2.00655	1.6381e-08		RTDR1	-1.75811	0.0189719		KPNA3	-1.15246	5.99718e-05		ZFPL1	-1.27316	0.00233657		RP1-177G6.2	-5.94296	3.53782e-17		F8A1	-1.73103	4.73607e-09		RASSF7	-1.93914	0.00100291
				DHCR24	-6.76713	1.63894e-08		SCD	-3.63931	0.0190135		ACTN2	-1.34778	5.99767e-05		SUMO2	-1.21917	0.00234346		CASD1	-2.08574	3.55317e-17		FAM192A	-1.5716	4.74879e-09		LOC400084	-1.31335	0.00100528
				XPR1	-2.80653	1.64305e-08		LRRC31	-1.38294	0.0190219		ZNF280B	-2.0612	6.0091e-05		KRT16	-1.45233	0.00238215		TMEM38A	-3.64487	3.6905e-17		PALM	-5.02316	4.85179e-09		EPHA4	-2.95544	0.00100609
				HIF1AN	-3.22869	1.65421e-08		SLC39A5	-3.00216	0.0191325		NF1	-1.31226	6.04983e-05		URB1	-1.45816	0.00238533		IL34	-2.30832	3.74803e-17		LASS6	-2.53759	4.86025e-09		GYPA	-1.33799	0.00100674
				MRPS6	-2.50577	1.66176e-08		NOVA2	-1.22811	0.0192009		LOC100288238	-1.19179	6.07594e-05		CEACAM1	-1.34415	0.00238562		SERINC3	-1.99287	3.78842e-17		CACNA1I	-8.77878	4.91265e-09		ECE1	-1.30754	0.00100736
				C9orf100	-4.32432	1.66396e-08		SULT1E1	-1.28521	0.0192143		LOC151009	-1.67713	6.07848e-05		SLITRK5	-1.27957	0.00238668		AHI1	-2.15758	3.80398e-17		FRMPD4	-7.95924	5.00589e-09		OCM2	-1.2557	0.00100758
				GUCA1B	-2.8364	1.67178e-08		SFRS2B	-1.37872	0.0192529		NCDN	-6.33711	6.09451e-05		PDE2A	-1.96899	0.00238808		FAM123C	-4.14913	3.84941e-17		TACC1	-2.53223	5.03135e-09		CD177	-1.45386	0.00100965
				ACBD5	-2.50465	1.68572e-08		PDE6G	-1.31525	0.0192652		ARPC5L	-2.82287	6.12407e-05		MAPRE3	-2.01626	0.00238815		TMEM155	-9.63098	3.89307e-17		USP15	-1.74492	5.04911e-09		DNAL4	-2.66594	0.00101158
				CDC7	-3.11695	1.68634e-08		COX15	-1.33107	0.0194204		C4orf32	-1.55881	6.12514e-05		LMOD1	-1.31718	0.00239382		PLEKHA6	-2.72846	4.06123e-17		SLC41A3	-2.26204	5.07613e-09		LDHC	-1.48542	0.0010138
				FOLH1B	-6.52025	1.69037e-08		YPEL2	-3.00627	0.0194383		KCNA2	-4.35342	6.14808e-05		PDE1C	-1.30524	0.00239912		CDH13	-6.00352	4.07025e-17		STS	-2.86482	5.1261e-09		BTAF1	-1.32815	0.00101546
				MYL4	-1.83204	1.70168e-08		FLCN	-1.2778	0.0194675		FAM50B	-1.82428	6.16351e-05		ALOX15	-1.37468	0.00239977		PLCL2	-2.48352	4.11331e-17		MBOAT7	-2.36081	5.14798e-09		PDE1B	-1.76504	0.00101608
				HAUS7	-1.93388	1.70698e-08		RAB11FIP5	-1.47563	0.0195193		BDNF	-2.67173	6.19005e-05		GP2	-1.29004	0.00239993		TRAF3	-1.89372	4.15547e-17		PPP1R7	-2.54904	5.19076e-09		EIF3L	-1.29782	0.00101722
				ZC4H2	-10.6814	1.71442e-08		C5orf30	-1.46409	0.0195867		C1orf52	-2.10236	6.26861e-05		ABCC6	-1.09817	0.00241169		ATP2C2	-2.72019	4.22313e-17		PPA1	-2.12283	5.26525e-09		CAND2	-2.18169	0.00101756
				PSPC1	-2.81379	1.72627e-08		PRKCG	-2.45133	0.0195915		FMO2	-1.21962	6.27355e-05		CD101	-1.31358	0.00242181		CHGA	-13.4815	4.24887e-17		PIK3R1	-2.84326	5.27787e-09		RPL22	-1.4875	0.00101862
				CD300LG	-1.61515	1.75332e-08		KTN1	-1.29431	0.0196251		COL4A3BP	-1.58155	6.35867e-05		MPP3	-1.20142	0.00242468		LOC100288911	-3.93334	4.26572e-17		HERC1	-3.33567	5.31416e-09		PTGES2	-1.96676	0.00101912
				MCM6	-4.43694	1.76212e-08		ANK3	-7.06162	0.019627		NRXN3	-7.57404	6.36891e-05		GLP1R	-1.34463	0.00242915		GNG3	-8.58728	4.26987e-17		DEAF1	-3.93042	5.32799e-09		PTDSS1	-1.55952	0.00102046
				SUB1	-2.13867	1.76226e-08		UGT8	-6.11867	0.0197787		ST18	-8.41362	6.37052e-05		SYNPO	-1.2851	0.0024339		GMFB	-1.66882	4.31116e-17		NKRF	-2.33649	5.37609e-09		MEF2C	-4.21374	0.00102232
				YRDC	-2.01448	1.77095e-08		DAK	-1.18363	0.0197861		SGIP1	-4.92228	6.37672e-05		C18orf22	-1.27238	0.00243406		SYT3	-4.08212	4.362e-17		CHD3	-3.67521	5.40847e-09		TRPV1	-1.48806	0.00103041
				VEZF1	-1.9945	1.78793e-08		SERPINA7	-1.74193	0.0198257		ZNF536	-3.88087	6.38331e-05		PMS2L11	-1.40453	0.00243641		MICAL3	-2.13095	4.56251e-17		TMEFF1	-3.04734	5.41807e-09		SERPINB5	-1.20831	0.00103161
				EXO1	-4.88514	1.81215e-08		PCBD1	-1.63883	0.0199243		IGSF21	-2.44696	6.40621e-05		RXRG	-1.32629	0.00244532		SH3GL2	-11.3432	4.67955e-17		TPD52	-1.98523	5.43235e-09		PPL	-5.00012	0.0010334
				ORMDL2	-1.9279	1.81288e-08		MAPK10	-1.19662	0.0199332		DUSP26	-2.44913	6.47465e-05		RBMXL2	-1.35515	0.00244762		PTER	-4.57606	4.77222e-17		KLHDC10	-1.52148	5.4436e-09		CCKAR	-1.3252	0.00103419
				CPNE5	-4.20265	1.81328e-08		G2E3	-1.23828	0.0199728		C17orf79	-1.36376	6.5039e-05		OVOL1	-1.2099	0.0024568		GABRG2	-23.9193	4.77681e-17		MTMR2	-2.02449	5.54975e-09		APOA1	-1.76334	0.00103823
				CEP78	-3.04386	1.81686e-08		USP7	-1.24344	0.0201026		PIK3IP1	-1.22741	6.52472e-05		GATA4	-1.30456	0.00245979		ARF3	-2.0506	4.82086e-17		KIF1B	-3.58122	5.56227e-09		OCLM	-1.28378	0.00103922
				ZNF75A	-5.52313	1.82749e-08		CCDC91	-1.37401	0.0201337		SLC25A4	-1.76736	6.54445e-05		U2AF2	-1.26606	0.00246952		DUSP7	-2.97615	4.93094e-17		DDX10	-1.73848	5.62001e-09		AHI1	-1.5307	0.00104064
				TDRD3	-2.07358	1.86138e-08		PIP5K1C	-2.34026	0.0201557		PTPRK	-2.05237	6.54674e-05		CPNE6	-1.57539	0.00247731		ARL1	-1.82319	4.97338e-17		CHRNA3	-1.60369	5.85029e-09		PCNX	-1.25855	0.00104709
				TMSB15A	-16.6296	1.86371e-08		LOC389023	-1.46868	0.0201717		PDE10A	-2.63811	6.54844e-05		PGM5	-1.309	0.00248014		PITPNM1	-2.02567	4.97482e-17		ZNF804A	-3.6556	5.89764e-09		C16orf45	-2.12173	0.00104888
				EPS15L1	-1.70856	1.87109e-08		KIAA0430	-1.27633	0.020259		C10orf84	-1.16744	6.55506e-05		LBP	-1.3515	0.00248038		SYT4	-9.44127	5.24461e-17		KCNN1	-4.06679	5.89903e-09		PIK3R1	-1.68368	0.00105142
				DGCR14	-1.63219	1.8967e-08		KIAA0652	-1.86102	0.02054		CNTNAP1	-1.88629	6.60968e-05		GRM1	-1.57614	0.00248773		KIAA1279	-2.01599	5.24528e-17		C1orf114	-1.81196	5.97774e-09		C8orf71	-1.27176	0.00105406
				CSNK1E	-2.36866	1.91317e-08		UBXN1	-1.22944	0.0205446		MIAT	-3.42422	6.61443e-05		CDA	-1.29117	0.00249906		ME1	-3.11281	5.35243e-17		SPTAN1	-2.64651	6.02647e-09		ALDH1A2	-2.4354	0.0010541
				MMAA	-2.03955	1.92168e-08		ZDHHC22	-1.83274	0.0205558		ZNF540	-4.5326	6.62393e-05		ARHGEF5	-1.36846	0.00251762		THPO	-2.28905	5.35322e-17		DGKA	-1.98479	6.06677e-09		BBC3	-2.0325	0.00105979
				C3orf17	-2.0624	1.93367e-08		MAP7D1	-1.61105	0.0205991		MADD	-1.87638	6.62715e-05		MYL2	-1.18834	0.00251876		SERINC1	-1.92743	5.51692e-17		PLA2G4C	-2.4922	6.08125e-09		SIK2	-1.45831	0.00106021
				LPPR5	-8.96164	1.93378e-08		C9orf3	-1.60844	0.0206078		GFOD1	-4.01215	6.73669e-05		H6PD	-1.51018	0.00251886		ACTN2	-1.60114	5.57703e-17		LRRC16A	-1.88737	6.10714e-09		ATOH1	-1.30519	0.00106099
				EFNA4	-4.79168	1.93394e-08		RGN	-1.86434	0.0206724		TMEM178	-2.74875	6.73806e-05		GH2	-1.21738	0.00252065		NCDN	-5.18508	5.63854e-17		PCP4	-7.95986	6.11257e-09		BFSP1	-1.54728	0.00106239
				BRIX1	-1.88462	1.95146e-08		PIM2	-1.5467	0.0207162		DCAKD	-1.08136	6.76656e-05		CETP	-1.16128	0.0025208		MOAP1	-3.84311	5.65115e-17		SLC3A1	-3.46591	6.20603e-09		TBC1D9	-2.27788	0.00106291
				PCGF3	-2.17679	1.95338e-08		MDN1	-1.47529	0.0208167		RIMS3	-12.4553	6.8432e-05		KEL	-1.47329	0.00252723		BLCAP	-2.13928	5.76315e-17		TSC1	-2.12007	6.36986e-09		KIR2DL4	-1.44711	0.00106342
				AGBL5	-2.05671	1.96239e-08		LOC642236	-1.95658	0.0208547		SCG2	-1.72416	6.89217e-05		C8A	-1.21716	0.00253124		NBL1	-2.76269	5.82852e-17		MADD	-3.57271	6.42139e-09		FOXJ2	-2.24409	0.0010663
				METTL8	-1.92226	1.97094e-08		SPATA17	-1.30435	0.0209178		SCAPER	-1.64129	6.93381e-05		SLC9A3R1	-1.38209	0.00253512		PAQR8	-3.04845	5.86992e-17		COX7A1	-6.26215	6.52848e-09		DYRK1A	-1.57854	0.00106844
				C13orf34	-1.47276	1.97785e-08		LOC283174	-2.47043	0.0209316		PLCB1	-4.82996	6.95126e-05		UCKL1	-1.3909	0.0025413		IQSEC2	-2.902	5.87658e-17		TCF25	-1.85371	6.65553e-09		NOV	-2.54595	0.00106954
				DPYSL4	-5.22662	2.02556e-08		ARHGAP4	-1.49868	0.0210419		LOC100131599	-4.82996	6.95126e-05		CKMT2	-1.32748	0.0025442		SLC45A1	-2.40221	5.93028e-17		COX11	-1.82734	6.67851e-09		TESK1	-1.81208	0.00107119
				CDCA7	-9.09079	2.03556e-08		PPP1R14A	-4.02782	0.0210686		MAP6	-1.7165	7.00252e-05		UBN1	-1.40051	0.00255211		ATPAF1	-2.85935	5.93147e-17		CHN2	-4.16629	6.69664e-09		COL10A1	-1.40312	0.00107137
				LIN9	-3.19837	2.0394e-08		DHRS12	-1.55263	0.021148		FSTL4	-1.38945	7.09288e-05		GSTA1	-1.25315	0.00255443		ACTL6B	-10.5181	5.95663e-17		GSTA4	-1.57275	6.7082e-09		ZBBX	-1.34118	0.00107228
				ZNF74	-2.26586	2.06383e-08		ZNF618	-1.16178	0.021162		TTLL11	-1.19597	7.21084e-05		GPX2	-1.42855	0.00255881		BCL11A	-4.77603	5.95804e-17		LOC730007	-8.30233	6.73175e-09		DOCK3	-4.82853	0.00107413
				LOC643072	-1.70012	2.08881e-08		PPARGC1A	-1.32899	0.0211868		PURA	-1.58769	7.24795e-05		HSD11B2	-1.3053	0.00256117		RALYL	-8.29639	5.95948e-17		PHF15	-3.16014	6.76799e-09		TTC21B	-1.31978	0.00107474
				BUB1	-3.95758	2.09998e-08		B3GAT3	-1.4635	0.0211956		FAM13C	-3.84379	7.29444e-05		ENPP2	-5.17853	0.00256281		SHANK2	-9.65739	6.01231e-17		CELF2	-2.18118	6.83743e-09		CFTR	-1.45577	0.00107817
				CD99L2	-1.6383	2.18113e-08		FAM168A	-1.31677	0.0212132		RAB14	-1.72317	7.38483e-05		UNC119	-1.27375	0.00256525		LOC100128081	-7.46973	6.02718e-17		ULK1	-2.11847	6.85361e-09		PRNP	-2.04275	0.00107954
				GSS	-2.42534	2.21393e-08		GRLF1	-1.58777	0.0213056		CPNE6	-1.62848	7.47125e-05		GATA3	-1.17056	0.00256918		CABP1	-12.1851	6.11516e-17		EDIL3	-3.35282	6.8653e-09		C14orf1	-1.35023	0.00108148
				C14orf148	-1.46679	2.22206e-08		ITGB8	-1.65142	0.0213798		GABRA1	-10.32	7.47685e-05		CAMK2G	-1.97154	0.00257276		FGF13	-8.84898	6.15141e-17		CACNB1	-4.41763	6.96086e-09		C2CD2L	-3.15404	0.00109262
				NAF1	-2.08285	2.22568e-08		TP53INP2	-5.85364	0.0214234		ATP6V0A1	-2.23237	7.48142e-05		PLCH2	-1.60683	0.00257618		DGKZ	-3.89028	6.20999e-17		KLHL2	-3.05493	6.97692e-09		SLC24A2	-2.26555	0.00109504
				THTPA	-2.22864	2.2767e-08		CHFR	-1.55294	0.0214742		PACRG	-1.13575	7.48494e-05		HTR7	-1.52241	0.00259092		MBP	-2.58711	6.66697e-17		UBAP1	-1.53809	7.29725e-09		NDST3	-3.3718	0.00110008
				MOBKL1A	-3.28906	2.28009e-08		C15orf61	-1.67018	0.0214825		CCDC92	-2.65414	7.49944e-05		RAD54L	-1.27994	0.00259444		CD55	-3.13964	6.67437e-17		PCDHA12	-2.78462	7.38375e-09		KCNC4	-1.51783	0.00110209
				EIF3D	-2.35225	2.31331e-08		NINL	-1.59057	0.0216024		C6orf105	-1.16422	7.58157e-05		CCDC57	-1.23282	0.00259886		C15orf59	-1.81221	6.77345e-17		SLIT2	-5.30899	7.41978e-09		B3GALT1	-1.32591	0.00110256
				POU3F3	-4.10775	2.34285e-08		ALDH1A1	-4.60542	0.0217368		LOC389369	-1.16422	7.58157e-05		TRPM2	-1.33293	0.00261018		A2BP1	-9.35082	6.78643e-17		PKNOX2	-2.24308	7.47803e-09		GULP1	-1.66751	0.00110362
				APC	-2.64555	2.34292e-08		GABRP	-1.15181	0.0217466		FAIM2	-5.00659	7.63644e-05		SGCD	-1.29503	0.00261349		PTPRR	-9.10967	7.10592e-17		IDH3A	-2.38369	7.48624e-09		SLC6A6	-1.39983	0.00110493
				HAUS6	-3.48582	2.38536e-08		SSR4	-2.6926	0.0217666		PTPLAD1	-1.44076	7.65263e-05		ACTL6B	-1.83408	0.00261525		DNAJC21	-2.03436	7.10724e-17		HSP90AB1	-1.75841	7.9815e-09		DUSP22	-1.96246	0.0011071
				PPIL1	-3.13344	2.39057e-08		CAMK2G	-2.89892	0.0217689		PHF15	-1.99703	7.65628e-05		EMX2	-1.62916	0.00261621		SPRYD3	-2.95917	7.16004e-17		RAPGEF2	-3.17151	8.00953e-09		PKNOX2	-2.51459	0.00111267
				SOX11	-6.13967	2.41097e-08		SAV1	-1.33197	0.0217709		LY6K	-1.07434	7.69362e-05		RIBC2	-1.43856	0.00261629		SNCB	-11.9928	7.27878e-17		SMARCD3	-2.49922	8.03738e-09		DUSP2	-4.20226	0.00111356
				SFRS12	-2.57413	2.42548e-08		CNTN3	-1.48819	0.0218347		N4BP2L1	-1.88399	7.79604e-05		SLC8A1	-1.19084	0.00263167		C2CD2L	-2.28004	7.28478e-17		SENP5	-1.97223	8.1025e-09		PRDM10	-1.8018	0.00111791
				ATAD2	-3.06066	2.46615e-08		AFF4	-1.48727	0.0218569		PPP1R3F	-2.01192	7.81428e-05		GABRB2	-1.40648	0.0026395		SETD3	-2.07387	7.37735e-17		TSSC1	-1.99806	8.19891e-09		RAB27B	-2.16872	0.00111826
				BCORL1	-1.67712	2.49607e-08		ARHGEF5	-1.23971	0.0219344		APBA1	-2.22341	7.82848e-05		IL18R1	-1.36188	0.00266216		TMEM170B	-2.15563	7.38535e-17		ETS2	-3.34493	8.19919e-09		RNF44	-1.70408	0.00111875
				RHOT1	-2.01464	2.51323e-08		CYP11B1	-7.26183	0.0219648		WDR7	-3.37716	7.83686e-05		PCDH1	-1.44973	0.00266725		HABP4	-2.80179	7.43755e-17		SCG2	-2.25046	8.30883e-09		KIAA0368	-2.56754	0.00112046
				FANCA	-2.85468	2.53774e-08		DOT1L	-1.3516	0.0220115		GSK3B	-1.94699	7.87623e-05		ADCY3	-1.21591	0.00267941		NEFL	-14.5271	7.46618e-17		CBARA1	-2.16904	8.46165e-09		LOC100130741	-1.32993	0.00112116
				ZFPM2	-4.51103	2.54787e-08		CPNE1	-3.60351	0.02206		PI4KA	-4.47511	8.01071e-05		PRB1	-1.33932	0.00268272		PCP4L1	-4.60301	7.47086e-17		SIK3	-2.37575	8.52687e-09		TACC1	-1.61465	0.00112122
				FUT9	-7.44277	2.55092e-08		LOC283267	-1.77825	0.02209		FRAS1	-1.25933	8.01822e-05		CYP21A2	-1.65243	0.00268693		DMRTC1	-3.94459	7.60848e-17		APOO	-2.08843	8.53366e-09		ODAM	-1.39367	0.0011222
				CTNNB1	-3.42725	2.55323e-08		EPS8L1	-1.28639	0.0221555		SLC25A24	-1.23424	8.17473e-05		DOHH	-1.35185	0.00269132		DMRTC1B	-3.94459	7.60848e-17		USP12	-1.99744	8.56518e-09		PROZ	-1.29059	0.00112221
				FXC1	-2.74858	2.55478e-08		BTBD9	-1.66367	0.0221632		RGS20	-4.76706	8.18951e-05		SLC7A8	-1.37899	0.00269171		RNMT	-1.62434	7.65862e-17		CLSTN2	-7.87017	8.57012e-09		GFRA3	-1.28517	0.00112689
				PKIA	-3.36173	2.55526e-08		EHD3	-2.47999	0.0222038		UNC13C	-16.0567	8.21599e-05		NRF1	-1.16467	0.00269605		HDDC2	-1.82959	7.77742e-17		LDB3	-5.14319	8.62841e-09		TNNI1	-1.28796	0.00112979
				GINS2	-8.63566	2.5658e-08		TRMT61A	-6.08464	0.0222607		UBE2K	-2.26234	8.31198e-05		CDKN1C	-1.80026	0.00269791		FLJ42875	-2.98285	7.78979e-17		LRRN2	-2.46334	8.70929e-09		PRG3	-1.2286	0.00113189
				GAR1	-2.23659	2.57082e-08		IGBP1	-1.21532	0.0223585		WDR86	-1.13525	8.31388e-05		ADRA1A	-1.1925	0.00270086		CALB2	-3.44575	7.83682e-17		MAP3K10	-2.36517	8.71109e-09		AGAP4	-1.92402	0.00114001
				SREBF2	-4.36033	2.5761e-08		GCLC	-1.57243	0.0223732		IDI1	-2.91805	8.35676e-05		FAS	-1.23892	0.00270253		SELT	-2.05866	7.98652e-17		CAND2	-2.33161	8.74055e-09		PCNXL2	-2.74233	0.00114576
				SDC2	-1.91798	2.57805e-08		TSHZ1	-1.5874	0.0223949		TOM1L2	-1.50018	8.42141e-05		FAM3A	-1.3811	0.00272043		INPP5A	-2.5483	7.99064e-17		C11orf2	-1.59502	8.81083e-09		ARNT2	-2.55681	0.00114665
				TIAL1	-2.82226	2.57845e-08		RAB3A	-2.62601	0.0224045		RPH3A	-4.86465	8.43244e-05		G6PD	-1.3811	0.00272043		ATOH7	-10.4903	8.08251e-17		KCNMB4	-2.5625	8.98015e-09		FBLN1	-1.30174	0.00115912
				MTMR4	-1.61279	2.58838e-08		DNAJB12	-1.41847	0.0224093		KCTD6	-1.17541	8.60979e-05		MASP2	-1.43849	0.0027325		RB1CC1	-1.86301	8.13149e-17		EZH1	-2.60899	9.034e-09		USP33	-1.4517	0.00116946
				BCS1L	-1.5134	2.58984e-08		EIF2C2	-1.20888	0.0224096		TMX4	-1.95003	8.61155e-05		ARHGAP1	-1.54292	0.00274442		STAM	-2.04826	8.23619e-17		HABP4	-2.48483	9.07871e-09		YLPM1	-2.17012	0.00117253
				FAM175A	-3.10331	2.59733e-08		ATMIN	-1.82766	0.022488		CECR6	-1.74161	8.63747e-05		ACADL	-1.25392	0.00274505		ZNF382	-2.20577	8.36589e-17		DAPK1	-2.62165	9.26092e-09		SEMA3D	-1.35277	0.00117493
				CHAF1B	-3.60663	2.6018e-08		MLLT4	-1.17013	0.0224913		ENTPD4	-1.88371	8.64581e-05		TAZ	-1.26986	0.00274898		BASP1	-4.11171	8.58671e-17		ZMAT4	-4.95445	9.26468e-09		PQBP1	-1.45224	0.00117868
				C12orf48	-2.43459	2.62457e-08		ESYT2	-1.50247	0.022643		FAM190B	-2.14745	8.90406e-05		IQSEC3	-1.52574	0.00275049		ZFYVE28	-2.68934	8.60492e-17		RGPD5	-2.36998	9.28408e-09		NDUFV1	-1.43025	0.00117948
				GAS5	-2.34509	2.63528e-08		ITCH	-1.11784	0.0226959		FDFT1	-1.86195	8.91502e-05		PPM1F	-1.16657	0.00275374		SLC13A3	-2.56962	8.98584e-17		NACAD	-2.2226	9.28572e-09		E2F3	-2.14638	0.00117989
				CCNJL	-3.56556	2.64298e-08		HIST2H2BE	-1.88513	0.0227124		WBSCR22	-1.15109	8.91897e-05		DNAJB2	-2.36012	0.00275518		RHOBTB2	-4.02648	9.15063e-17		PFKM	-2.01395	9.48767e-09		ANKMY1	-1.23185	0.00118026
				STYXL1	-2.28221	2.69009e-08		CELF2	-2.22479	0.0227465		CXorf57	-1.46241	8.92334e-05		MAP3K3	-1.28776	0.00275768		PINK1	-2.60779	9.35214e-17		FAM149A	-4.17154	9.70736e-09		FEV	-1.53056	0.00118053
				HIST1H4K	-2.89919	2.72701e-08		DYNLL2	-1.20917	0.0227785		TMEM25	-1.65256	8.94486e-05		GP1BB	-1.60247	0.00275819		UHRF1BP1L	-2.3244	9.55571e-17		UBQLN2	-1.78573	9.73376e-09		TEX13B	-1.46089	0.0011834
				CLTB	-1.58001	2.72783e-08		PLEKHB1	-3.34576	0.022818		RANBP6	-1.57046	8.95422e-05		OPRK1	-1.29723	0.00276067		CAMKK2	-2.91324	9.56185e-17		PDE1A	-9.94452	9.94465e-09		KPNA1	-2.22592	0.0011836
				TMTC2	-4.66253	2.73915e-08		UVRAG	-1.31165	0.0228281		PTPLA	-1.51419	9.0905e-05		CYP4B1	-1.36283	0.0027677		SYNPO2	-2.63995	9.57298e-17		CNTNAP1	-4.70727	9.98499e-09		USP2	-4.48494	0.00118522
				RHOJ	-2.73514	2.74187e-08		TTTY14	-1.60227	0.0228549		WHSC1	-1.60309	9.10845e-05		SULT1B1	-1.17643	0.00277004		SPHAR	-1.86335	9.74367e-17		EGR3	-7.10253	1.00637e-08		SYT2	-1.76564	0.00118917
				PTBP1	-2.01924	2.79481e-08		DDAH1	-1.21982	0.0229713		FAM98A	-1.3406	9.13658e-05		TREX1	-1.22316	0.002779		IPO5	-1.88987	9.8798e-17		ABLIM1	-2.05307	1.00646e-08		AQP3	-3.01446	0.00119227
				TRIM8	-1.56045	2.83215e-08		EIF1B	-1.22179	0.0229797		FAM134A	-1.83058	9.16747e-05		UCP3	-1.34866	0.00278225		SPATA2	-1.95171	9.89172e-17		TM6SF1	-1.89466	1.01367e-08		CDK11B	-1.32727	0.00119459
				GRLF1	-2.20715	2.84713e-08		ARNT	-1.26751	0.0230318		SLC41A3	-1.51003	9.36971e-05		ELL	-1.44007	0.00278353		HOOK1	-9.24829	9.89968e-17		MLLT3	-2.98224	1.02541e-08		SEL1L	-1.40989	0.00119794
				HDHD1A	-4.89612	2.86297e-08		MADD	-2.79659	0.0230761		ZBTB40	-1.16698	9.37465e-05		RAB33A	-1.33871	0.00279755		KCNIP2	-3.60515	9.97039e-17		TOLLIP	-3.29948	1.0318e-08		LOC100287076	-1.34243	0.00119932
				ELL3	-1.86253	2.87199e-08		PACSIN1	-3.22071	0.0231231		EPHA8	-1.16698	9.37465e-05		DLGAP2	-1.40562	0.00279932		SLC4A1AP	-1.69559	1.00225e-16		PPME1	-2.6038	1.03268e-08		APOA4	-1.57346	0.00120004
				NHP2	-1.68915	2.91158e-08		APP	-1.45263	0.0231335		RPS6KC1	-1.51947	9.40437e-05		RICH2	-1.2834	0.00280268		MATK	-4.68055	1.01688e-16		PFDN2	-1.70054	1.04297e-08		EHMT2	-1.4957	0.00120255
				GTF3C5	-2.11577	2.92208e-08		OCRL	-1.29444	0.0231339		CAMK1G	-2.37044	9.45838e-05		ZNF507	-1.25424	0.0028036		RASGEF1C	-4.82087	1.02687e-16		EFNB2	-1.87817	1.04843e-08		CADM1	-1.64438	0.00120402
				GRSF1	-2.79071	2.92494e-08		KLC1	-2.85833	0.0232112		C5orf25	-1.4385	9.46564e-05		TSHB	-1.21084	0.00281033		ZFAND1	-2.09827	1.03068e-16		CSRNP2	-2.10877	1.05073e-08		ARID3B	-1.54194	0.00120451
				SKA2	-2.37049	2.93347e-08		PRICKLE1	-1.21897	0.0232326		LRRTM2	-2.50858	9.50344e-05		MYO18A	-1.71778	0.002813		CSMD1	-4.84051	1.03766e-16		CAMSAP1	-3.60119	1.06216e-08		TIGD1L	-1.39954	0.00120597
				TIMM8A	-2.50233	2.93567e-08		SYN1	-4.98948	0.0232635		LPGAT1	-2.91036	9.5175e-05		AOC3	-1.1384	0.00281757		PPFIA3	-2.47511	1.05235e-16		TP53BP1	-1.62333	1.12621e-08		GSTA2	-1.33736	0.00120781
				CENPBD1	-1.67105	2.98176e-08		NCRNA00183	-1.1435	0.0232879		MTMR9	-1.81317	9.52272e-05		MS4A3	-1.25797	0.00282624		SGSM2	-1.69452	1.12384e-16		RFK	-1.70791	1.12821e-08		SF3B1	-1.53228	0.00120886
				DHCR7	-2.70456	2.98833e-08		TRIM2	-1.55114	0.0233694		ARL1	-1.80674	9.56593e-05		PRLR	-1.14013	0.00282679		TRIM33	-1.71089	1.13309e-16		PIP5K1C	-3.04923	1.13219e-08		SARDH	-1.26498	0.00120987
				ZNF114	-2.53507	2.99067e-08		PPM1H	-3.30962	0.0234037		SOSTDC1	-1.92376	9.6369e-05		LOC143286	-1.16904	0.00282981		VSTM2A	-9.53318	1.14322e-16		MPP2	-2.58558	1.14208e-08		MAP2K4	-3.18672	0.00121268
				LOC100128361	-1.58129	3.00878e-08		TTC22	-1.56268	0.0235178		IPCEF1	-11.3941	9.657e-05		NHLH2	-1.21187	0.00283503		C9orf16	-2.94991	1.15135e-16		PAFAH1B1	-2.48979	1.1577e-08		CT62	-1.39994	0.00121338
				NFU1	-2.13867	3.03192e-08		NDST2	-1.32256	0.0235866		PATZ1	-1.07766	9.71635e-05		KIT	-1.20429	0.00284495		PALM	-2.57457	1.16107e-16		PDE4A	-2.49692	1.18326e-08		C7orf43	-1.36953	0.0012152
				TK1	-3.16496	3.04451e-08		AGXT2L1	-6.31228	0.0236348		FHL2	-1.99088	9.77461e-05		ZNF324	-1.27774	0.00284578		GALNTL5	-8.9131	1.2351e-16		RND1	-3.83191	1.18606e-08		FAM45A	-1.56473	0.00122211
				KLHL7	-5.09985	3.11391e-08		FAM13C	-2.01159	0.0237188		MKL2	-2.50465	0.000100376		RORC	-1.28452	0.0028475		THTPA	-1.78907	1.30262e-16		FAM13B	-2.09114	1.20181e-08		INTS6	-1.60187	0.00122557
				FAM190B	-1.82068	3.13051e-08		IFFO2	-1.77022	0.0237611		CCK	-17.8574	0.000101121		PRY	-1.40115	0.00285685		STK39	-2.14842	1.3179e-16		AP2M1	-1.82573	1.20908e-08		CXCR5	-1.50616	0.00122623
				TUBGCP4	-1.51593	3.15033e-08		NAP1L1	-1.1309	0.0237615		SVOP	-4.1069	0.000101508		KLHL35	-1.39446	0.00286933		PPEF1	-3.3005	1.3188e-16		NOS1AP	-5.10574	1.20915e-08		IGHV1-69	-1.34834	0.00123561
				RALGPS2	-4.24698	3.17003e-08		C11orf20	-1.56368	0.023767		SLC45A4	-2.42931	0.000102229		RASSF7	-1.37832	0.00290353		MOBP	-12.439	1.34053e-16		UBE4B	-1.92993	1.21729e-08		CUL2	-1.51597	0.00123968
				NUDT2	-3.21315	3.18571e-08		WBP4	-1.38799	0.0238238		2014-03-11	-2.10547	0.00010282		ABCC8	-1.53716	0.00290403		PCDH11X	-6.68754	1.37932e-16		TM2D3	-2.06625	1.21857e-08		ADH6	-1.40769	0.00124678
				HYI	-1.68691	3.18809e-08		PCK1	-2.34361	0.0238249		LGR5	-1.75931	0.000102904		TAT	-1.14144	0.00290953		PRSS3	-3.39428	1.39608e-16		CPNE7	-1.94709	1.22186e-08		GLRA2	-1.74444	0.00124726
				NHSL1	-2.28901	3.18843e-08		FAM101A	-1.48761	0.0239277		SELT	-1.58793	0.000103574		SLC16A5	-1.28917	0.00291378		DLK2	-3.17682	1.41727e-16		FAM179B	-2.18409	1.23307e-08		ZNF37B	-1.66331	0.00124922
				LOC100287017	-1.67752	3.19363e-08		C1orf128	-1.52098	0.024005		WNT10B	-1.57235	0.000103679		SBNO2	-1.66185	0.00292122		C22orf9	-2.86413	1.45218e-16		C10orf116	-4.9536	1.24221e-08		STK24	-1.55162	0.00125552
				MAPK12	-2.21408	3.20896e-08		NALCN	-1.75564	0.0240398		PRKAG2	-1.38296	0.000103689		KRT1	-1.15249	0.00292411		CPLX3	-3.21601	1.46719e-16		ATMIN	-1.74839	1.27103e-08		CD1E	-1.34443	0.00125747
				CLPX	-1.62421	3.22606e-08		ZNF680	-1.47615	0.0240773		MRVI1	-1.69349	0.000103771		ATP4A	-1.48474	0.00292415		LARP6	-3.11689	1.47782e-16		PIP5K1B	-4.55235	1.27393e-08		PHF2	-1.62857	0.00126316
				LDLR	-5.77126	3.23067e-08		PSG1	-2.00496	0.0241797		STXBP5L	-1.15347	0.000104211		PTH1R	-1.538	0.00292672		LOC90110	-1.46239	1.47938e-16		ABHD14A	-2.67294	1.2785e-08		FCGR2C	-1.31827	0.00126352
				ZNF286A	-2.48472	3.26037e-08		ZNF703	-1.68555	0.0242039		G3BP2	-1.16778	0.000104247		THBS3	-1.26002	0.00292982		PSD	-4.91908	1.48607e-16		MMD	-3.6304	1.28354e-08		CLSTN2	-5.41298	0.00126627
				PTBP2	-4.15214	3.32603e-08		SEL1L	-1.16316	0.0242622		GDF11	-1.07986	0.000104378		TNNT2	-1.18381	0.00293002		GPR123	-3.77677	1.51192e-16		HRAS	-1.82291	1.28912e-08		KRT81	-2.48429	0.00126674
				PHGDH	-4.94038	3.32768e-08		MSRB2	-1.47291	0.0242965		PDK4	-1.09882	0.000105113		SC65	-1.41974	0.00293199		UBQLN1	-1.84004	1.51469e-16		SARS	-1.44225	1.30758e-08		GJB3	-1.24101	0.00127265
				TMCO3	-1.71594	3.36461e-08		BTBD3	-1.935	0.0243068		KIF21A	-1.71582	0.000105738		SLC19A1	-1.14979	0.00293295		DDX25	-3.46487	1.5242e-16		FBXL15	-3.13392	1.33506e-08		PPFIA4	-3.07125	0.00127272
				EFNB3	-2.9328	3.38355e-08		PAPSS1	-1.33022	0.0243427		CD55	-2.11251	0.000105841		DNAH17	-1.25862	0.00293816		C11orf58	-1.63252	1.52929e-16		SLC38A1	-2.51179	1.35399e-08		SARS2	-1.56287	0.00127836
				CDC42SE1	-2.39566	3.39489e-08		C16orf45	-1.63429	0.0243652		COX6A1	-1.05557	0.000106162		DYNC1I1	-1.4326	0.00294993		MAP3K9	-5.02986	1.55337e-16		COX4I1	-1.65885	1.35439e-08		SAA3P	-1.33884	0.00128553
				ANGPTL1	-10.6579	3.40021e-08		PPM1A	-1.48559	0.0243808		KIAA1217	-3.30795	0.000106769		MAST4	-1.29691	0.00295563		NRXN1	-4.48075	1.55897e-16		MAP7	-4.0592	1.36124e-08		CXCL5	-1.15383	0.00128613
				IDH2	-1.85385	3.42843e-08		ARID3A	-1.26243	0.0244028		LOC100130155	-1.88088	0.00010701		PLEKHG3	-1.1644	0.00295854		RIMS3	-8.42038	1.58974e-16		RPS6KA2	-2.98915	1.37851e-08		CYP2B6	-1.55189	0.00129074
				GSTZ1	-3.88208	3.43321e-08		TERT	-2.86832	0.0244374		PDP1	-4.88116	0.000107781		BAIAP2	-1.42348	0.00296101		FEZ1	-1.90407	1.59027e-16		CD83	-2.42924	1.41427e-08		POLR2J2	-1.49051	0.00129642
				MYO1B	-3.43529	3.43647e-08		FTCD	-2.00973	0.0244573		SLC6A1	-2.86024	0.000109725		IL13	-1.27485	0.00296823		C1orf52	-2.2888	1.62025e-16		ITPKA	-9.07157	1.42322e-08		KRT9	-1.2743	0.00129693
				NR2C1	-1.90109	3.44648e-08		LIMCH1	-1.4406	0.0245026		MGLL	-2.0346	0.000109865		MED22	-1.1357	0.00296915		MEF2A	-1.89972	1.64261e-16		FBXW4	-1.83868	1.4239e-08		PANK3	-1.70793	0.00129752
				TMEM53	-3.81445	3.52066e-08		TCEA2	-2.02743	0.0245427		ZNF365	-10.8606	0.00011038		CTRB1	-1.50442	0.00297821		CHD3	-3.96399	1.64422e-16		USP25	-2.63756	1.43587e-08		CIC	-1.548	0.00129906
				USP9X	-2.09794	3.53854e-08		RPS6KA3	-1.74722	0.0245909		UBE2D2	-1.93166	0.000110785		DNAH3	-1.25193	0.00298		AUH	-2.11491	1.66761e-16		ATP5A1	-1.29718	1.43676e-08		HTR3A	-1.60737	0.00129972
				FBRSL1	-1.72582	3.57226e-08		SFXN3	-1.97971	0.0246085		HSPA8	-1.2389	0.00011102		PIP4K2A	-1.27849	0.00298148		SPIN1	-1.90159	1.67861e-16		AGTPBP1	-2.56365	1.44245e-08		MPL	-1.5189	0.00130164
				SLC25A13	-3.17066	3.57593e-08		GRIN2C	-4.79434	0.0246434		EMX2	-2.94837	0.000111232		NR0B2	-1.27075	0.00298503		C14orf132	-5.4007	1.68383e-16		TRAK1	-2.14556	1.44247e-08		GGA1	-1.84789	0.00130182
				RUVBL2	-2.30884	3.57747e-08		ZFAND1	-1.62751	0.0247134		SYTL2	-2.09728	0.0001115		ERG	-1.19914	0.00298842		PLCL1	-3.62113	1.7052e-16		MAP1B	-2.39186	1.44979e-08		NPHP1	-1.24885	0.00130491
				WSCD1	-5.10962	3.58303e-08		KIAA1958	-1.47145	0.0247256		DAK	-1.11329	0.000112252		RASGRP2	-1.67524	0.00300843		DEDD2	-1.54723	1.72708e-16		C17orf108	-4.3266	1.46451e-08		YIPF4	-1.50418	0.00130561
				STS	-1.96885	3.61647e-08		EHD1	-1.73067	0.0248199		SMAP2	-1.75544	0.000112356		IL12RB1	-1.31961	0.00301546		SLC8A2	-16.2495	1.72914e-16		MAPK8IP3	-3.80221	1.4654e-08		PLK4	-1.39463	0.0013075
				ARX	-19.2996	3.62925e-08		ATG2A	-1.35004	0.0248455		ACCN1	-1.79408	0.000113062		CLCN1	-1.38039	0.00301662		ATAD1	-1.91188	1.74651e-16		COPS7A	-1.57658	1.48594e-08		PJA1	-2.29287	0.0013079
				GRIA2	-5.15197	3.65717e-08		CTNNA2	-1.91631	0.0248503		PPP1R1A	-1.88854	0.000115076		ALAS2	-1.29089	0.00303176		MKRN1	-2.19682	1.74662e-16		PRKCI	-1.66479	1.48994e-08		RAB22A	-1.65274	0.00130879
				NXPH1	-6.32003	3.67275e-08		SLC13A1	-1.74513	0.0248702		AGPAT9	-1.43924	0.000115285		ATP5B	-1.4153	0.00304005		ADCY5	-5.33257	1.76634e-16		TTLL7	-2.90175	1.50379e-08		NCS1	-5.21987	0.00131587
				HS2ST1	-1.71926	3.67812e-08		CCNA2	-2.31605	0.0248906		MAPK9	-3.84746	0.000115316		B4GALNT1	-1.48675	0.00307334		SEC14L5	-5.36438	1.77197e-16		PRDM4	-1.64624	1.51732e-08		BTN2A3	-1.36666	0.00131763
				C17orf39	-1.56411	3.70323e-08		BSPRY	-1.75531	0.024924		RNFT2	-1.8309	0.000117661		CUL7	-1.27229	0.00309349		SYT5	-9.07275	1.78959e-16		PPM1H	-5.91928	1.5178e-08		SEMA3G	-2.47021	0.00131875
				SKP2	-3.91673	3.70698e-08		CSRP2BP	-1.29714	0.0249552		SMAD7	-1.75188	0.000118971		S100A1	-2.61051	0.00310172		CLTB	-3.32053	1.81912e-16		TMEM59L	-3.08502	1.54157e-08		FOXO4	-1.49565	0.00132408
				PTPRD	-3.8991	3.74229e-08		RBM14	-2.00139	0.024956		STX3	-1.33266	0.000119343		HABP2	-1.27659	0.00311607		CACNG3	-39.9904	1.8313e-16		NR4A2	-3.47418	1.55497e-08		B3GNT3	-1.32301	0.00132885
				SPIN3	-1.75658	3.75875e-08		SFRS11	-1.52881	0.0250744		LCN8	-1.11065	0.000119411		OR5I1	-1.3	0.0031209		SYT7	-14.1551	1.89543e-16		DIP2C	-2.35644	1.55756e-08		DZIP3	-2.20405	0.00133554
				RASGRF2	-7.80961	3.77905e-08		MLL2	-1.60559	0.0250978		CDKL2	-6.82571	0.000119717		KLK2	-1.1911	0.00313456		SOSTDC1	-8.28571	1.96193e-16		LPCAT4	-5.82955	1.58281e-08		RPL23AP22	-1.35714	0.00133852
				GINS1	-6.02187	3.78331e-08		CYP4Z1	-1.52908	0.0251898		NEUROD2	-1.59192	0.000120665		CDX1	-1.24633	0.00313921		LOC441899	-1.48288	2.02285e-16		COX6C	-1.47989	1.60229e-08		ZC3H15	-1.74071	0.00134595
				BCL7A	-4.8183	3.78413e-08		OAT	-1.72269	0.0251979		ARPP19	-3.91337	0.000120707		ECE2	-1.29334	0.00314729		MAN1A2	-1.48288	2.02285e-16		KLC2	-3.68129	1.61859e-08		N4BP2L2	-2.02	0.00134709
				DYNLL2	-1.59683	3.81273e-08		ZMYND11	-1.81085	0.0252293		CALM3	-2.30998	0.000121458		PPY	-1.4552	0.003155		GRM2	-4.3506	2.05082e-16		LDHB	-1.38383	1.65701e-08		C1orf105	-1.38756	0.00134899
				ATXN3	-2.19612	3.8645e-08		CHN2	-10.0842	0.0252517		EPS15	-3.05608	0.000121628		HPGD	-1.4886	0.0031611		DDAH1	-1.7429	2.14623e-16		EIF4ENIF1	-1.8154	1.68238e-08		AP2A2	-2.45381	0.00135848
				C11orf49	-2.67831	3.897e-08		PDHX	-1.32317	0.0252541		LNX1	-4.32227	0.000122897		SCGB1D2	-1.20299	0.00316354		LOC100288581	-1.7429	2.14623e-16		OXR1	-2.20745	1.69593e-08		CRYGC	-1.51884	0.0013599
				ABHD5	-1.43786	3.93842e-08		CRTAC1	-1.61547	0.0253102		LPAR1	-1.24223	0.00012369		FOLH1	-2.1492	0.00316421		CCNG2	-1.73208	2.16794e-16		TCEA2	-2.01097	1.73697e-08		ESRRG	-2.66813	0.00136414
				HSD17B4	-1.53633	3.94406e-08		PDE4DIP	-1.94756	0.0254296		CAMSAP1	-1.5453	0.000123795		KANK3	-1.3849	0.00318252		RGS4	-13.0817	2.21427e-16		MAG	-1.23889	1.73717e-08		C3orf32	-1.29239	0.00136651
				POLD3	-2.60068	3.96882e-08		DGKZ	-2.50765	0.0254717		PNMA2	-2.77063	0.000124447		DOC2A	-1.64246	0.00318408		ATP5L	-2.32142	2.24734e-16		FAM13A	-2.42349	1.74262e-08		CALML3	-1.20981	0.00136709
				RBPJ	-1.74802	4.02459e-08		NCOR1	-1.55401	0.0254949		NRGN	-10.3037	0.000125806		TNFRSF11A	-1.18976	0.00318519		PCYT1B	-1.91179	2.26713e-16		CELSR2	-2.34093	1.75962e-08		POU5F1B	-1.34898	0.00136737
				CHKA	-2.56667	4.04111e-08		KIAA1644	-1.64207	0.0255127		GOT1	-5.05572	0.000126066		UCN	-1.13458	0.00319432		ANKRD9	-2.33597	2.27285e-16		HSPB3	-3.58672	1.78421e-08		CSN3	-1.3194	0.00137048
				TMEM27	-2.45259	4.05773e-08		RAB11FIP2	-1.90088	0.0255358		KIAA1107	-14.375	0.000126386		PAX2	-1.27761	0.00320404		BRI3BP	-2.6965	2.29073e-16		CLCN6	-2.34311	1.7913e-08		LARS2	-1.4745	0.00137148
				GATC	-1.70216	4.05936e-08		SH3TC2	-1.65328	0.0255388		JMY	-1.33408	0.000126471		ART4	-1.12797	0.0032109		DLGAP2	-7.86133	2.32212e-16		HPCAL1	-4.13797	1.79679e-08		KIF25	-1.37939	0.00137162
				ZNF214	-4.8605	4.06482e-08		PALM	-2.74157	0.0255594		BSCL2	-3.76622	0.000127021		MMP17	-1.59848	0.00321308		NTRK2	-5.97729	2.32901e-16		GPR19	-1.48867	1.79697e-08		OPA1	-2.8452	0.00137363
				MTMR2	-3.19406	4.07605e-08		LGI2	-1.97987	0.025572		RNF170	-1.57197	0.000127114		PNLIPRP2	-1.22842	0.00325157		STAU2	-2.5626	2.3673e-16		CDS1	-4.87735	1.81358e-08		C1orf135	-1.67764	0.00137585
				FOXK2	-1.89302	4.09038e-08		PPP2R2B	-2.06643	0.0256203		TMEM170B	-2.3303	0.000127297		ZNF282	-1.17756	0.00326726		NPM2	-2.61363	2.41789e-16		WBP4	-2.06329	1.8162e-08		CYTH4	-1.3	0.00137811
				RABEP2	-1.7495	4.09058e-08		FBXO21	-1.28271	0.0257235		ST6GALNAC5	-7.21735	0.000128553		IL1RN	-1.26621	0.00326792		NEUROD2	-2.62363	2.49496e-16		FAM175B	-1.79059	1.81818e-08		IHH	-1.17668	0.00137983
				LRP6	-2.00648	4.1241e-08		TMLHE	-1.20216	0.0257975		LOC100130855	-1.05767	0.000130415		P2RX7	-1.42137	0.00327742		BRMS1L	-2.00154	2.50489e-16		CHAC1	-2.30289	1.81979e-08		TCL1A	-1.48743	0.00138281
				STK35	-1.4943	4.16417e-08		FGGY	-1.69859	0.025809		USP12	-2.05691	0.000130689		CA5A	-1.27847	0.00328112		ATP6V0C	-1.78114	2.524e-16		FAM65B	-3.43815	1.82413e-08		GRIN1	-5.14612	0.00138283
				UBQLN1	-1.51268	4.23927e-08		ANO1	-1.49554	0.0258341		PART1	-3.17546	0.000131229		TRIM16	-1.23371	0.00328252		PIGB	-1.7907	2.53312e-16		NGFRAP1	-1.46767	1.85112e-08		SFRP5	-1.42047	0.00138592
				PBX4	-6.75228	4.27456e-08		SNCA	-2.41943	0.0258392		EFNB3	-2.31275	0.000131443		EMR2	-1.409	0.00328715		ENPP4	-4.11382	2.57209e-16		KBTBD11	-5.19412	1.85858e-08		SPTBN4	-2.29938	0.00138882
				MTO1	-1.71223	4.31403e-08		RGS5	-2.83813	0.0258984		C14orf28	-1.23129	0.000131731		CXorf23	-1.09938	0.00329629		LOC283070	-4.50436	2.58707e-16		CXCL14	-3.07829	1.86241e-08		PRSS22	-1.43317	0.00138938
				CD200	-2.5259	4.40867e-08		SUPT16H	-1.17121	0.0259041		ATG2B	-1.78465	0.000131813		TBC1D30	-1.24654	0.00332002		ELAVL2	-7.14582	2.62254e-16		AKTIP	-1.92647	1.88991e-08		TCEB3B	-1.38361	0.00138992
				SORBS2	-3.90111	4.41824e-08		SPAG17	-1.17256	0.0259101		LOC100288911	-4.37516	0.000131918		CLDN9	-1.37551	0.00332739		UBE4B	-1.69537	2.64533e-16		SUZ12P	-1.77519	1.90573e-08		HIST1H2BN	-1.58704	0.00139212
				SNAP29	-1.70754	4.4415e-08		CRYAA	-1.79748	0.026017		MAST3	-5.58271	0.00013203		ENOSF1	-1.183	0.00333755		2014-09-06	-3.19118	2.65434e-16		SLC4A7	-2.46636	1.91438e-08		TTC39A	-1.33548	0.00139359
				CRNDE	-5.83353	4.47154e-08		LCOR	-2.09509	0.0260291		CAB39L	-2.81691	0.000133323		MUC1	-1.23066	0.00333815		HSD17B6	-2.84898	2.65727e-16		HDAC5	-2.74206	1.92232e-08		NOX5	-1.55557	0.00139622
				NAIF1	-1.88505	4.47616e-08		FAR1	-1.2725	0.0260618		CDADC1	-2.81691	0.000133323		CYP1A2	-1.21866	0.00335635		SLC22A17	-2.04546	2.68172e-16		TRIM44	-2.5483	1.93019e-08		PPP2R4	-1.451	0.0013963
				R3HCC1	-1.87662	4.49191e-08		ZKSCAN1	-1.20804	0.0260982		FAM45A	-1.51736	0.000134151		MAPKBP1	-1.27715	0.00335916		NIPAL3	-3.2055	2.69027e-16		FKBP8	-1.86211	1.94234e-08		ATP9A	-2.34124	0.00139688
				PPME1	-1.72977	4.50845e-08		RAPGEF3	-2.56195	0.0261489		NTN1	-1.1186	0.000134503		CG030	-1.25731	0.00336668		KCNJ6	-4.69035	2.72479e-16		SAMM50	-1.30532	1.96907e-08		LEPR	-1.29158	0.00139828
				LOC729991	-1.64774	4.50862e-08		SC5DL	-1.71991	0.0261567		SETMAR	-1.16231	0.000134574		GPR17	-1.2631	0.00337088		OXR1	-2.70139	2.72628e-16		ZFPM2	-2.70706	1.98685e-08		PTCD2	-1.66703	0.00140561
				TFCP2	-1.75313	4.5602e-08		FA2H	-4.15262	0.0262261		PDZD2	-1.8765	0.000134582		CHRNB2	-1.2543	0.00337591		NUP88	-2.1101	2.73687e-16		MPP1	-1.92377	1.99038e-08		FZR1	-1.42096	0.00140865
				POTEKP	-1.65633	4.58151e-08		SCN3B	-2.70199	0.0262262		LOC284214	-9.93284	0.000137668		CST7	-1.23784	0.00338866		MNT	-2.03431	2.76243e-16		PTPRM	-2.77553	2.05721e-08		DPT	-1.3551	0.00141314
				PPDPF	-3.4377	4.6013e-08		CLK3	-1.43528	0.0262853		NT5DC1	-2.78123	0.000138483		CLCN4	-1.57317	0.00338944		STAMBPL1	-2.88883	2.80342e-16		HTR2C	-8.02195	2.06053e-08		RNF34	-1.41021	0.00141616
				NOP10	-2.89342	4.67231e-08		PAFAH1B2	-1.51607	0.0262892		RGN	-1.35781	0.000138766		CDKL2	-1.16762	0.00339387		GREM2	-2.37793	2.88879e-16		RNF220	-2.20667	2.07267e-08		CLSTN1	-2.52533	0.00142043
				WDR37	-2.06457	4.67475e-08		SOS1	-1.38735	0.0263471		NDN	-2.82705	0.000139117		BPY2	-1.2714	0.00340704		ANXA7	-1.88808	2.92331e-16		CSPG5	-2.05134	2.07643e-08		HLA-DOA	-1.35658	0.00142193
				PNKD	-1.79122	4.69591e-08		LOC151009	-2.09876	0.0263839		ZEB2	-2.11	0.000140207		PADI2	-2.94826	0.00341882		TRIM2	-2.2218	2.92635e-16		LPAR1	-1.43851	2.07948e-08		HNRNPD	-1.37396	0.00142731
				THADA	-1.26848	4.7179e-08		C9orf100	-1.37719	0.0264998		KIAA0513	-6.68401	0.000140521		YY1	-1.18581	0.003433		KLHL26	-3.2497	2.98806e-16		STXBP5L	-5.60586	2.16331e-08		COPS8	-1.45868	0.00143019
				TBCC	-2.29701	4.72226e-08		LOC399904	-1.17555	0.0265592		KALRN	-14.3516	0.000141087		SMTN	-1.41888	0.00343455		SLC8A3	-2.99589	3.01767e-16		ZNF238	-2.51417	2.1686e-08		SOBP	-2.35773	0.00143235
				TBCK	-1.5247	4.73197e-08		TCERG1L	-2.75554	0.0266911		KCNQ3	-1.25109	0.000141268		AQP5	-1.20125	0.00344285		KALRN	-7.3987	3.03167e-16		CDKN2D	-4.46573	2.19881e-08		WNT6	-1.72382	0.0014329
				MRPS30	-1.98293	4.75858e-08		MPO	-11.7996	0.0267727		PTEN	-1.63284	0.000143182		LILRA4	-1.87052	0.00345899		WFDC1	-4.56943	3.04141e-16		ABLIM3	-3.16437	2.20727e-08		IQCA1	-1.74934	0.00143398
				BRIP1	-3.8629	4.78922e-08		CHMP4B	-1.20999	0.0267879		TEX15	-1.15365	0.000143473		GK2	-1.3121	0.00346182		MCF2L2	-2.88547	3.08508e-16		IQSEC3	-4.94498	2.21481e-08		MAP3K13	-1.56042	0.00143614
				NFYB	-1.39534	4.83042e-08		TGM4	-1.15798	0.0268624		HTR7	-1.15908	0.00014404		LAMA3	-1.18103	0.00346549		ACSL3	-1.69201	3.08659e-16		RGS11	-2.35143	2.23208e-08		MTHFR	-1.25211	0.00143857
				USP13	-2.40582	4.86592e-08		SRCAP	-1.81706	0.0268785		NAPEPLD	-1.28047	0.000144425		H2AFB2	-1.57874	0.00346644		ERC2	-9.55653	3.11587e-16		STAU2	-2.85272	2.29701e-08		THSD4	-1.29311	0.00143948
				ZWILCH	-3.66053	4.86954e-08		BIN1	-2.56152	0.0269944		CSMD1	-3.83618	0.000145926		AVPR2	-1.42609	0.00348096		LOC100287428	-4.93921	3.13771e-16		FHOD3	-3.47399	2.33956e-08		ZNF44	-1.36307	0.00144344
				SRRD	-1.86704	4.88846e-08		SEMA6C	-2.67351	0.0270434		NEUROD4	-1.14417	0.000146294		GRIP1	-1.23041	0.00348588		CACNA1D	-2.85034	3.23181e-16		KIAA0284	-4.53836	2.43066e-08		MALL	-1.43065	0.0014468
				TMEM170B	-2.55834	4.94304e-08		PHKA2	-1.3463	0.0270459		CYB5B	-3.84715	0.00014662		MOG	-2.50592	0.00349391		MINK1	-1.66227	3.29139e-16		WNT7B	-1.64176	2.46528e-08		AGER	-1.44428	0.0014496
				SLC37A4	-2.16658	4.96377e-08		LGR4	-1.76794	0.0270891		GPR123	-1.67881	0.000146885		HOXA9	-1.25297	0.0034959		CADPS	-1.9239	3.33346e-16		PAK6	-9.08669	2.48663e-08		SLC1A1	-2.037	0.00145143
				BCLAF1	-1.5733	4.96763e-08		AMPH	-3.97174	0.0271061		PSMD12	-1.39438	0.000146922		ACVR1B	-1.25436	0.00350394		NDEL1	-2.56663	3.37642e-16		GLRX2	-1.7843	2.57007e-08		ESRP1	-1.75971	0.00145197
				C17orf76	-5.39009	5.05586e-08		RNF157	-1.98481	0.0271474		TP53INP1	-1.138	0.000147124		TTC15	-1.18974	0.00352057		RPRD2	-1.64617	3.46764e-16		PEX5L	-7.27109	2.61069e-08		PROC	-1.46404	0.00145202
				ZNF271	-1.6867	5.11396e-08		PDE6A	-1.65646	0.027165		MOAP1	-4.26453	0.000147311		LGR5	-1.37535	0.00353159		GALNT9	-2.88802	3.47643e-16		SNN	-1.60798	2.62256e-08		SMC1A	-1.42669	0.00145421
				CELSR3	-2.41162	5.12934e-08		SNAPC3	-1.35285	0.0271774		FAM131A	-2.14917	0.000147958		MEP1B	-1.16941	0.00353458		C1orf96	-2.32376	3.60034e-16		HOPX	-1.75694	2.62602e-08		KRT18	-2.96401	0.00145538
				C2orf42	-1.41608	5.16613e-08		C19orf68	-2.11033	0.0271887		INSM2	-1.40208	0.000148915		ATXN2L	-1.23096	0.00354462		COX7A1	-4.00638	3.65872e-16		HMOX2	-2.11306	2.6415e-08		COL1A1	-1.24021	0.00146166
				GRIN2A	-20.4956	5.17083e-08		PIP4K2A	-3.70892	0.0271932		CAPN13	-1.06734	0.000149609		CACNA2D2	-1.22796	0.00354651		WIPF2	-1.61205	3.66651e-16		PDPK1	-2.59898	2.67367e-08		LRRC47	-1.66674	0.00146276
				ZNF697	-2.3966	5.17647e-08		KIT	-1.99252	0.0273554		AFF3	-2.74349	0.000149702		KCNIP4	-1.20535	0.0035556		AFTPH	-1.62366	3.78264e-16		GRIN1	-6.84336	2.67591e-08		FASN	-1.87803	0.00146528
				HARS2	-1.89584	5.19455e-08		ELMO3	-1.68958	0.0273719		PWWP2B	-1.35759	0.000149792		ST6GALNAC2	-1.19766	0.00355661		IDI1	-2.60238	3.79281e-16		TSR2	-2.1953	2.69043e-08		CDON	-1.23005	0.00146607
				CCNT2	-1.57043	5.2026e-08		MPHOSPH8	-1.39341	0.0274831		MAL2	-23.4751	0.000150518		AAK1	-1.19476	0.00357696		ATXN3	-2.36351	3.82876e-16		LMO4	-1.94993	2.69868e-08		DAZ1	-1.27909	0.00147008
				PAX6	-4.96405	5.24899e-08		LIPH	-4.69616	0.0275208		ANKRD46	-2.18956	0.000150802		CACNA1E	-1.30976	0.00358794		LOC283588	-3.08839	3.88523e-16		DTX4	-2.0069	2.70586e-08		CYTH2	-1.52921	0.00147625
				RP9P	-1.47213	5.25956e-08		CACNB3	-2.34103	0.0275267		PTGR1	-1.38869	0.000151044		FAM149A	-1.25969	0.0035996		TMEM200A	-4.63698	3.97473e-16		RNF44	-1.75892	2.73588e-08		PPFIBP1	-2.53699	0.00148281
				TRIM16L	-2.64865	5.26524e-08		PTPRB	-1.50873	0.0275566		CACNA2D3	-9.41535	0.000151252		C6orf54	-1.36972	0.00360278		C9orf45	-2.28621	3.98272e-16		SOD1	-1.56991	2.74051e-08		GRB7	-1.33987	0.00148343
				RBM45	-1.73451	5.32122e-08		LSM14A	-1.56482	0.0275751		STAU2	-1.08975	0.000152369		NR2F6	-1.52701	0.00360862		CLEC2L	-5.19641	4.04648e-16		CDC42BPA	-2.06932	2.77156e-08		STMN3	-1.84224	0.00148357
				FOXRED2	-4.58908	5.3498e-08		ADD3	-1.61315	0.0275849		ISCU	-1.72649	0.000152853		NKX2-8	-1.76493	0.00363569		ADRBK2	-3.24724	4.06769e-16		DENND4B	-1.95398	2.77936e-08		MYH4	-1.72908	0.00148747
				C3orf10	-1.89086	5.37213e-08		LOC100290936	-1.70409	0.0276189		LOC389023	-2.33822	0.00015329		DLST	-1.17929	0.00364222		HCG11	-3.80703	4.09103e-16		SGCD	-3.02899	2.78888e-08		MZF1	-1.56279	0.00149242
				CAMTA1	-2.84915	5.39154e-08		FAM200B	-1.3896	0.0276661		WASF1	-4.10888	0.000155059		F7	-1.19108	0.00364867		C10orf92	-4.45926	4.10603e-16		LPPR2	-2.03182	2.79401e-08		SLC25A36	-1.37282	0.00149476
				FAM96A	-2.32242	5.43125e-08		TPRN	-3.06099	0.0276859		MAP2K1	-2.80293	0.000155408		CDK3	-1.33136	0.00365357		NLGN2	-1.72865	4.18634e-16		CHRDL1	-3.78588	2.82843e-08		HMGXB3	-1.3182	0.0014961
				DR1	-2.01564	5.45333e-08		PRKCH	-2.04959	0.0276937		KSR2	-6.80316	0.000156074		POU2F3	-1.13234	0.00365693		FBXL2	-3.51211	4.23407e-16		MEGF9	-1.69963	2.83963e-08		C9orf91	-2.94597	0.00149615
				AGPAT1	-1.69411	5.47319e-08		DBP	-1.60585	0.0278572		EFHD2	-1.77196	0.000156545		CLDN8	-1.50236	0.00366331		GSTM5	-2.25969	4.32263e-16		C6orf106	-2.45048	2.87711e-08		PIP5K1C	-1.92915	0.00149932
				WDR33	-2.21115	5.49111e-08		PINK1	-1.97545	0.027872		AHNAK2	-2.37581	0.000157409		NFATC1	-1.34786	0.00366524		MTMR12	-2.1985	4.35737e-16		TSC22D1	-1.37836	2.94222e-08		DDX50	-1.42511	0.00150194
				LARGE	-2.63923	5.51281e-08		C11orf80	-2.19061	0.0278823		SRD5A1	-6.01932	0.000158075		GUCA2B	-1.54791	0.00367675		LYRM7	-1.74766	4.38535e-16		DTNB	-3.33457	2.95002e-08		KIR2DL3	-1.41986	0.00150367
				PIK3R5	-1.20785	5.5236e-08		ARL6IP6	-2.25155	0.0280053		PSD3	-3.7024	0.000158916		COL14A1	-1.2892	0.00368886		KRTAP5-2	-4.31387	4.38813e-16		LRMP	-2.39751	2.95368e-08		EPM2A	-1.37356	0.00150446
				MCM7	-3.80182	5.53828e-08		GTF2H2C	-1.47298	0.0280256		ETS2	-2.77038	0.000159483		LECT2	-1.29001	0.00368921		MMP28	-2.09311	4.44332e-16		PPP1R9A	-3.45477	2.95645e-08		C1orf35	-1.32742	0.00150852
				2014-09-10	-2.22141	5.62351e-08		ASGR2	-1.28937	0.028123		AUH	-1.65135	0.000160695		KIAA1024	-1.21869	0.00369529		UBQLN2	-1.66413	4.47596e-16		RERE	-2.32812	3.02245e-08		ALPP	-1.29131	0.00151014
				AURKA	-3.15184	5.64562e-08		AKT1S1	-1.26616	0.0281318		LRRC7	-9.93855	0.000161908		COL9A2	-1.84894	0.00369549		CCPG1	-1.69273	4.53187e-16		CMAS	-3.42698	3.08954e-08		FBXL18	-1.71619	0.00151347
				NAB2	-2.25435	5.64853e-08		ALDH8A1	-1.27853	0.0281413		ATP2B3	-15.5435	0.00016223		SLC12A4	-1.37037	0.00370408		CUL3	-3.12786	4.57976e-16		STOML1	-3.04547	3.10987e-08		MLLT3	-4.1778	0.00151389
				C6orf52	-4.4303	5.65243e-08		LHPP	-4.81325	0.0282066		KANK4	-1.25744	0.000166685		LRIG2	-1.20972	0.00371125		PEBP1	-1.68167	4.585e-16		FXR2	-1.78494	3.12916e-08		IFNA21	-1.29478	0.0015238
				AMDHD2	-3.96496	5.66488e-08		AK1	-1.64224	0.0282079		DOK6	-6.19577	0.000166861		EDIL3	-1.33684	0.00372369		SLC6A17	-6.03804	4.59298e-16		PIP4K2B	-2.50172	3.14055e-08		IER3IP1	-1.78837	0.00152403
				GINS4	-2.79576	5.67588e-08		LOC440248	-1.97215	0.0282316		PHYHIP	-5.04882	0.000167475		LCE2B	-1.24173	0.00372701		DGCR5	-2.18018	4.79227e-16		C6orf120	-1.35249	3.14274e-08		C4BPB	-1.26342	0.00152641
				DHX29	-1.39076	5.69503e-08		ANKDD1A	-1.18779	0.0282795		LOC285281	-13.7655	0.000167626		CCL14	-1.19634	0.0037349		SLC35F3	-6.82894	4.93125e-16		LDB1	-1.49479	3.2833e-08		ARMCX5	-1.61932	0.00153071
				DCBLD2	-1.99621	5.70516e-08		POLDIP2	-1.47461	0.0283095		DISP2	-1.67936	0.000168262		LARGE	-1.27588	0.00375199		PITPNM3	-5.94285	5.01655e-16		LGALS8	-2.4011	3.28526e-08		PDE4D	-1.5362	0.00153077
				LRRC57	-2.85091	5.71319e-08		NR1H4	-1.65443	0.0283544		DKFZp686O1327	-1.11652	0.000169075		BFSP1	-1.28087	0.00376015		PDS5B	-3.14698	5.02701e-16		TNPO2	-1.63926	3.43983e-08		GPR135	-1.38285	0.00153175
				RNF139	-1.89949	5.77852e-08		UNC5CL	-1.43099	0.028405		BAI3	-3.52057	0.000169551		AMELX	-1.39281	0.00376888		NDRG4	-3.12888	5.06107e-16		SUB1	-1.48454	3.44913e-08		RIBC2	-1.52377	0.00153402
				SPNS1	-2.37253	5.80973e-08		THPO	-1.85575	0.0284593		RAPGEF2	-2.55539	0.000170595		SLC34A1	-1.27522	0.00376908		ZFYVE9	-1.63243	5.1746e-16		ALDOA	-1.57198	3.55832e-08		LOC100130683	-1.29227	0.00153832
				PDHA1	-1.8443	5.86922e-08		C21orf45	-1.30942	0.0287186		PPA1	-1.82461	0.00017118		LRRC23	-1.24033	0.0037708		SERP2	-2.92578	5.18091e-16		PNPLA2	-1.27677	3.5716e-08		SF4	-1.71643	0.00153893
				TMEM163	-4.50009	5.89473e-08		KCNB1	-1.49209	0.0287801		HOMER1	-2.56915	0.000171412		TNFRSF8	-1.36299	0.00378687		ZNF385B	-5.55654	5.27555e-16		KCNC1	-7.00074	3.61254e-08		KCNK10	-2.38394	0.00153933
				MAPK6	-1.85826	5.91449e-08		SPRN	-2.24908	0.0287834		RABGAP1L	-2.41511	0.000171691		TCF20	-1.14228	0.0037876		SCN2A	-9.75608	5.28719e-16		CREBL2	-1.85675	3.70935e-08		F9	-1.32237	0.00154294
				TPX2	-3.70672	6.01751e-08		PYGO2	-1.49589	0.0288582		PELI3	-2.4483	0.0001719		GPER	-1.23429	0.00378761		FAM192A	-1.55423	5.28886e-16		SCAPER	-2.53186	3.70969e-08		IFT122	-1.92649	0.00154368
				ANKRD45	-6.81029	6.02889e-08		SV2B	-2.44754	0.0288861		FAM174B	-1.61339	0.0001721		AP2A2	-1.30656	0.00380974		TRAPPC6B	-2.47402	5.45821e-16		SSBP3	-3.96424	3.75978e-08		LETMD1	-1.539	0.00154565
				DDX10	-1.41329	6.0641e-08		SNX29	-1.99852	0.0288959		ASS1	-1.68573	0.000172813		MAGEA12	-1.19006	0.00381392		DPYSL4	-1.89449	5.50297e-16		FAM174B	-2.1589	3.79929e-08		TUBB3	-1.69778	0.00155453
				RPS28	-1.85698	6.06954e-08		LPCAT4	-2.69384	0.0289853		AZIN1	-1.22075	0.000173139		TGM4	-1.47119	0.00381502		PDE10A	-2.39909	5.54631e-16		GLUD1	-2.17285	3.80923e-08		PCDHA12	-1.62123	0.00155566
				RRAS2	-2.22808	6.08193e-08		ITIH2	-1.37078	0.0290904		LDHD	-1.45527	0.000173172		HSF1	-1.12853	0.00382986		SLC25A18	-2.51466	5.59725e-16		GRSF1	-2.29755	3.84862e-08		CYB561	-2.81999	0.00156489
				ATP5S	-3.08195	6.11338e-08		MAP9	-2.0806	0.0291491		GTDC1	-1.45423	0.000173659		MAPK3	-1.26207	0.00383272		ZNF280B	-1.93405	5.73967e-16		GGA3	-1.89706	3.90244e-08		ARHGEF17	-2.1867	0.00156572
				C14orf2	-3.75564	6.12087e-08		BAT2L2	-1.34691	0.0292036		LOC285796	-1.18907	0.000174032		SPOCK3	-1.59235	0.00384081		FAM189A1	-4.6472	5.91622e-16		UGP2	-2.10086	3.92725e-08		SPRED2	-1.21526	0.00156741
				ADSL	-2.53079	6.12276e-08		PIK3CA	-1.42295	0.0292218		DAGLA	-1.1188	0.000175427		LRRC48	-1.28272	0.00386063		CCKBR	-7.51729	6.03069e-16		DAAM2	-2.60358	3.93346e-08		SLC4A7	-2.85646	0.00156922
				INO80	-1.41175	6.12497e-08		UBE2R2	-1.22674	0.0292638		JPH4	-3.46946	0.000175614		HSD17B1	-1.22833	0.00386861		AP3M2	-2.77921	6.03161e-16		PPIP5K1	-3.06128	4.01383e-08		RFX5	-1.54718	0.00157203
				LOC440354	-2.37233	6.12698e-08		TMEM72	-1.54247	0.0292875		ADAMTSL3	-1.38072	0.000176563		CACNA1H	-1.29879	0.00387933		RAP1GAP2	-7.55195	6.17645e-16		ELOVL4	-5.80265	4.01898e-08		NINL	-1.64221	0.00157228
				ZXDC	-1.90033	6.12803e-08		LOC100129223	-1.59697	0.0293772		INO80B	-1.06868	0.000177089		FDX1	-1.14896	0.00388472		GNAL	-3.5809	6.18591e-16		SYT5	-2.99965	4.07019e-08		GGA2	-1.31822	0.00157301
				C16orf88	-2.27314	6.14474e-08		ACE2	-1.46104	0.0293812		CACNA1C	-2.55009	0.000177175		F10	-1.67374	0.00390004		ELOVL4	-5.36397	6.24936e-16		ATP5L	-2.27138	4.07625e-08		PRB4	-1.54783	0.00157727
				C17orf49	-3.07051	6.15968e-08		AGAP3	-2.2683	0.0293984		INPP5A	-3.03992	0.000179533		PRM1	-1.28347	0.00390469		CKMT1B	-8.90663	6.31426e-16		GABRA4	-6.37329	4.09478e-08		RAB15	-6.21537	0.00158039
				EIF2S3	-4.17826	6.1718e-08		RER1	-1.28165	0.0294113		C1orf216	-2.70048	0.00018036		TBR1	-1.16599	0.0039099		DENND4B	-1.63617	6.37319e-16		MAP3K12	-1.64673	4.1097e-08		C7orf44	-1.32956	0.00158072
				PTOV1	-2.64624	6.18124e-08		NPRL3	-1.33145	0.0294356		MAMSTR	-1.09224	0.000180773		CBX4	-1.62028	0.00391423		GAS7	-2.75509	6.44446e-16		MGLL	-2.46932	4.11807e-08		RAI2	-2.44684	0.00158073
				DPH5	-2.06863	6.18134e-08		NFS1	-1.29355	0.0294997		FAM126B	-3.27825	0.000181611		TNFRSF25	-1.32163	0.00391967		SEZ6L2	-2.75437	6.47664e-16		MAP1S	-2.36343	4.1421e-08		ZNF324B	-1.32269	0.00158228
				ZFP30	-1.80796	6.19657e-08		SEMA4D	-3.41956	0.0296005		ISCA1	-1.68549	0.000182072		CA5B	-1.15199	0.00392367		HTT	-1.81511	6.60854e-16		CERK	-1.56577	4.15857e-08		GABRE	-1.41991	0.00158298
				CD200R1	-1.81177	6.3173e-08		KIAA1045	-2.06194	0.0296171		CADPS2	-3.40497	0.000182821		SSX3	-1.16598	0.00392375		C8orf34	-6.08675	6.75729e-16		NDRG3	-3.55612	4.21784e-08		GORASP2	-1.31061	0.00158597
				AQP11	-3.07669	6.35601e-08		MMP14	-1.37477	0.0296486		PPP1R12B	-1.74454	0.000184182		R3HCC1	-1.3687	0.00392408		STXBP5	-3.03312	7.16748e-16		ENTPD4	-2.83237	4.2386e-08		LSAMP	-2.94293	0.00158775
				LOC254099	-2.62631	6.37707e-08		NR4A2	-2.55915	0.0296595		CA11	-6.61463	0.000184843		PCDHB17	-1.28901	0.00392902		SOX7	-2.05551	7.26272e-16		HTR1E	-4.5899	4.31756e-08		KBTBD11	-2.17776	0.00159146
				C11orf17	-1.88512	6.38735e-08		GGA3	-1.18427	0.0297412		DOCK3	-4.22144	0.000184908		ICOSLG	-1.23784	0.00393202		LMO7	-3.26185	7.42008e-16		LIMCH1	-1.91662	4.3609e-08		BAHD1	-1.18737	0.00159259
				CCNY	-3.90342	6.41294e-08		DTNB	-1.52379	0.0297757		TBRG1	-1.80622	0.000185542		TACR3	-1.19477	0.00394204		LINGO2	-4.46969	7.70827e-16		SCD	-2.21028	4.37159e-08		ACSM2A	-1.41649	0.00159305
				MTAP	-9.40591	6.42682e-08		C4orf34	-1.19248	0.0298049		UBE2B	-1.84876	0.000185892		IFNW1	-1.23406	0.00396304		LOC100286909	-2.02602	7.81227e-16		KCNS1	-3.88625	4.42169e-08		ACSM1	-1.41649	0.00159305
				PTK2B	-2.02269	6.4502e-08		KIAA0494	-1.25701	0.0298157		SH2D5	-2.56015	0.000186593		SLCO1A2	-1.17701	0.00397717		CAMTA2	-2.60051	7.96084e-16		ANKMY2	-1.84363	4.47051e-08		IL27RA	-1.4096	0.00159448
				ASCL1	-5.47993	6.46981e-08		PPP1R7	-1.55634	0.0298289		KCNQ5	-10.2881	0.000186943		PPYR1	-1.35063	0.00399056		VTI1B	-1.73798	7.96477e-16		NDUFS2	-1.49867	4.53601e-08		KRT4	-1.3601	0.00159827
				C1orf86	-4.35406	6.50548e-08		DLK2	-1.65191	0.0298655		TMEM132D	-5.36602	0.000187485		SLC17A4	-1.13588	0.00399063		BNIP3	-1.79936	7.98026e-16		MGEA5	-2.08449	4.57732e-08		CDH22	-4.4385	0.00160244
				SALL3	-2.36381	6.54944e-08		UTP14A	-1.31191	0.0300091		CNNM2	-1.33283	0.000188148		AQP6	-1.2678	0.00399837		RNFT2	-2.05002	7.98691e-16		ICAM5	-5.68838	4.58468e-08		CACNA1C	-1.46144	0.00160361
				DUSP6	-4.56591	6.55807e-08		HEXB	-1.34479	0.0300158		MCF2L	-1.78618	0.000188206		RASL10A	-1.58744	0.00401148		FAM126B	-3.36591	8.02682e-16		FAM53C	-1.45968	4.62322e-08		ZNF609	-1.93108	0.00160362
				SORCS2	-3.89502	6.60127e-08		HYI	-1.13892	0.0301766		HERC1	-2.39563	0.000189476		CLK3	-1.32779	0.00401299		CNTN2	-8.99456	8.09782e-16		SNCG	-4.38207	4.64153e-08		SLC6A13	-1.88274	0.00160475
				ZNRF3	-2.1237	6.6308e-08		PAIP2B	-4.54202	0.0302911		LOC474358	-1.14169	0.000189906		CGGBP1	-1.33753	0.00401447		UBE2QL1	-8.787	8.32432e-16		PLA2G6	-1.89012	4.64619e-08		RRP12	-1.26057	0.00161039
				PCID2	-1.74272	6.74449e-08		DVL3	-1.32615	0.0303781		BTRC	-2.68542	0.000189961		PGC	-1.27464	0.00402162		LOC284214	-6.24734	8.36536e-16		SERPINE2	-1.41009	4.67047e-08		PHF15	-2.00448	0.00161078
				LMO1	-8.19945	6.74696e-08		QDPR	-3.51048	0.0303866		CCDC3	-2.31367	0.000190294		IRS2	-1.22335	0.00402254		COL9A2	-2.16662	8.58219e-16		GALNT14	-3.68462	4.68407e-08		NUDT7	-1.21723	0.00161408
				HDGF	-1.96403	6.77715e-08		EIF5	-1.61869	0.0304067		TCERG1L	-3.58319	0.00019087		GRM5	-1.21777	0.00402876		HRAS	-1.54621	8.70544e-16		AMPD2	-2.08545	4.7055e-08		BAI1	-1.75192	0.00161514
				TMEM194A	-3.57204	6.80483e-08		FUT8	-1.5977	0.0304261		MAP9	-1.88165	0.00019089		GPR6	-1.18547	0.00404844		KIAA1468	-1.96252	8.74847e-16		C6orf134	-1.51278	4.71078e-08		LOC55908	-1.31739	0.001616
				CTBP2	-3.93006	6.86709e-08		MEIS2	-1.42668	0.0304833		HECW2	-2.18995	0.000190969		SCAMP1	-1.39813	0.00405588		USP11	-1.96518	8.91721e-16		TOMM70A	-1.77877	4.76645e-08		MTCH1	-1.71832	0.00161673
				FLCN	-2.86695	6.8681e-08		SLC2A2	-1.60367	0.030566		ATPIF1	-1.55164	0.000191074		FCER2	-1.75326	0.00405896		PTH2R	-3.45149	9.02753e-16		FTO	-1.85486	4.88501e-08		CCL14	-1.71846	0.00161706
				GLI2	-3.88944	6.89404e-08		IFT122	-1.85436	0.0305853		PDXP	-3.01081	0.000191687		MFHAS1	-1.28382	0.00405904		KIAA0528	-1.77946	9.10483e-16		CALM2	-1.36929	4.89413e-08		DNAJC7	-1.40299	0.00161762
				RAB18	-2.90959	6.90316e-08		TMTC2	-2.01391	0.0306408		TMEM183A	-2.2143	0.000192456		RANGAP1	-1.7199	0.00405988		ACVR2A	-2.10439	9.16954e-16		CRH	-12.7284	4.89513e-08		CHAF1B	-1.55012	0.00161932
				PIAS4	-2.62237	6.95286e-08		SMG6	-1.3387	0.0307004		KIF6	-1.22252	0.000195594		KISS1	-1.26937	0.00406748		LOC730098	-1.81541	9.26231e-16		2014-09-05	-6.19394	5.00988e-08		MSL1	-1.81157	0.00162414
				ISY1	-1.46957	7.04336e-08		SFTPA1	-1.81143	0.0307004		UROS	-2.38149	0.000196672		ARFGEF2	-1.51289	0.00407248		CLIP3	-2.8434	9.41838e-16		ACOT8	-1.91638	5.02186e-08		PTPRN2	-2.78663	0.00164091
				TDP1	-2.32245	7.10304e-08		CSNK1E	-1.41678	0.0307312		CACNB4	-2.21555	0.000197188		ST3GAL1	-1.3321	0.00407678		CHN2	-4.3495	9.5142e-16		EPS15L1	-2.53787	5.04551e-08		FTO	-1.52589	0.00164151
				KPNA3	-2.20319	7.1216e-08		NCKIPSD	-1.85318	0.0307517		OSCP1	-1.43786	0.000197776		PAX5	-1.25161	0.00407977		MAP2K4	-3.13714	9.51441e-16		RPL15	-1.48602	5.0465e-08		THBS1	-1.28021	0.00164452
				IREB2	-1.97881	7.17721e-08		EFNB2	-1.47414	0.0307884		ATP5C1	-1.47246	0.000198726		ICAM4	-1.31748	0.00409114		KCNV1	-18.8969	9.55822e-16		VDAC2	-1.42608	5.06475e-08		AGAP7	-2.00766	0.00164533
				HIST3H2A	-3.31545	7.22236e-08		FMO5	-1.57983	0.0308174		BAHCC1	-1.09645	0.000201294		TAF6L	-1.255	0.00409974		AASDHPPT	-1.60057	9.5781e-16		PPP2R5D	-1.63828	5.15235e-08		IGLJ3	-1.22256	0.00164839
				MRPL44	-2.31026	7.22238e-08		LOC643988	-1.74861	0.0310944		RNF11	-1.94739	0.000201514		DGKQ	-1.50669	0.00410249		NGEF	-5.6763	9.66749e-16		NDUFS5	-1.21708	5.18575e-08		CROCC	-1.32506	0.00164911
				MANBA	-1.80981	7.22413e-08		LOC100129488	-2.03543	0.0310991		SPHAR	-2.1373	0.000201789		AGRP	-1.31974	0.00411044		DCLK1	-4.43289	9.76135e-16		FGFR2	-2.40932	5.18687e-08		LPIN1	-2.16888	0.00164952
				MCTS1	-2.08139	7.24019e-08		KCNC4	-1.54646	0.0311017		PDE4C	-1.55451	0.000202598		IFNG	-1.14586	0.00411505		NDUFAF4	-2.82318	9.82413e-16		CHD5	-6.79057	5.31542e-08		SIPA1L1	-1.7579	0.0016534
				MTA1	-1.99353	7.24297e-08		KDSR	-1.53085	0.0311247		A2BP1	-13.1286	0.000203682		ZNF536	-1.60629	0.00414368		C14orf2	-1.89429	1.02433e-15		DGCR5	-5.56478	5.33266e-08		CHD5	-5.02194	0.00165879
				C19orf61	-2.00206	7.29484e-08		ZNF652	-1.26294	0.031391		HPS1	-1.28938	0.000204026		C10orf12	-1.1529	0.0041453		NHP2L1	-2.24817	1.03897e-15		GULP1	-2.2854	5.40376e-08		SLC28A2	-1.23418	0.00166058
				CUL2	-3.23534	7.295e-08		GTPBP6	-1.47563	0.0314133		GDI1	-1.67108	0.000204042		HYAL1	-1.20171	0.00415007		CPLX1	-9.51812	1.04416e-15		SLC7A11	-1.52428	5.40524e-08		SSX5	-1.32249	0.00166166
				PCDHA5	-2.97884	7.33488e-08		FAM189A1	-1.70251	0.0314519		C16orf5	-2.62077	0.000204078		CAMK1G	-1.74389	0.00417523		KCNS2	-6.63957	1.05564e-15		MT1P3	-1.69187	5.42376e-08		TSPY1	-1.42975	0.00166213
				NLGN4X	-3.25034	7.42845e-08		GLTPD2	-2.86928	0.0314818		PEX11B	-1.30251	0.000204724		LAMB3	-1.74389	0.00417523		SMPX	-9.34596	1.0808e-15		SECISBP2L	-2.66018	5.53798e-08		RHD	-1.44369	0.00166217
				DDAH2	-4.10809	7.49729e-08		WNK1	-1.8408	0.0315552		AIFM3	-1.92231	0.000206215		C1orf68	-1.47492	0.00417609		TMEM132D	-5.92662	1.09816e-15		STMN1	-1.99921	5.54528e-08		TUSC2	-2.17017	0.00166547
				MLLT10	-2.24069	7.5073e-08		RIMS2	-3.45732	0.0315772		ARG2	-1.26588	0.000206358		PITX3	-1.71655	0.00417806		ELAVL4	-4.89353	1.11418e-15		CUL5	-1.57739	5.55535e-08		CSPP1	-1.57612	0.00166661
				ARNTL	-2.93634	7.6436e-08		PIH1D1	-1.13521	0.0316077		CNKSR2	-3.18507	0.0002077		SMARCC2	-1.19254	0.00417876		LIG4	-2.03866	1.12831e-15		SNPH	-4.61299	5.63537e-08		KHK	-1.41712	0.00167148
				NT5C2	-3.78412	7.73958e-08		C1orf212	-1.34036	0.0316603		SIPA1L1	-1.92878	0.00020826		CLMN	-1.87921	0.00421154		SEPW1	-1.69216	1.14461e-15		GDPD5	-2.13633	5.72382e-08		SOSTDC1	-3.32101	0.00167532
				TUBGCP5	-1.95609	7.74065e-08		HUWE1	-3.04618	0.0316616		C13orf16	-1.76849	0.000208449		CYHR1	-1.22339	0.00421324		PDE4DIP	-2.51666	1.17128e-15		SPTBN2	-3.34324	5.74079e-08		GPR6	-2.32705	0.00167564
				LRRC4	-5.50859	7.85261e-08		TET3	-1.14976	0.0316885		NHP2L1	-2.15158	0.000208849		PELP1	-1.35176	0.00422204		CORO6	-3.05905	1.19229e-15		SAPS2	-1.70331	5.75821e-08		THBS4	-1.9555	0.00168008
				C16orf91	-2.00568	7.85273e-08		TFRC	-1.09987	0.0317051		DKFZp434H1419	-1.85154	0.000208974		SFRS2B	-1.2422	0.0042351		UROS	-2.55516	1.19931e-15		GDE1	-1.75209	5.78285e-08		GPR12	-1.48599	0.00168264
				CCDC138	-3.25008	7.94304e-08		TMEM231	-1.74958	0.0317362		LOC729680	-1.74548	0.000209175		CELA3A	-1.38033	0.00424436		CRTC1	-2.7732	1.26249e-15		PTK2B	-3.18352	5.79244e-08		NR3C2	-1.79661	0.00168392
				YY1	-1.40884	7.94623e-08		ABCA3	-1.86477	0.0318943		ABHD6	-2.14996	0.000211269		PRF1	-1.24426	0.00425215		LOC401220	-6.17092	1.27898e-15		WWC1	-2.58938	5.88934e-08		TEC	-1.25613	0.00168667
				ENAH	-2.29374	7.96949e-08		SPDEF	-10.5942	0.0319727		ZMYND11	-1.72518	0.000211438		LOC100129973	-1.07514	0.00425801		PTPN20A	-8.8419	1.28206e-15		FGF14	-5.01823	5.93225e-08		PRSS21	-1.34986	0.00169488
				C14orf109	-2.43343	7.97684e-08		KLHL18	-1.28076	0.0319744		AJAP1	-1.39057	0.000211691		PGLYRP1	-1.59332	0.00425872		PTPN20B	-8.8419	1.28206e-15		HECW1	-5.26923	5.9456e-08		TXNL4A	-1.48655	0.00169496
				EXOC6B	-1.47442	8.02524e-08		HDAC11	-3.66116	0.032001		CLTC	-1.36413	0.00021353		ENDOU	-1.32256	0.00426013		PAK6	-5.4552	1.30054e-15		RXRB	-1.34149	5.9541e-08		GIT1	-1.96967	0.0016979
				SLC2A6	-3.78758	8.06821e-08		C9orf125	-2.5677	0.0320707		SORCS3	-2.4811	0.000213585		EHD1	-1.18069	0.00426594		ANO5	-3.10484	1.32954e-15		ACACA	-2.11157	5.95581e-08		PSMC5	-1.31021	0.00169878
				TBC1D16	-6.12122	8.09329e-08		AMD1	-1.54328	0.032077		NFYB	-1.79936	0.000213648		TMEM63A	-3.00066	0.00427076		GRIPAP1	-1.82606	1.33223e-15		PPP1R11	-1.48775	5.96689e-08		RSRC2	-2.14993	0.0016993
				HECTD1	-1.5097	8.09673e-08		AP3S1	-1.45835	0.0321455		STX1A	-2.89914	0.000213702		ANP32E	-1.27682	0.00428807		ABI1	-1.70869	1.33493e-15		ARHGEF12	-4.18971	6.07095e-08		SLC5A2	-1.42503	0.00169959
				DNAJC9	-4.634	8.12055e-08		HSD17B6	-2.39267	0.0321555		SLC6A15	-6.66746	0.000214475		ALOX12P2	-1.27286	0.00429142		PQLC1	-1.77309	1.37555e-15		GPI	-1.67618	6.09353e-08		PRKCE	-1.82442	0.00170196
				FLVCR1	-1.66174	8.14177e-08		STX16	-1.56917	0.0321899		SYCE1	-1.24524	0.000214733		CDKL5	-1.33202	0.00430834		DBP	-2.29591	1.37696e-15		VAMP4	-1.65747	6.17042e-08		GBX1	-1.55055	0.00170555
				C12orf73	-1.25652	8.22167e-08		C10orf57	-1.73107	0.0321963		TSPYL1	-2.88521	0.000216481		LOC399904	-1.45222	0.00431038		SYNPO	-4.4411	1.38653e-15		SBF1	-3.38242	6.20677e-08		GRM5	-2.07661	0.00170844
				PALB2	-1.81059	8.25263e-08		SYT5	-1.53223	0.0322242		PHLPP2	-1.75304	0.000217686		LOC157627	-1.3661	0.00432641		KCTD16	-5.01005	1.39757e-15		KCNK3	-5.50639	6.21218e-08		LRRC49	-1.85134	0.00170951
				RHOBTB2	-2.26465	8.38508e-08		C14orf21	-1.33824	0.0322601		MYCBP2	-1.98748	0.000218507		FSCN2	-1.28228	0.00433		SOX10	-4.91288	1.4349e-15		C11orf41	-3.41106	6.247e-08		SLC22A14	-1.25215	0.00171189
				BRD7	-1.93179	8.38554e-08		KIF21A	-1.35337	0.0322983		AIRE	-1.11852	0.000218524		SPIB	-1.16088	0.00435718		TSGA10	-1.87315	1.44117e-15		PNPLA4	-2.14344	6.34361e-08		ATP2C1	-2.15323	0.00171632
				TOPORS	-3.99151	8.41551e-08		TRIT1	-1.81085	0.0323317		JPH1	-3.25192	0.000218576		TFAP2B	-1.50001	0.00437614		ALDOC	-2.77174	1.44668e-15		BNIP3	-1.65273	6.35747e-08		TACC2	-1.96437	0.00172375
				KDM6A	-1.74385	8.42798e-08		MTPAP	-1.55653	0.0324282		EPB49	-2.06409	0.000219025		ZC3H7B	-1.26512	0.00438837		ACOT7	-3.35172	1.44812e-15		NOMO2	-1.70238	6.40771e-08		FABP2	-1.35844	0.00172729
				SLC25A22	-1.64151	8.56131e-08		UQCRC2	-1.18729	0.032442		CACYBP	-1.49746	0.000221245		ANGEL2	-1.19118	0.00439213		CLIP4	-2.49893	1.45584e-15		ABHD10	-1.66501	6.41253e-08		PMS2L3	-1.2796	0.00173859
				NIT1	-1.87844	8.76678e-08		TSSK6	-1.33049	0.0324614		USP9X	-1.73619	0.000221362		INPP4A	-1.23014	0.00439226		ICAM5	-10.6354	1.53244e-15		EXOSC4	-1.38353	6.44634e-08		GALNT11	-2.11382	0.00173937
				PSD3	-2.80242	8.83555e-08		GABRA2	-3.86236	0.0325126		WDR47	-3.02641	0.000222585		PAX8	-1.11991	0.00439313		NUDCD3	-1.5912	1.55434e-15		PPP2R1A	-1.6372	6.4511e-08		INSL5	-1.25729	0.00174249
				MLF1	-1.88232	9.04975e-08		NOLC1	-1.96928	0.0325177		GNB5	-2.79691	0.000222707		PTPN7	-1.28728	0.00442035		NBEA	-3.5362	1.56656e-15		ABCB9	-2.20456	6.45657e-08		PROP1	-1.27716	0.00174637
				SMPDL3B	-1.82123	9.05141e-08		RAB40C	-1.70645	0.0326607		RIMBP2	-5.4204	0.000225144		ATP6V0A2	-1.14335	0.00442849		ECHS1	-1.84229	1.56771e-15		C1orf61	-1.51065	6.50187e-08		SYNGR1	-6.59896	0.00174687
				SPG20	-2.13115	9.14132e-08		MBD2	-1.86785	0.0326844		PRKCE	-4.90304	0.000226576		ITGA2B	-1.2404	0.00444448		SEMA3G	-1.94365	1.60349e-15		MYO9A	-1.88368	6.50313e-08		MYL10	-1.64551	0.0017481
				FSCN3	-1.5462	9.1645e-08		SETD1A	-1.47134	0.0327462		ANKRD33B	-1.90724	0.000227375		SLC1A6	-1.51097	0.00446773		C12orf76	-2.77204	1.62063e-15		RNASE1	-1.95447	6.64187e-08		LOC441155	-2.2554	0.00175141
				ZNF609	-1.70652	9.32032e-08		RNF141	-2.08541	0.0327666		ENPP2	-10.0731	0.000227958		GNAL	-1.32527	0.00450221		EPB49	-6.1363	1.63571e-15		SLC16A7	-2.26201	6.69781e-08		GPX5	-1.33913	0.0017565
				APEH	-2.45745	9.32474e-08		NOMO3	-1.50143	0.032785		LRFN5	-9.08605	0.000228012		PAPSS2	-1.17148	0.00451493		GPR44	-2.52316	1.63954e-15		PPP2R2D	-2.47767	6.71717e-08		ADD2	-2.7333	0.00176059
				HCFC1	-1.61778	9.32924e-08		RSF1	-1.17365	0.0327901		TUB	-2.45701	0.00022835		ZBTB33	-1.14276	0.00452352		ADSS	-1.84835	1.64837e-15		CDH22	-5.31602	6.77352e-08		RAPGEFL1	-4.07975	0.00176349
				C8orf40	-2.59925	9.36548e-08		ZC3H13	-1.19859	0.0328581		LOC96610	-1.10439	0.000228862		SERPINB7	-1.36549	0.00453254		ACSL4	-2.4803	1.65014e-15		AGAP1	-3.27113	6.7759e-08		HSD17B6	-2.30582	0.00176511
				FAM107B	-2.92287	9.42032e-08		RBP7	-1.99273	0.032868		TULP4	-2.19026	0.000230542		MAN1A2	-1.24968	0.00454837		SYT11	-1.80869	1.66024e-15		HCFC1R1	-2.34644	6.82549e-08		WIPF2	-1.28858	0.00176569
				LOC100129662	-3.4476	9.42263e-08		ATXN7	-1.29534	0.0329087		GPAM	-1.78637	0.000230748		2014-03-02	-1.32857	0.00454878		AP2A2	-2.55505	1.70344e-15		ADD1	-1.54828	6.93637e-08		CHRNA7	-1.88099	0.00176715
				SUMO1	-2.6048	9.45035e-08		SLC25A4	-3.08209	0.0329772		FAM5B	-1.34221	0.000231145		PIK3C2B	-1.55715	0.00455413		EXTL1	-4.41372	1.7109e-15		AARS	-1.44183	6.96822e-08		SPDEF	-1.64716	0.00177059
				MRPL9	-2.5188	9.46284e-08		FBXL17	-1.30888	0.0329872		MAP2K4	-2.88467	0.000234452		PAIP2B	-3.29233	0.00455806		ELAVL3	-4.0863	1.71839e-15		MED14	-3.59422	7.00261e-08		PEBP1	-1.34733	0.00177169
				NDUFA1	-2.09813	9.4741e-08		SLC2A12	-1.52152	0.0330038		KCNH8	-3.62334	0.000234518		DVL1	-1.45257	0.0045649		HPCA	-9.44824	1.72259e-15		FSD1	-2.79387	7.0351e-08		MAS1	-1.23618	0.00177323
				POLE4	-3.58568	9.51401e-08		CIR1	-1.74553	0.0331249		C17orf51	-1.26359	0.000235806		EPO	-1.17636	0.00457566		ABCA9	-1.71414	1.7276e-15		DVL1	-1.66456	7.09e-08		CDC16	-1.34014	0.00177887
				ANP32A	-2.46003	9.51765e-08		ZNF782	-1.25331	0.0332151		NGFRAP1	-1.30706	0.000236284		FANCC	-1.2484	0.00458668		RNF207	-1.9814	1.7397e-15		ITFG1	-2.53684	7.1091e-08		MTMR1	-1.71005	0.00178521
				MRPS10	-1.86329	9.56045e-08		RRP12	-2.1305	0.0333155		CLEC4M	-1.22552	0.000236495		AK1	-1.30213	0.00460193		R3HDM1	-2.89436	1.74192e-15		CACNG2	-2.963	7.12746e-08		FOXJ1	-1.41044	0.00178532
				IFI27L1	-1.82514	9.71194e-08		LOC100288954	-1.63837	0.0333633		BCAP29	-1.20955	0.000237199		CYTH3	-1.50031	0.00462635		CES8	-13.8784	1.78386e-15		DNAL4	-3.19023	7.31651e-08		SAPS2	-1.51785	0.00178545
				FAM149B1	-4.18065	9.81298e-08		ATP10B	-1.72508	0.0333709		CXCL14	-2.66681	0.000238783		LPO	-1.19508	0.00462778		RCHY1	-1.97467	1.78468e-15		FDFT1	-1.95461	7.45533e-08		ABCC2	-1.39524	0.00178598
				SUPT16H	-2.40704	9.8311e-08		SEC14L3	-1.41073	0.0333713		FUNDC1	-1.23924	0.000241233		CTSZ	-1.23898	0.00462995		VPS33B	-1.72566	1.79944e-15		ARHGEF17	-2.16591	7.67733e-08		MAGEA11	-1.16058	0.00179908
				BICD2	-1.73865	9.83233e-08		BBS7	-1.71713	0.033431		CACNA1G	-1.63589	0.000241398		MPPED1	-1.40636	0.00463372		LOC284578	-7.0994	1.86447e-15		ZNF415	-1.93395	7.80124e-08		SEMA4G	-1.64269	0.0017992
				SCAMP1	-1.60724	9.9039e-08		BOK	-4.03155	0.0334592		RSPH3	-1.10468	0.00024348		FES	-1.47012	0.00463859		MTCH1	-1.60679	1.90069e-15		ZDHHC14	-2.44722	7.85959e-08		GMEB2	-1.47196	0.00180133
				RPE	-1.5811	9.95287e-08		XKR8	-1.21817	0.033488		KIAA0652	-1.26596	0.000243981		C4orf10	-1.18755	0.00464986		CSGALNACT1	-2.25038	1.96989e-15		PIN1	-2.25324	7.86656e-08		MYT1L	-1.37916	0.00180181
				CTDSPL	-2.13088	1.00275e-07		INPP5J	-2.57279	0.033518		SLC4A8	-1.36419	0.000244053		LOC157562	-1.70565	0.00465819		L1CAM	-7.21003	1.9701e-15		HSPA4	-2.35616	7.93116e-08		KIF21B	-4.82867	0.00180219
				ATL1	-2.38366	1.00803e-07		CD1D	-1.19416	0.0335629		SEC14L5	-5.58192	0.000244738		DHRS12	-1.16057	0.00466504		FAM199X	-1.43372	2.00083e-15		SLC25A44	-2.02207	7.9481e-08		NACA	-1.20873	0.00180332
				ZIC1	-4.04809	1.01269e-07		SLC38A2	-1.2139	0.033565		SNAPC5	-1.6947	0.000245063		ZNF141	-1.31126	0.00466697		PYGM	-2.40228	2.02502e-15		THTPA	-1.95405	8.0152e-08		LTB4R	-1.2531	0.00180389
				SF3A2	-1.67722	1.0157e-07		DOCK3	-2.11101	0.0336492		ZNF415	-1.3052	0.000245166		TEKT2	-1.67819	0.00466722		EZH1	-2.06255	2.07412e-15		RAN	-1.79618	8.02248e-08		NCKAP1	-2.00222	0.00180457
				SAP30BP	-1.49888	1.02132e-07		GAS6	-1.35911	0.0336694		DNAJB4	-1.14876	0.000247984		IGHG1	-1.32185	0.00467551		KCNC3	-3.90414	2.07769e-15		UBE2B	-1.933	8.1001e-08		DIO1	-1.18907	0.00180457
				LYAR	-1.3505	1.02407e-07		ATP6V0D2	-1.74755	0.0337211		PPL	-2.2774	0.000248979		CRYBB2P1	-1.3109	0.0046805		KBTBD6	-1.84474	2.08475e-15		TUBB3	-1.79974	8.15288e-08		TGOLN2	-2.20795	0.0018048
				DGCR6	-3.0714	1.02519e-07		KRT4	-1.65507	0.0337216		RAP1GDS1	-2.02805	0.000249318		HABP4	-1.2321	0.00469944		GRIA2	-4.01652	2.10578e-15		AFTPH	-1.66068	8.16574e-08		HES1	-1.28497	0.00180526
				DAPK1	-2.61779	1.03686e-07		BAG4	-1.76622	0.033808		ERMN	-18.1863	0.000251715		PRUNE	-1.28943	0.00471084		C2orf82	-4.52273	2.13168e-15		SHC3	-4.50489	8.28525e-08		EMP2	-1.64764	0.00180796
				FUT8	-2.12935	1.04222e-07		HHIP	-1.80279	0.0338604		AKAP6	-2.54655	0.00025219		ZP2	-1.27903	0.00471778		LY6H	-7.20618	2.18628e-15		REEP2	-1.85933	8.3111e-08		SGCA	-1.27516	0.00180819
				SHQ1	-3.01901	1.04409e-07		PPP2R3A	-1.36357	0.0338617		CNTNAP4	-1.71895	0.000252555		EDA	-1.16758	0.00472206		FABP3	-2.59674	2.23178e-15		TTBK2	-3.29534	8.33214e-08		CAB39	-1.23158	0.00181049
				PRTFDC1	-6.15286	1.06252e-07		CLDN7	-2.89477	0.0338749		METTL9	-1.86543	0.00025291		KLK11	-1.17054	0.00472357		PIGZ	-1.75971	2.2703e-15		SCAI	-2.7775	8.42195e-08		EPHA5	-1.37283	0.00181535
				SOX21	-5.12654	1.0698e-07		ENO2	-2.41664	0.0339122		MPP1	-1.65081	0.000253248		KIAA0467	-1.14763	0.00474206		DACH2	-9.05379	2.38699e-15		KIAA0232	-1.92464	8.53328e-08		PINK1	-1.97266	0.00181657
				SSU72	-1.89342	1.07035e-07		SPTBN2	-2.75617	0.0339837		CD200R1	-1.03778	0.000254207		KPNA6	-1.20727	0.00474595		POLR3A	-1.96593	2.38988e-15		SELENBP1	-2.98029	8.55818e-08		FPR2	-1.2219	0.00182046
				RANBP17	-6.54725	1.07253e-07		VDAC2	-1.45532	0.034003		PABPC1L2B	-2.19738	0.000254653		FSTL4	-1.19612	0.00477064		THRB	-4.68749	2.46669e-15		GRIN2A	-8.54395	8.56135e-08		GOLGB1	-1.525	0.00182084
				CENPM	-20.5609	1.08368e-07		SLC13A3	-3.13509	0.034025		LRRC37B2	-1.37374	0.000256231		PTPN1	-1.27048	0.00477071		PRKCQ	-2.23458	2.48435e-15		WAC	-1.56202	8.58411e-08		CHRD	-1.26971	0.00182278
				UXS1	-1.40618	1.10355e-07		FXR2	-1.76663	0.0340577		C8orf38	-1.34005	0.000256809		AURKC	-1.27719	0.00478468		CAMK4	-4.35684	2.60552e-15		KLK7	-5.4572	8.73875e-08		LHX6	-8.23416	0.00183383
				PFDN2	-2.71675	1.1059e-07		ARHGAP21	-1.79834	0.0340898		ARHGEF9	-3.16581	0.000258788		CFDP1	-1.18423	0.00480051		LOC441052	-2.8359	2.6427e-15		VPS33B	-1.57058	8.74922e-08		PPP2R2B	-1.61593	0.00183453
				LOC100289366	-1.7211	1.11393e-07		ZNF182	-1.58829	0.0341207		CADM3	-1.3998	0.000260403		GM2A	-1.14825	0.00481897		ACTR10	-1.8607	2.67491e-15		LOC157627	-5.63061	8.96257e-08		CNOT4	-1.30531	0.00183474
				C10orf75	-2.54271	1.11832e-07		LOC728061	-1.47223	0.0341552		CLCN6	-1.51859	0.000260843		BAX	-1.50668	0.00482773		EVL	-2.01199	2.67934e-15		TUSC2	-2.02549	9.07269e-08		PHLPP1	-1.32118	0.001835
				TKT	-3.83355	1.11918e-07		PRDM2	-1.70764	0.0342943		TMEM130	-3.29815	0.000261136		DEFB1	-1.14334	0.00483012		KIAA0240	-1.60067	2.7085e-15		MBD1	-1.58524	9.16036e-08		CUL9	-1.38154	0.00183605
				GSTA4	-2.65881	1.1194e-07		CELSR2	-1.50212	0.0343017		ATP2A2	-2.83068	0.000262087		GALT	-1.30515	0.0048442		PTPRB	-1.76722	2.72401e-15		DCAF6	-2.09831	9.18705e-08		CDH12	-3.27732	0.00183659
				AP1M1	-1.68808	1.1222e-07		ZNF488	-2.26315	0.034395		MAP3K13	-1.22957	0.00026257		MR1	-1.12431	0.00484448		ANKH	-2.15395	2.76055e-15		DDA1	-2.63446	9.24328e-08		TARBP1	-1.9623	0.00184892
				FAM193A	-2.06731	1.13544e-07		LOC390595	-1.68063	0.0344123		TPK1	-1.40568	0.000262798		CLEC10A	-1.41702	0.00484792		ODZ2	-5.99632	2.77336e-15		ADRBK2	-4.48178	9.29422e-08		NKAIN1	-1.98896	0.00185029
				MRPL23	-3.24162	1.1393e-07		C1orf91	-2.28644	0.0345375		SLC30A2	-1.14658	0.000262929		AXL	-1.20821	0.00484869		CARNS1	-8.72497	2.77399e-15		APPBP2	-1.51064	9.34534e-08		TRIO	-1.34044	0.0018566
				KIAA0586	-1.54852	1.14038e-07		TMEM184B	-1.81211	0.0345578		KIAA0319	-5.26313	0.000263594		CHEK2	-1.12476	0.00486007		TRPC1	-1.91333	2.79392e-15		TESC	-3.30817	9.36148e-08		SSX2IP	-3.54302	0.00185905
				SMAP1	-2.29129	1.14103e-07		KIAA0232	-1.87514	0.0345584		CRBN	-1.57102	0.000264495		JAKMIP1	-1.14183	0.00487856		CYP4Z1	-2.2871	2.80913e-15		ADARB1	-4.76477	9.38927e-08		MFI2	-1.31976	0.00186182
				KIF5B	-2.08498	1.14239e-07		C3orf37	-1.76147	0.0345618		ATP6V1D	-2.1775	0.000264801		CHRND	-1.4209	0.00488468		NUDT14	-5.00699	2.80995e-15		CABIN1	-1.4366	9.49989e-08		CELSR3	-2.86392	0.00186396
				ALMS1	-2.42572	1.15721e-07		HMP19	-3.09232	0.0346838		ACSL6	-3.67457	0.000266977		psiTPTE22	-1.50451	0.00490536		MAPK10	-2.19273	2.89261e-15		CACNG1	-1.40156	9.65267e-08		PSMB1	-1.14531	0.00186716
				TTYH3	-2.18848	1.15828e-07		SERPINA1	-1.91242	0.0347066		ARHGEF3	-1.5516	0.000268934		FSTL3	-1.26204	0.00490861		RIMBP2	-9.56595	2.90534e-15		TMEM41B	-1.22024	9.6719e-08		USP12P1	-2.25782	0.00186983
				GSK3B	-2.62336	1.16386e-07		CISD1	-1.87341	0.0349098		MAPK8	-1.38028	0.000270156		TFPI2	-1.12912	0.00491998		TRUB1	-2.47913	2.9366e-15		NPTX2	-10.9522	9.69333e-08		LRRC14	-1.50563	0.00188203
				LOC221710	-3.00538	1.16738e-07		RANGAP1	-1.48349	0.034938		WSCD2	-2.36339	0.000270525		OPN1SW	-1.74205	0.00492973		UPP2	-2.15112	2.93697e-15		ANXA7	-1.57829	9.72348e-08		PCYOX1L	-3.11805	0.00189299
				AKAP11	-1.54726	1.1704e-07		CYB5RL	-2.08204	0.0349733		ALCAM	-1.5367	0.00027103		LLGL1	-1.40996	0.00493036		EMX2OS	-2.42491	2.96238e-15		SNX27	-2.06187	9.80871e-08		C10orf118	-1.5532	0.00189696
				ANKS1B	-6.25362	1.17198e-07		CPA1	-1.45062	0.0350342		TUSC2	-1.30945	0.00027222		NOVA2	-1.38477	0.00494521		ART3	-1.98037	3.09366e-15		RALGAPA1	-1.97558	9.82025e-08		ANK2	-1.55533	0.001899
				CAMK2N2	-2.15895	1.17942e-07		PLCH1	-1.90634	0.0350707		LDB2	-4.53479	0.000274133		PAX9	-1.20977	0.00494879		KCNQ2	-8.42567	3.12481e-15		PORCN	-2.35397	9.90995e-08		PPP2R2D	-2.06437	0.00190083
				BAT1	-1.83497	1.18046e-07		CHN1	-2.1155	0.0351749		NOS1AP	-1.39181	0.000274915		KCND3	-1.24513	0.00494998		NR1D1	-3.391	3.1258e-15		PPFIA4	-4.16513	9.92639e-08		RNF8	-1.37865	0.00190526
				ZNF709	-1.98546	1.18566e-07		SUSD4	-1.52732	0.0351864		ZNF687	-1.18293	0.000274965		SPN	-1.17226	0.00495102		LOC643988	-2.0633	3.14547e-15		PRKACA	-1.81411	9.95354e-08		FRMPD4	-5.55729	0.00190727
				GLRX3	-3.66088	1.18668e-07		CLDN11	-3.33822	0.0351948		C6orf168	-2.23334	0.000275419		MAPKAPK3	-1.38765	0.00495362		AGAP2	-2.70656	3.37207e-15		SREBF2	-2.68642	1.00578e-07		APAF1	-1.36933	0.00190759
				ARPC5L	-1.99291	1.18831e-07		OGFOD1	-1.24513	0.035236		PRSS2	-1.27918	0.000275941		TUBB4Q	-1.17411	0.00496969		CHCHD10	-2.18349	3.38658e-15		TUBG2	-2.8261	1.03699e-07		KCTD2	-1.41311	0.00191814
				GCG	-4.11589	1.19032e-07		USF2	-1.57945	0.0352573		LOC100128239	-1.17762	0.000276449		OCA2	-1.17211	0.00497446		HCFC1R1	-1.70603	3.43543e-15		UQCRFS1	-1.43721	1.05664e-07		CTNNBIP1	-2.19335	0.00192586
				SRPK1	-2.85854	1.19428e-07		FBXO9	-2.67917	0.0352605		C11orf41	-7.10805	0.000277555		HIPK2	-1.36974	0.00498362		NHEDC2	-1.50443	3.5282e-15		ZFYVE9	-3.09762	1.0612e-07		SSTR4	-1.5431	0.00192965
				RABGAP1	-1.92208	1.195e-07		CACNA1E	-3.33344	0.0352643		ABCB9	-1.21226	0.000277722		PCSK6	-3.07833	0.00499062		HERC3	-1.88343	3.53558e-15		PCNXL2	-2.61105	1.06333e-07		OXT	-1.36928	0.00193436
				RANBP6	-2.38207	1.20498e-07		ANKRD31	-1.3858	0.0352787		JAKMIP3	-3.11284	0.000277731		GLRA2	-1.28824	0.00499681		WSB2	-1.83734	3.55546e-15		DPF1	-2.37686	1.06866e-07		PRDM4	-2.22363	0.00193735
				TRAF7	-2.36804	1.20724e-07		CLTB	-1.42848	0.0353788		NRSN1	-6.22466	0.000279846		PLD1	-1.31437	0.00500891		GUCY1B3	-4.51451	3.57957e-15		DNM1L	-1.75962	1.08531e-07		TMEM179B	-1.53171	0.00193989
				BOLA2	-1.85514	1.20839e-07		LOC100288990	-1.28353	0.0353827		KLRAQ1	-1.57817	0.000280238		C9orf3	-1.58381	0.00501083		CEP68	-1.79686	3.59357e-15		PTGES	-1.42315	1.09713e-07		PTHLH	-1.31211	0.00194266
				NCAPH2	-2.26495	1.21129e-07		NDUFA5	-1.96746	0.0354861		FLJ37307	-1.34713	0.000280447		TACR2	-1.31502	0.00501531		ARHGEF9	-3.14749	3.62305e-15		ANKS1B	-2.54165	1.09719e-07		SLC4A1AP	-1.56847	0.00194489
				MSL2	-1.57108	1.21572e-07		ATRNL1	-1.52444	0.0355118		KIAA1109	-1.43265	0.000280934		MSC	-1.25139	0.00502591		MAFK	-1.98894	3.65492e-15		TBC1D13	-1.5181	1.12114e-07		APC2	-1.28697	0.00194618
				EPHB3	-2.67795	1.21604e-07		XIAP	-1.38842	0.035569		C17orf108	-2.30185	0.000281212		CD300C	-1.26697	0.00503622		PI4KA	-3.66235	3.71886e-15		SYNJ2	-5.03486	1.12348e-07		MSC	-1.62416	0.00194708
				ZC3HAV1L	-4.53403	1.22726e-07		MAPK6	-1.22079	0.0355722		UNC5C	-1.16758	0.000281709		IRF4	-1.16856	0.00504484		NDFIP1	-1.91511	3.75762e-15		TNK2	-2.1175	1.12908e-07		CSRNP3	-4.89627	0.00194756
				HMGB3	-3.43078	1.22782e-07		CLDN9	-2.4532	0.0356082		STX12	-1.32687	0.000282082		PTCH1	-1.32199	0.00504582		C10orf46	-1.37729	3.77993e-15		DUSP2	-4.39286	1.14044e-07		ABCF2	-1.25283	0.00195324
				CHAC1	-6.80148	1.23023e-07		PTPDC1	-2.16293	0.0356126		PPID	-1.5606	0.000282145		ARL3	-1.37592	0.00507103		PABPC1L2B	-2.78517	3.84939e-15		YWHAB	-1.80635	1.14055e-07		OTUD4	-1.70205	0.00195574
				EBP	-3.21523	1.23189e-07		SERPINA6	-1.77175	0.0356678		CATSPER2	-1.60153	0.000286375		CNGB1	-1.29803	0.00507762		TBC1D24	-2.60287	3.8785e-15		CDH9	-2.53344	1.14133e-07		DOC2B	-1.37048	0.00195584
				STX7	-2.28673	1.23293e-07		OXCT1	-1.66863	0.0356687		EMX1	-1.22473	0.000287378		RANBP3	-1.25567	0.0051		FARSB	-1.60555	3.89379e-15		VTI1B	-1.71354	1.14249e-07		CACNB2	-6.62622	0.00195763
				METTL11A	-1.96509	1.23675e-07		MRO	-1.7411	0.0357348		LRRN2	-1.17073	0.000287844		LIN7A	-1.19237	0.00511967		NELF	-2.0339	3.91736e-15		GPHN	-2.26164	1.14519e-07		SAP30	-1.4207	0.00195932
				ZNF678	-2.10906	1.2449e-07		NAPEPLD	-1.53162	0.0357867		NUAK1	-4.20716	0.000288583		FPR2	-1.4022	0.00512115		RAB14	-1.67128	3.94303e-15		AJAP1	-5.49442	1.15482e-07		HMGCS1	-2.04967	0.00196557
				OBFC2B	-1.95064	1.24547e-07		SLC25A45	-1.82435	0.0358128		GALNTL5	-5.54845	0.000289024		CACNA1F	-1.4278	0.00513438		C16orf70	-1.80999	3.96308e-15		FAAH	-3.11231	1.16788e-07		KIF5C	-3.73984	0.00196925
				GCSH	-3.17926	1.24842e-07		FAM63A	-1.54292	0.0358791		PPFIA3	-1.60115	0.000289789		SMPD2	-1.47358	0.00513572		GRAMD1B	-2.59212	3.96984e-15		TFPT	-2.45712	1.18859e-07		FAM49A	-2.43532	0.00197
				AR	-1.99824	1.25257e-07		RPS15A	-1.79668	0.0359423		MTCH2	-1.39156	0.000291319		CD38	-1.20368	0.00514877		NAT8L	-2.83524	4.10558e-15		PHACTR2	-1.9805	1.18991e-07		CPSF1	-1.57296	0.00197068
				ZNF490	-1.52183	1.25625e-07		RABGGTB	-1.27074	0.0360669		FAM13B	-1.53056	0.000291675		NGF	-1.20901	0.00516177		KCNH5	-2.52502	4.18304e-15		UROS	-3.93184	1.19185e-07		NFKBIL2	-1.36623	0.0019708
				C21orf87	-1.7687	1.26371e-07		HGD	-1.32562	0.0361968		PRLHR	-1.06662	0.000292758		ASTN2	-1.2151	0.0051655		RNF11	-1.87838	4.19874e-15		TULP4	-3.26772	1.19475e-07		CXCR3	-1.26795	0.00197391
				TMEM39B	-1.96677	1.26884e-07		YWHAH	-1.53439	0.0362295		CTNND2	-1.37026	0.000293804		FSHR	-1.14829	0.00516619		SDR16C5	-5.38293	4.29903e-15		RBPJL	-1.29447	1.19668e-07		SLC22A7	-1.41477	0.00197696
				PACS2	-1.89703	1.27052e-07		FKBP2	-1.92021	0.0362931		ACADSB	-2.54789	0.000294426		ALDH4A1	-1.28457	0.00517682		FNIP2	-1.7092	4.32949e-15		CDC42BPB	-2.4614	1.19719e-07		HK1	-2.43597	0.00197741
				ZNF673	-1.66314	1.27175e-07		AGPAT1	-1.42306	0.0363115		VRK3	-1.85394	0.000294766		C9	-1.5078	0.00517787		C1orf216	-3.01906	4.41498e-15		DNAJC11	-1.63888	1.20788e-07		FOXD1	-1.2052	0.00197937
				SNX24	-2.13916	1.28413e-07		ICK	-1.31909	0.0364402		EPHB6	-2.71437	0.000294772		GPR182	-1.13902	0.00520534		FA2H	-6.74025	4.42928e-15		PPP2R4	-1.53069	1.21521e-07		PTPRT	-10.0338	0.00198125
				RBM4B	-2.44799	1.28875e-07		PPFIA2	-2.0384	0.0365458		PVR	-1.16897	0.000295923		TCL1B	-1.18326	0.00520902		BCAP29	-1.91149	4.45035e-15		LY6E	-2.48377	1.22076e-07		LBP	-1.21106	0.00198138
				TMEM11	-2.73858	1.28892e-07		PCDHA@	-2.58232	0.0365728		GPR155	-1.22865	0.000296179		FABP6	-1.4536	0.0052121		SORBS2	-5.14216	4.51953e-15		RYBP	-1.93459	1.25469e-07		SLC12A4	-1.31577	0.00198212
				RMND1	-2.22093	1.28903e-07		KRT19	-2.16845	0.0366212		PPARGC1A	-1.6615	0.00029669		KIAA0430	-1.30805	0.00523939		BBS7	-2.17146	4.53691e-15		FAM98A	-1.69616	1.26187e-07		PRKG2	-1.7375	0.00199148
				ZNF7	-4.333	1.30769e-07		PIGS	-1.18694	0.0366937		AMN1	-3.07245	0.00029958		CDK18	-2.73911	0.00524006		PHLDB2	-3.95525	4.5516e-15		GTDC1	-1.93944	1.26551e-07		HIVEP2	-2.31483	0.00199214
				CKLF	-2.39866	1.3099e-07		SFTA3	-1.30526	0.0368145		TTBK2	-2.13523	0.000301646		OSBPL1A	-1.7486	0.00524211		HS3ST5	-1.99355	4.56615e-15		NFAT5	-1.77548	1.27506e-07		GRM1	-8.75395	0.00199396
				TRAPPC2L	-3.50317	1.31111e-07		AFP	-3.08799	0.0368415		HS6ST2	-2.7808	0.000302254		CD80	-1.09512	0.0052462		AGPS	-1.71246	4.68616e-15		UBE2Z	-1.41082	1.29169e-07		LY6G6D	-1.55684	0.00199401
				PLDN	-2.13571	1.3178e-07		PSMD11	-1.26839	0.0369363		FAM134B	-1.84	0.000302439		HNF1A	-1.21991	0.00524661		LOC147670	-3.50484	4.80108e-15		KLK6	-4.79557	1.2925e-07		FBLN2	-1.85109	0.00199914
				HNRNPH1	-3.98801	1.32009e-07		MEGF10	-2.12163	0.0369405		SYNJ2	-4.06073	0.000302644		CALM1	-1.49769	0.00525477		EPM2AIP1	-1.74277	4.82749e-15		HARS	-1.56121	1.2926e-07		ARTN	-1.54201	0.00199982
				MYST3	-1.85927	1.32403e-07		TIMM16	-1.41454	0.0369833		CCKBR	-3.29522	0.000305811		CD40LG	-1.13703	0.00525903		UBE2R2	-1.41253	4.86038e-15		DLG1	-1.77419	1.30019e-07		NOL7	-1.38915	0.00200375
				PHF20L1	-4.0786	1.33775e-07		OSBP2	-1.43098	0.037013		PDE4D	-1.16673	0.000306137		MVK	-1.20247	0.00528472		SLC1A6	-6.51321	4.90958e-15		IQSEC2	-3.82768	1.31142e-07		AMOT	-1.44821	0.00202012
				C1orf97	-1.89891	1.34028e-07		DOCK9	-1.6111	0.0371071		ADRBK2	-5.00174	0.00030735		TCOF1	-1.29628	0.00528603		CDH8	-2.54517	4.91586e-15		PPFIA3	-2.26767	1.32328e-07		RAB6A	-1.24135	0.002022
				GLRB	-1.83475	1.34457e-07		C10orf88	-1.24347	0.037168		BCL7A	-1.25774	0.000308098		HS3ST1	-1.29895	0.00529108		VPS26A	-1.7529	4.95619e-15		RPP25	-2.52747	1.33512e-07		FAM189A1	-6.02662	0.00202455
				ASPSCR1	-2.06815	1.34546e-07		CLIP3	-2.43091	0.0372158		LOC100128122	-1.71968	0.000308289		SPATA2L	-1.2518	0.00529444		RPS6KA5	-2.04814	5.04414e-15		CDK5	-2.84184	1.35183e-07		GSK3B	-1.8695	0.00202617
				PIGX	-2.54505	1.34736e-07		KCNAB2	-4.3299	0.0372168		GLUD2	-1.71968	0.000308289		AKR7A3	-1.19448	0.00530114		SGTB	-3.08065	5.11949e-15		TRAP1	-1.44014	1.37254e-07		CDH8	-2.81334	0.00203148
				LOC283267	-1.98594	1.35048e-07		ANKS4B	-1.38478	0.0372682		NUDT11	-2.03315	0.000308333		EMX1	-1.39047	0.00530686		CDC23	-1.61184	5.13119e-15		SRPK3	-1.58942	1.38055e-07		PDF	-1.30765	0.00203561
				MED24	-2.2805	1.35605e-07		HPRT1	-1.87601	0.0373169		ST3GAL3	-1.10127	0.000308348		N4BP2L1	-1.21707	0.00532141		RASL10A	-3.84226	5.13748e-15		ASH2L	-1.39901	1.38444e-07		RRAGA	-1.60429	0.00203771
				POLA2	-3.02962	1.35689e-07		BTBD6	-1.26939	0.0373176		2014-09-11	-5.70726	0.000308493		ZSCAN12	-1.15008	0.00534662		ATMIN	-1.80948	5.20546e-15		SIRT5	-2.05707	1.39957e-07		ACTR2	-2.47315	0.00204129
				CARD8	-1.79246	1.36285e-07		FNBP4	-2.09895	0.0373787		VDAC2	-1.43487	0.000308975		LCN1	-1.73686	0.00535184		ALDH8A1	-2.4988	5.23349e-15		GABRD	-4.15946	1.4179e-07		PCNT	-1.74705	0.0020436
				KIAA0922	-3.12822	1.36857e-07		DPYSL2	-1.37841	0.0374124		SLC2A12	-1.28535	0.000309234		C7orf54	-1.12018	0.00535459		FAM134A	-1.70241	5.31346e-15		WIPF2	-1.68344	1.42518e-07		LOC100293559	-1.16052	0.00205124
				NVL	-3.38741	1.37109e-07		PSMB9	-2.09604	0.0374992		OXR1	-3.0055	0.000310775		HRC	-1.29832	0.00535606		2014-09-11	-6.47961	5.33482e-15		RPS6KC1	-1.7591	1.42946e-07		TCP10	-1.48297	0.00205272
				TCP1	-2.23678	1.38986e-07		BPI	-1.96434	0.037522		KRAS	-1.69842	0.000312105		DGCR6	-1.22235	0.00538022		MBOAT7	-2.65094	5.35191e-15		VDAC1P3	-1.80491	1.42958e-07		MORN1	-1.54652	0.00205739
				ING5	-1.94159	1.39155e-07		GLRB	-1.9381	0.0375608		TRAM1L1	-1.71118	0.000312412		TRPM1	-1.20091	0.00538467		CAMKK1	-3.34623	5.35721e-15		OGDHL	-5.55232	1.43648e-07		BHLHB9	-2.87588	0.00205771
				GDE1	-1.76863	1.40722e-07		KIAA1683	-1.86779	0.0375886		MRAP2	-4.67141	0.000312606		CA5BP	-1.23741	0.00539016		WDR17	-3.01549	5.39402e-15		HS3ST2	-19.3666	1.43937e-07		GRM6	-1.24799	0.00206034
				CNIH4	-1.53469	1.40776e-07		GDPD3	-1.55366	0.0376105		KIRREL3	-2.251	0.000313536		MOCS3	-1.23479	0.0054052		RASA1	-1.60056	5.47121e-15		RUSC1	-2.78328	1.45015e-07		TJP3	-1.32472	0.00206071
				CCDC121	-1.84398	1.40974e-07		CD47	-1.82344	0.0376266		GPM6A	-1.64077	0.000315468		MAST1	-1.72316	0.0054168		ATPIF1	-1.91303	5.55761e-15		ALDH5A1	-2.676	1.46552e-07		AMELX	-1.28504	0.00206087
				SNRPD1	-3.5675	1.41521e-07		OBSL1	-1.39408	0.0377739		MEF2C	-5.62183	0.000317136		DLX2	-1.39895	0.00543229		TBC1D25	-1.50695	5.64386e-15		SEMA4D	-3.24536	1.47e-07		SPATA2L	-2.13976	0.00206548
				SYT13	-1.42307	1.44351e-07		LOC100130097	-2.54932	0.0377792		VAMP4	-1.4807	0.000317945		VHL	-1.12563	0.00543782		C4orf44	-2.57628	5.71983e-15		SYN3	-3.91901	1.4719e-07		PDK3	-1.27456	0.00206724
				TTC17	-1.69709	1.44732e-07		FABP1	-3.16601	0.0378493		BTNL9	-1.15684	0.000318684		USP2	-1.42225	0.0054379		ATRX	-1.62471	5.7455e-15		KHDRBS2	-9.69924	1.48118e-07		FCN1	-1.42872	0.00206809
				FBXO5	-5.25043	1.45026e-07		RAB37	-5.66601	0.0378872		GTF2H5	-2.11769	0.000319916		KCNK1	-1.42433	0.00544573		MAP7D2	-8.10643	5.82046e-15		CRTC1	-1.96589	1.48651e-07		HTR4	-1.89219	0.0020715
				TRIB2	-3.03006	1.45204e-07		ST7	-1.48594	0.0380298		NECAP1	-2.97879	0.000320075		IGKC	-1.14721	0.00548986		ANXA3	-3.09504	5.831e-15		NPEPPS	-1.33261	1.51244e-07		GLYAT	-1.36751	0.0020727
				PLA2G6	-1.56411	1.45347e-07		SMURF2	-1.11773	0.0380626		SLC2A6	-1.37861	0.00032108		ITM2B	-1.21236	0.00549748		CCDC68	-3.92434	6.01269e-15		TOX4	-1.42486	1.53101e-07		GPR176	-1.3971	0.00207706
				ZNF519	-1.90129	1.45593e-07		PRELP	-2.07292	0.0381386		NKAIN2	-10.2423	0.00032229		GAS8	-1.30821	0.0055013		DDN	-32.2862	6.0136e-15		INPP4A	-3.95795	1.56769e-07		SFRS7	-1.2669	0.00207873
				NRF1	-1.59277	1.45918e-07		FBXL2	-2.21201	0.0382248		APLP1	-2.70974	0.000322337		DRP2	-1.29256	0.00550844		C10orf35	-3.26047	6.04782e-15		CDK20	-2.04036	1.57149e-07		CEL	-1.2304	0.0020815
				CISD3	-1.35195	1.47294e-07		ATAD3A	-1.85318	0.0382755		EPHX4	-6.72601	0.000323649		C1orf175	-1.2911	0.00551256		STX1A	-7.08558	6.05207e-15		CHP	-2.02744	1.58388e-07		SIRPA	-1.71082	0.00208486
				PGLS	-2.2876	1.48296e-07		PYDC1	-3.35737	0.0382892		KCNIP4	-6.16232	0.000323866		CRABP2	-1.20275	0.00552154		TSPYL1	-2.40012	6.14908e-15		AP4S1	-1.90151	1.6041e-07		FAM190B	-1.47912	0.00209466
				UBE2M	-2.01816	1.48515e-07		NDEL1	-4.12878	0.0383781		DMRTC1	-3.16545	0.000324072		PIGL	-1.25372	0.00553144		STOX1	-3.1953	6.16498e-15		AGPAT4	-1.98011	1.60977e-07		IGKV3-20	-1.20053	0.00209486
				DHX16	-1.9277	1.49176e-07		C4orf29	-2.52241	0.0383818		DMRTC1B	-3.16545	0.000324072		DYRK1B	-1.29281	0.00553868		MFN2	-1.65008	6.18469e-15		ATRX	-1.64712	1.62469e-07		SLITRK5	-6.00298	0.00210873
				ERAL1	-2.02312	1.52116e-07		ELL	-1.21307	0.0384093		ATXN7L3	-1.34039	0.000326286		POLE	-1.26082	0.00558553		KIAA1467	-2.03067	6.28414e-15		NKAIN1	-1.91287	1.6441e-07		MAPRE3	-4.27921	0.00211279
				MAP3K4	-1.68533	1.5304e-07		SLMAP	-1.21307	0.0385152		PROSC	-1.12337	0.000328022		GBX2	-1.30747	0.00561217		BSN	-8.56298	6.35515e-15		DYNLL1	-1.30412	1.6719e-07		SLC25A4	-5.361	0.00211804
				SLC6A17	-1.49039	1.53204e-07		PTPRU	-1.9263	0.0385563		CA14	-1.21136	0.000328769		NR5A1	-1.29854	0.00561378		LOC284244	-2.99095	6.3645e-15		STK39	-1.7481	1.68978e-07		ERBB4	-1.62027	0.00211824
				KCNC4	-1.49039	1.53204e-07		TNFRSF25	-3.65736	0.0385903		PINK1	-2.43854	0.000332051		HMX1	-1.38375	0.00561513		GPR83	-7.42778	6.38532e-15		CYP26B1	-6.4648	1.69351e-07		TOMM34	-1.5871	0.00211875
				SLC16A9	-5.64154	1.53547e-07		ARPP19	-1.93053	0.0386923		ARMCX5	-2.11061	0.000332353		C1orf105	-1.36712	0.00565469		CXorf1	-3.63708	6.44133e-15		MATR3	-1.35625	1.77385e-07		OSGIN2	-1.34231	0.00211881
				TIMELESS	-3.60537	1.54255e-07		ACBD5	-1.80178	0.0388531		GLUD1	-1.96477	0.000336416		ABCB8	-1.46151	0.00567252		ACCN1	-9.27555	6.45772e-15		ICK	-1.93169	1.7981e-07		GNAZ	-2.01179	0.00211902
				MSRB2	-1.87511	1.55718e-07		ACVR2A	-1.68179	0.0388631		KIAA1543	-1.51035	0.000336842		GSTT1	-1.35461	0.00567491		2014-03-04	-7.66285	6.53591e-15		ZNF536	-5.96809	1.80136e-07		ARHGEF9	-1.9675	0.00211959
				CNPY2	-1.69961	1.57656e-07		NEFL	-6.76145	0.0388834		COX7CP1	-1.18072	0.000337536		ZNF35	-1.15141	0.00568455		EGR3	-3.51774	6.62496e-15		HCCS	-1.48685	1.85352e-07		TNFAIP1	-1.75078	0.00212353
				PHYH	-6.28405	1.58099e-07		EIF2B1	-1.35943	0.0391599		SYNPO	-2.06711	0.000340251		NPY2R	-1.33476	0.00571638		B4GALT6	-4.07466	6.67625e-15		PSMC1	-1.38242	1.88442e-07		F8A1	-1.58455	0.00212724
				DIP2C	-2.49194	1.58232e-07		TNXB	-1.4245	0.0391817		CDRT4	-1.39779	0.000341316		COBL	-2.94796	0.00571771		PCNXL2	-1.60188	6.75918e-15		CAMK4	-3.12958	1.90439e-07		EBP	-1.8275	0.00212941
				METRNL	-1.87315	1.58911e-07		GOLPH3	-9.64646	0.0392331		CAPRIN1	-1.75828	0.000341743		PC	-1.20996	0.0057214		SLC12A6	-1.59362	6.77153e-15		GFRA2	-2.57981	1.92351e-07		SLC2A6	-2.61141	0.00213365
				SMARCA4	-2.37324	1.58964e-07		WEE2	-1.57384	0.0393315		DHCR24	-2.60171	0.000343193		YIPF4	-1.16197	0.00573382		JPH4	-6.64938	6.77535e-15		CNP	-1.92363	1.96629e-07		EDA	-1.49911	0.0021342
				NUP210	-3.578	1.59053e-07		MTMR9	-1.54364	0.0396554		PDPK1	-1.73953	0.000343442		GPR44	-1.25287	0.00573545		NFYB	-1.70791	6.93427e-15		PRUNE2	-1.77396	1.98188e-07		LPCAT4	-3.67738	0.00213649
				FAM98C	-1.50452	1.60111e-07		SECISBP2L	-2.31445	0.0397991		TMED4	-1.27099	0.000343623		BMPR1B	-1.24774	0.00574721		ALDH2	-1.71746	7.05779e-15		ADD3	-1.64086	1.99518e-07		HAS1	-1.47873	0.00214614
				LRRFIP1	-2.00866	1.61964e-07		TIAM2	-1.43263	0.03985		NAALAD2	-2.08916	0.000346476		DAAM2	-2.4592	0.00575618		TOMM70A	-1.68814	7.05906e-15		PPP1R13B	-3.18414	2.00091e-07		ICMT	-1.77373	0.00214765
				DARS	-1.75247	1.62474e-07		ABCC10	-1.14906	0.0398682		MEAF6	-1.88282	0.000346611		HIST1H3E	-1.26517	0.0057574		LOC100130155	-5.84724	7.10488e-15		ALAS1	-1.4282	2.00745e-07		CYP11B2	-1.34915	0.00214776
				POLR3K	-2.1562	1.62592e-07		NHLRC3	-1.14897	0.0398695		LOC100132234	-1.24821	0.000346847		UNC13B	-1.18388	0.0057665		CLCA4	-7.26346	7.10749e-15		NSFL1C	-1.44057	2.01027e-07		ELF5	-1.33163	0.00214958
				MEGF8	-1.70639	1.62644e-07		DDX6	-1.21111	0.0398892		ATCAY	-2.18029	0.000347422		SIRPB1	-1.23945	0.00578506		KCNIP3	-2.55559	7.12514e-15		SHROOM2	-1.78721	2.01917e-07		CA5B	-1.23419	0.00215154
				ARPP19	-2.53466	1.65788e-07		DYNC1H1	-2.08211	0.0399338		LOC440934	-3.8056	0.000347819		SIRPD	-1.23945	0.00578506		TAF4B	-2.08716	7.17465e-15		NR2E1	-1.92615	2.02567e-07		C6orf106	-1.74499	0.00215661
				KIF5C	-3.03021	1.66111e-07		SEPT7L	-1.49865	0.0399847		AKR1E2	-1.25007	0.000348193		CNGA1	-1.13784	0.00578645		CDH22	-4.06786	7.27242e-15		SIN3B	-2.07137	2.02587e-07		OPTN	-2.18187	0.00215973
				C6orf211	-2.49874	1.67315e-07		MYADM	-1.3826	0.0400154		SPTBN1	-1.50592	0.000349455		CREB3	-1.15639	0.00579119		SIRPA	-2.20184	7.38367e-15		TPPP	-3.74783	2.03534e-07		IGH@	-1.2314	0.00216058
				GPCPD1	-1.84673	1.67505e-07		GATA5	-3.82363	0.0400533		TLN2	-2.52645	0.00034969		ADAM15	-1.1721	0.0058008		TCF20	-1.49143	7.48368e-15		ASPHD1	-2.46205	2.0771e-07		HCFC1	-1.31934	0.00216097
				ATIC	-2.03939	1.68707e-07		ZNF710	-1.26163	0.0401894		CRLF2	-1.1339	0.000350093		CGB	-1.26516	0.00583237		LARGE	-3.04129	7.54097e-15		MOG	-4.24258	2.07785e-07		DMD	-1.50775	0.00216624
				PDS5B	-3.82285	1.69036e-07		PCP4	-4.07745	0.0403218		SYT9	-1.82642	0.000351032		COL7A1	-1.33553	0.00583524		GPBP1	-1.68086	7.54235e-15		TTC3	-1.7999	2.08027e-07		PCLO	-11.7979	0.00216752
				PDE7A	-2.32519	1.69722e-07		LRP2	-2.37155	0.0403757		NUP88	-1.97624	0.000351719		KCNC4	-1.44536	0.00586898		TMEM196	-4.50402	7.75626e-15		TIMM17A	-1.58563	2.08175e-07		ZBTB17	-1.38628	0.00217496
				PPP1R8	-2.06873	1.70124e-07		C2orf55	-2.82595	0.0404056		KIAA0240	-1.22937	0.000354319		XPNPEP2	-1.3239	0.00587073		SLC32A1	-6.44249	7.96291e-15		HTT	-2.04038	2.08503e-07		FAM169A	-1.57506	0.00218001
				NDUFA6	-3.46027	1.73405e-07		PQLC1	-1.75646	0.0404344		GRIN1	-1.0839	0.000354364		SASH3	-1.3239	0.00587073		ENTPD4	-2.15161	8.00667e-15		ARL3	-2.58644	2.09402e-07		LOC100288628	-1.27203	0.0021832
				MYO19	-1.44151	1.75507e-07		FMO2	-1.52767	0.0404477		LOC100129309	-1.83833	0.00035634		CLDN18	-1.21048	0.00588503		GPR6	-5.90431	8.34085e-15		LOC646278	-2.58625	2.10243e-07		LOC727842	-1.27203	0.0021832
				RPP30	-4.07353	1.7557e-07		CANT1	-3.20132	0.0404565		LOC100189589	-3.88938	0.000357245		AMIGO2	-1.17315	0.0059118		KCNJ12	-2.19887	8.44808e-15		GPR143	-1.72594	2.11375e-07		PMCHL1	-1.33022	0.00218365
				LOC283904	-2.08283	1.75645e-07		CLDN3	-1.29782	0.0405008		UBR1	-1.17993	0.00035816		LOC100289175	-1.17315	0.0059118		ZC3H13	-2.03434	8.50699e-15		NR4A3	-2.64526	2.13352e-07		OTUB1	-3.13937	0.00218536
				RHBDL3	-2.0615	1.77317e-07		CNKSR1	-1.5351	0.0406114		ATP6V1C1	-3.06228	0.000358547		PARD3	-1.18129	0.00596228		MAPK8	-1.84426	8.58243e-15		TRIL	-1.75137	2.15079e-07		BTNL3	-1.43501	0.00219059
				RBM17	-1.90905	1.78237e-07		USP13	-1.33022	0.0406366		MAL	-11.7634	0.000363651		C11orf9	-4.10163	0.00598849		ENO2	-2.70364	8.69522e-15		BDNF	-9.06428	2.16456e-07		ZNF764	-1.22467	0.00219229
				EXD3	-3.76083	1.79334e-07		LRRC16A	-1.89649	0.0406811		OLFM3	-8.32097	0.000363921		CD3E	-1.30843	0.00600149		PKDCC	-2.06118	8.71765e-15		FAM158A	-1.4559	2.17451e-07		AGBL2	-1.16305	0.00219243
				SNRPD3	-3.50895	1.80208e-07		RBM33	-1.36942	0.0407548		LOC284788	-1.04935	0.000364272		RHBDD3	-1.27502	0.00601011		AGPAT3	-2.26927	9.00764e-15		KCMF1	-1.37478	2.19081e-07		PPP1R12B	-2.14855	0.00219436
				TARDBP	-2.21658	1.80359e-07		KCNIP4	-2.93204	0.0407786		ZNF706	-2.45389	0.000365567		HIST1H4B	-1.18682	0.00602286		RAB39B	-1.92987	9.06841e-15		PAOX	-1.80532	2.19925e-07		SHC3	-3.52817	0.00219494
				C9orf16	-2.00353	1.81371e-07		ESR1	-1.59044	0.0408191		SGMS1	-2.62094	0.000367702		RHBDL1	-1.27123	0.00602976		PRCD	-4.23077	9.41044e-15		MAST4	-1.81337	2.20648e-07		PAPPA2	-1.23553	0.00219966
				GALE	-1.92522	1.84754e-07		SLC6A12	-2.21164	0.0410605		GRM7	-1.37946	0.000368473		CPA1	-1.23341	0.00603391		FAM122B	-1.46115	9.44077e-15		NAGPA	-2.45291	2.2206e-07		PSMD5	-1.18025	0.00219982
				RGS3	-6.11318	1.85026e-07		TEX264	-1.81909	0.0411895		FAM108B1	-1.81778	0.000370717		OPRL1	-1.28524	0.00605012		ANO3	-14.5622	9.46463e-15		CNTN6	-2.313	2.2254e-07		TLX2	-1.24394	0.00220363
				B9D1	-2.46599	1.86473e-07		CNIH4	-1.38975	0.041224		SPG20	-1.21543	0.000371825		EPHA5	-1.37222	0.00606323		EPB41L4B	-5.25043	9.65045e-15		GDAP1L1	-2.35309	2.23283e-07		HBQ1	-2.63426	0.00220657
				SCLY	-3.20354	1.86571e-07		NPTX1	-7.17562	0.0412742		UNC13A	-2.5003	0.000374228		RPL3L	-1.45753	0.00606403		FAM73A	-2.90958	9.67643e-15		PC	-2.1117	2.26118e-07		C1orf175	-1.3757	0.00221272
				PON2	-2.09944	1.87015e-07		TJP2	-1.25585	0.0413082		CCL1	-1.3079	0.000374447		HIC1	-1.61715	0.00606738		KCNMB4	-2.49363	9.6927e-15		NGRN	-1.67028	2.26338e-07		KIF3A	-2.68108	0.00221281
				CBX5	-4.47358	1.87591e-07		S100B	-2.06197	0.0414367		PPFIA4	-2.49213	0.000374549		SOX12	-1.34998	0.00606776		ZBTB4	-1.71996	9.78039e-15		CYLD	-2.3268	2.27306e-07		GNB1	-1.69574	0.00221536
				APAF1	-2.32694	1.87996e-07		KREMEN1	-2.09169	0.0414426		ADAM11	-1.98416	0.000375359		DPYS	-1.22807	0.0060775		FAM131B	-2.25601	9.79447e-15		SMYD2	-2.03648	2.27967e-07		HABP4	-1.55183	0.00222746
				UNK	-1.50506	1.89766e-07		SART3	-1.13105	0.0415027		STMN4	-6.34582	0.000375822		LEFTY1	-1.28052	0.0060856		PUM2	-1.44106	9.91789e-15		RAB11A	-1.19932	2.33819e-07		SH2B1	-1.12521	0.00223243
				LRRC8B	-2.38219	1.90208e-07		PARM1	-1.3541	0.0415146		DNAJC27	-1.15164	0.000377812		COL16A1	-1.5277	0.00608985		ZDHHC17	-1.68862	1.00581e-14		APBB1	-2.80903	2.35636e-07		AASDHPPT	-2.34615	0.00223354
				CHUK	-2.08897	1.90802e-07		CRYBB2P1	-1.16799	0.0415789		RALGPS1	-1.30641	0.000377866		CHKB	-1.14439	0.00610297		ATP6V0D1	-2.02338	1.02844e-14		TMCC2	-2.96323	2.39677e-07		CALB1	-6.98935	0.00224156
				MPDZ	-1.83331	1.91847e-07		ACY3	-1.76133	0.0415875		CHL1	-1.94006	0.000378324		TRBV21-1	-1.27419	0.00612724		ENHO	-3.95678	1.02957e-14		RAB11FIP5	-3.13973	2.40444e-07		NUDC	-1.59148	0.00224442
				RPL35A	-1.86861	1.91903e-07		BRP44L	-1.46829	0.0417163		C1orf115	-9.55631	0.000378904		TRPC2	-1.42003	0.00613124		ATP6V1C1	-2.57132	1.03288e-14		TMEM47	-1.76327	2.42121e-07		CDC42BPA	-2.40783	0.00224548
				SOCS7	-1.80657	1.91997e-07		WWP2	-1.43167	0.0417757		IDH3A	-2.20277	0.000379038		CARTPT	-1.24474	0.00614219		YWHAG	-1.82086	1.04068e-14		HNRPDL	-1.38654	2.43882e-07		MYOM1	-1.52493	0.00224595
				NFKBIL2	-6.25136	1.92028e-07		CCNG2	-2.59068	0.0418024		ZRANB1	-1.79747	0.000379629		SF3A2	-1.32911	0.00616345		COL24A1	-4.21877	1.0464e-14		SEC14L5	-9.172	2.44505e-07		DNAJC9	-1.57682	0.00224797
				ZNF618	-5.2188	1.94631e-07		TOM1L2	-1.96525	0.0418938		KIAA1161	-1.79441	0.000385324		RNF167	-1.21645	0.00617		RNF146	-1.7037	1.04848e-14		CYB561	-1.72624	2.47191e-07		GRIN2A	-6.17111	0.00224826
				RRP15	-1.63545	1.96023e-07		INO80E	-1.58374	0.0419269		TMEM17	-1.39801	0.000387551		PIM2	-1.23302	0.00617136		PIN1	-2.36905	1.06216e-14		NLK	-2.36323	2.49791e-07		RFPL3	-2.19381	0.00225074
				RANBP1	-4.27221	1.96026e-07		B4GALNT3	-1.34412	0.0420372		TTC39C	-1.43243	0.000388755		FUT4	-1.25749	0.00617279		SLIT2	-3.29648	1.06298e-14		RAB4B	-1.99388	2.50673e-07		WNT10B	-5.65053	0.00225377
				MAGED4B	-2.22129	1.96176e-07		LDHD	-1.67952	0.0421047		LMO3	-4.95039	0.000389255		FOXE1	-1.19595	0.00617487		ADAMTS19	-7.21695	1.06871e-14		STUB1	-1.54908	2.50971e-07		NFAT5	-3.25424	0.002258
				GPD2	-1.44162	1.97332e-07		SYMPK	-1.26663	0.0421352		RHOT1	-1.34026	0.000390868		CCL21	-1.43551	0.00620603		FOXRED1	-1.56132	1.0745e-14		AK1	-1.57014	2.58803e-07		BCL7A	-1.8733	0.00226171
				MSI2	-2.10782	2.00131e-07		TAGLN3	-1.85146	0.0421444		CELF6	-2.0257	0.000392565		ABCD4	-1.19752	0.00621408		BIN1	-3.13151	1.08255e-14		MYOM2	-2.57909	2.64728e-07		TRIM15	-1.25847	0.00226257
				ZNF449	-2.63707	2.00646e-07		WDR91	-1.58887	0.0421448		C13orf36	-7.53893	0.000392606		HIP1R	-1.80633	0.00622818		SYNJ2	-3.97234	1.08319e-14		EPHA4	-3.92662	2.68071e-07		C14orf159	-1.47313	0.00226859
				C22orf28	-2.06249	2.02216e-07		STX1B	-3.68486	0.0421955		PAK6	-3.22169	0.000395616		TG	-1.2415	0.00624652		ADCY1	-5.03193	1.09907e-14		CGREF1	-2.68156	2.69601e-07		VCX2	-1.59041	0.00227212
				NCKAP5	-2.23252	2.0308e-07		LCA5	-2.60677	0.042245		SRRM4	-2.98744	0.000397432		ANXA13	-1.18778	0.00625624		CSDE1	-1.64807	1.0999e-14		UQCC	-1.53811	2.70982e-07		MRP63	-1.51411	0.00228062
				DCTN3	-3.20126	2.03235e-07		REPS1	-1.65679	0.042267		CHRM1	-5.8917	0.000398065		CCKBR	-1.5361	0.00628598		GRM7	-16.1658	1.10745e-14		APBB3	-2.38638	2.71138e-07		LRRTM2	-3.14292	0.00228347
				ADAT1	-1.76068	2.03373e-07		SLC25A19	-1.84082	0.0425289		FAM19A1	-14.582	0.000398939		SLC4A1	-1.1435	0.00630036		C11orf87	-10.8906	1.10908e-14		PPARGC1A	-1.96904	2.72279e-07		FAM75A3	-1.23633	0.00228902
				ZNF614	-1.86326	2.0408e-07		KHK	-1.61457	0.0425596		EPB41L4B	-3.20582	0.000399739		RNU6-50P	-1.12302	0.00631686		FOXQ1	-1.97558	1.12449e-14		NUDCD3	-1.81119	2.73656e-07		PHF7	-1.28027	0.00229075
				CPPED1	-2.30159	2.05044e-07		CCND1	-3.46415	0.0426262		SLC26A8	-1.96807	0.000404322		ZNF674	-1.12302	0.00631686		GPC5	-3.49471	1.12476e-14		ABCC5	-2.6866	2.74014e-07		CLEC10A	-1.21124	0.00229981
				C1orf54	-2.08808	2.05768e-07		TPD52	-1.63505	0.0426838		NRXN1	-6.79255	0.000404844		F12	-1.22581	0.00631702		ABCB1	-1.67319	1.15311e-14		G3BP2	-1.6223	2.74658e-07		IGF1	-1.71586	0.00230072
				PCDHA10	-2.33598	2.05822e-07		SGIP1	-3.87179	0.0427006		CSRP2BP	-1.11981	0.00040534		NEBL	-2.03979	0.0063406		LNX1	-6.33783	1.15591e-14		TRIM23	-3.03201	2.76882e-07		CEACAM7	-1.36732	0.00230297
				YME1L1	-2.89592	2.06045e-07		SHROOM1	-1.64985	0.0427317		TAF4B	-2.49619	0.000407452		FZD9	-1.43156	0.00634325		WBP4	-1.74585	1.16478e-14		DUSP7	-2.45566	2.79946e-07		LEMD3	-1.33677	0.00231292
				ODC1	-4.13115	2.06487e-07		HTT	-1.68724	0.0427657		FARP1	-2.91863	0.00040755		EPHA2	-1.21076	0.00635903		USP9X	-1.88221	1.18033e-14		RNF34	-1.4355	2.81483e-07		OVGP1	-3.38653	0.00232193
				WRNIP1	-1.88297	2.0649e-07		KLHDC8A	-7.68084	0.0427751		WDR17	-3.41966	0.000408268		GABRG2	-1.50039	0.00636808		BAI2	-2.47261	1.18781e-14		MAGEL2	-2.01589	2.83505e-07		LOC441601	-1.24491	0.00232738
				GDAP2	-1.75606	2.07849e-07		FERMT1	-1.44894	0.0427977		PRKCA	-1.3016	0.000412376		CDH4	-1.18637	0.00637383		PDZD4	-4.53951	1.1976e-14		DLGAP1	-2.53146	2.8423e-07		KRT8	-1.69849	0.00232859
				MYO1E	-1.65277	2.08485e-07		GRAMD1B	-3.87268	0.0428697		LOC643837	-2.95522	0.000414162		RHOG	-1.39841	0.00640482		GREB1	-2.127	1.23835e-14		FAM102A	-1.53231	2.86347e-07		ARHGEF4	-2.15263	0.0023324
				POC1A	-7.19943	2.08747e-07		MAPK1	-1.5885	0.0430053		GPM6B	-1.34177	0.000415232		KDM4C	-1.21016	0.00640503		NXPH2	-4.99396	1.25661e-14		TMEM184B	-1.97138	2.9231e-07		C22orf29	-1.59532	0.00233403
				SPSB4	-5.69066	2.08957e-07		ZDHHC2	-1.3896	0.0430628		SLC25A44	-1.35757	0.000415287		LPAR4	-1.12695	0.00643094		VAMP4	-1.78801	1.27365e-14		C11orf9	-4.96416	2.96334e-07		USP11	-2.26335	0.00233457
				CCDC36	-2.55631	2.09336e-07		RIMS1	-4.4662	0.043085		RIMKLA	-1.96858	0.000416502		SLCO2A1	-1.16488	0.00643496		RPS6KA2	-2.29647	1.28001e-14		YARS	-1.50675	3.00375e-07		ROR2	-1.13623	0.00233488
				ABCB6	-1.77325	2.09651e-07		MMP17	-1.33889	0.0431138		RGS7BP	-5.07134	0.000416836		ING2	-1.22157	0.00645045		SLC25A42	-2.20455	1.30286e-14		NOMO3	-1.6116	3.06249e-07		RGS17	-2.24822	0.0023361
				RASSF7	-1.34171	2.0987e-07		OTP	-1.2647	0.0431493		C14orf2	-3.21072	0.000417721		HOXC11	-1.21847	0.00645301		FAM149A	-2.29218	1.30471e-14		KPNA6	-1.89252	3.06447e-07		KIAA0652	-1.41036	0.00233964
				BRI3	-1.98358	2.10372e-07		SETDB2	-1.09954	0.0431973		IRAK3	-1.06767	0.000419154		FADS1	-1.34008	0.00645929		ABCG4	-2.31789	1.30559e-14		RBM8A	-1.31153	3.1125e-07		C6	-1.4885	0.00234346
				TOX3	-12.7151	2.14068e-07		APOB	-1.34273	0.043256		C21orf131	-2.23742	0.000419996		NOS1	-1.24717	0.00648955		PHPT1	-2.16158	1.30588e-14		AHI1	-2.73825	3.11736e-07		FAM5B	-3.01531	0.00234494
				LRRN1	-2.93139	2.14754e-07		TMEM114	-1.66555	0.0432791		SLC22A17	-1.95503	0.000420118		BTC	-1.13681	0.00649065		ARL2	-1.69685	1.32078e-14		GGNBP2	-1.73709	3.14132e-07		DUSP8	-3.9733	0.00235275
				MCOLN1	-1.68515	2.14815e-07		ProSAPiP1	-2.91737	0.0433126		PGRMC1	-1.59096	0.00042031		HGD	-1.19467	0.00649077		LOC100134937	-2.05481	1.33842e-14		SLC27A2	-2.10766	3.2051e-07		TMEM90B	-1.60129	0.00235323
				BAI3	-3.75772	2.14897e-07		PER3	-2.68911	0.0433132		BAG4	-2.26495	0.000420398		CASP10	-1.1668	0.0065202		TMEM59L	-4.21604	1.34201e-14		MGRN1	-1.677	3.21818e-07		ALDH5A1	-3.12238	0.00235534
				SDHAP1	-1.77534	2.16264e-07		PXK	-2.08593	0.0433852		CYLD	-1.72516	0.000420515		AMMECR1	-1.22601	0.00655672		PRODH	-2.69076	1.34769e-14		JAG2	-2.51108	3.24679e-07		BFSP2	-1.38019	0.00236005
				FAM21C	-3.46012	2.16846e-07		SGK2	-1.82141	0.0435303		SLC8A2	-1.98423	0.000420746		PLCD1	-1.24748	0.00657293		ABCC5	-1.63228	1.36464e-14		STARD13	-2.70144	3.2576e-07		ARMC4	-1.43854	0.00236068
				KCTD16	-4.10206	2.20493e-07		ZC3H12B	-1.68206	0.0435727		HERC2P3	-1.33366	0.000421174		MYOD1	-1.31583	0.00659495		BEX1	-2.62797	1.3758e-14		SLC25A28	-2.13968	3.291e-07		TRIM27	-1.46047	0.0023617
				GPR107	-1.40894	2.21798e-07		TRAPPC10	-1.37051	0.0436061		ZNF488	-1.99075	0.000422088		PEBP1	-1.36826	0.00660542		MTMR6	-1.90069	1.39701e-14		HERC2	-2.5103	3.32039e-07		C9orf16	-1.42517	0.00236314
				FAM181A	-1.57616	2.25296e-07		MASP2	-2.04642	0.0436328		TATDN3	-1.47849	0.000423441		HIPK3	-1.22194	0.00661294		FRY	-2.28634	1.39776e-14		LRRC47	-1.51332	3.32598e-07		CUL5	-2.20076	0.00236629
				CLVS2	-5.47954	2.25563e-07		FRMD4B	-1.7645	0.0436567		GRIA1	-1.94185	0.000424304		LOC339290	-1.25858	0.00661566		HERC2	-1.86259	1.41014e-14		MYO16	-4.00191	3.35833e-07		L3MBTL	-1.38701	0.00237617
				RBX1	-3.28781	2.26014e-07		INSIG1	-1.39571	0.0436637		DQX1	-1.12701	0.000426188		TMCC2	-1.49736	0.00662193		PAFAH1B1	-2.1084	1.43811e-14		ZDHHC17	-1.42934	3.36265e-07		ERC2	-10.328	0.00237641
				GNAT1	-1.56952	2.27217e-07		MAP2K6	-1.25556	0.0437077		SIDT1	-2.07303	0.000428465		JAG2	-1.46961	0.00662222		MAP3K4	-1.52488	1.45422e-14		SLC4A1AP	-1.74084	3.38999e-07		PAPSS2	-1.28727	0.0023783
				DCAF15	-1.86607	2.27994e-07		LOC100190939	-1.17508	0.043729		GSTA4	-1.28768	0.00043077		NAT8	-1.14301	0.00665259		PTPRT	-6.56842	1.47582e-14		MTMR6	-1.52867	3.39947e-07		ANKRD36B	-1.7439	0.00238025
				CASP2	-1.95629	2.28313e-07		TUBG2	-1.38735	0.0438384		PTH2R	-2.20349	0.000431162		MUC6	-1.53159	0.00665294		FAM49A	-3.18451	1.50487e-14		MTX2	-1.80586	3.44424e-07		C22orf26	-1.26405	0.00238058
				UBAP2	-2.6914	2.28359e-07		TRAPPC2	-1.54535	0.0438854		KIAA0427	-1.88283	0.000433901		CCR9	-1.24769	0.00665322		LASS5	-7.74106	1.50516e-14		EGR4	-6.00241	3.44609e-07		LOC100287552	-1.51165	0.00238238
				ROBO1	-4.61748	2.28715e-07		CD300C	-1.23173	0.0439441		ADARB1	-2.42848	0.000436051		SERBP1	-1.29213	0.00667388		LRP1B	-2.6017	1.5117e-14		ATP5C1	-1.64671	3.489e-07		PLXNA1	-2.54062	0.00238417
				RAB22A	-1.7641	2.29962e-07		MUC5B	-4.0051	0.0440398		SLC1A6	-1.44738	0.000436957		GJB3	-1.39495	0.0066744		TNNC2	-2.30859	1.51819e-14		TRIM3	-1.8612	3.55311e-07		SMNP	-1.22726	0.00238698
				PNP	-1.49462	2.30108e-07		CAMTA2	-1.71864	0.0441384		DGKE	-4.86206	0.000439782		ARSF	-1.16498	0.00667799		LAMP2	-2.34254	1.5209e-14		F8	-1.61224	3.59141e-07		KIR2DL1	-1.38901	0.00238939
				TIMM23	-3.90409	2.3125e-07		ACPP	-6.17597	0.0442687		VEZT	-2.52166	0.000440915		GRP	-1.3511	0.00668869		RNF41	-3.50163	1.5225e-14		ARL1	-1.99842	3.62152e-07		WAPAL	-1.29235	0.00239414
				CLK3	-1.5302	2.33084e-07		C3orf35	-1.24977	0.0443157		DENR	-1.10517	0.00044206		GSS	-1.2312	0.00668936		LMO4	-3.21218	1.52975e-14		MTUS2	-5.13225	3.674e-07		EDDM3A	-1.22267	0.00240632
				C1orf85	-2.16441	2.37139e-07		UNC13C	-2.97744	0.0443749		AGXT2L1	-14.5538	0.000444619		C1orf144	-1.20743	0.00674674		TRIM8	-1.83852	1.53832e-14		CORT	-5.95904	3.70464e-07		MRAS	-2.88922	0.0024081
				ORC4L	-2.54838	2.38725e-07		TSC2	-1.69187	0.0445752		TMEM55A	-1.85857	0.000446466		2014-09-06	-1.25377	0.00675242		ABHD6	-2.40898	1.53884e-14		JPH3	-3.91704	3.73648e-07		CAMK2B	-1.76128	0.00240921
				STMN1	-4.70597	2.39136e-07		PSD3	-3.74942	0.0446293		RNF41	-4.01976	0.000446793		KRT7	-1.32254	0.00675407		LIMCH1	-2.27699	1.56793e-14		MYO5A	-2.81756	3.76555e-07		CYP2A13	-1.73032	0.00242105
				MGC21881	-2.3667	2.41299e-07		HDAC6	-1.22774	0.0447816		B4GALT6	-4.48164	0.00044681		ETFB	-1.36548	0.00675481		HDAC11	-3.53881	1.57223e-14		TEK	-2.29691	3.7673e-07		GSDMB	-1.35441	0.00242205
				ATP9B	-1.62247	2.424e-07		PLEKHM1P	-1.20999	0.0448808		C20orf103	-3.02936	0.000447376		MC2R	-1.22859	0.00676414		DYNC1H1	-1.69135	1.57574e-14		EPM2A	-1.43618	3.77858e-07		LOC100130331	-1.28082	0.00242477
				TAS2R1	-1.58227	2.44335e-07		SHISA4	-1.84208	0.0449914		IQSEC2	-1.24657	0.000447624		FBP2	-1.23927	0.00678021		GRASP	-2.20276	1.58694e-14		CLOCK	-1.64652	3.81789e-07		NFKB2	-1.19848	0.0024256
				RPL39L	-7.41301	2.44606e-07		PCSK4	-1.6051	0.0450382		FBXO16	-1.84969	0.000450811		APOC3	-1.37964	0.00678756		MEF2C	-5.35511	1.59117e-14		HOOK1	-2.13054	3.89548e-07		FZD9	-1.49977	0.00243093
				FUS	-2.38005	2.47754e-07		CACNA1C	-1.76581	0.0451016		RIMS1	-6.81506	0.000451299		CYP2B7P1	-1.29782	0.00679677		SLC25A28	-1.71601	1.59677e-14		C21orf2	-1.89597	3.93768e-07		TULP2	-1.38486	0.00243514
				CBL	-2.18579	2.4811e-07		TMOD2	-2.13219	0.045151		CDC14B	-1.43588	0.000453877		MAGEC1	-1.18988	0.0068067		C5orf40	-6.00218	1.59869e-14		ATP5B	-1.40411	3.94547e-07		PPP1R2	-1.31233	0.00243607
				CEP170	-1.91081	2.48342e-07		SORBS3	-1.25266	0.0451809		CCDC28A	-1.81626	0.000454726		MMP24	-1.39972	0.00681156		SYNJ1	-3.65299	1.61113e-14		NIPSNAP1	-2.36155	3.97123e-07		ADAM8	-1.15346	0.00243722
				VSIG2	-2.40693	2.49759e-07		C6orf211	-1.62338	0.0451904		LRRC8C	-1.22828	0.000455642		HIST1H1A	-1.22964	0.00681517		PAIP2B	-6.16021	1.65798e-14		RAI2	-2.87664	4.1056e-07		SPTAN1	-1.28153	0.00244279
				TNFRSF10B	-2.98414	2.51057e-07		PHF15	-1.37015	0.0454504		RAB9B	-2.4316	0.00045587		C8B	-1.30064	0.0068272		YPEL3	-2.00107	1.66002e-14		PDYN	-14.8331	4.1763e-07		P2RX2	-1.40594	0.00244397
				MLLT4	-2.82804	2.52475e-07		LOC100288745	-1.24416	0.0455449		C16orf53	-2.13973	0.000458552		PRKCA	-1.33928	0.00687847		SS18L1	-1.69333	1.69603e-14		NIPAL3	-3.01881	4.18419e-07		TRIM36	-2.37315	0.00244726
				SFPQ	-2.0806	2.52816e-07		KIAA1244	-2.62955	0.0455472		STK38L	-1.32987	0.000459167		HOXC6	-1.28879	0.00688396		PRKCG	-4.4177	1.73048e-14		CRHBP	-5.40287	4.26447e-07		PAX8	-1.26231	0.0024535
				NUDT3	-1.62562	2.54861e-07		ARHGAP29	-1.62076	0.0456264		PJA2	-1.79782	0.000460778		KIAA0226	-1.473	0.00688999		CACNA2D2	-3.39172	1.7573e-14		GPR153	-2.22856	4.34417e-07		LY9	-1.30248	0.00245977
				UBTD2	-3.20234	2.55089e-07		CKMT2	-2.00046	0.0457816		PRRT1	-2.45538	0.000463346		SEC61A1	-1.11037	0.00689066		KIAA1704	-1.92681	1.77022e-14		PLCH1	-2.34374	4.3456e-07		PTPRA	-2.47924	0.00246062
				ARHGAP19	-5.22629	2.5601e-07		TIGD5	-2.02873	0.0458413		YPEL4	-4.21148	0.000463563		SLCO3A1	-1.7816	0.00690993		RABGGTB	-1.94226	1.79642e-14		GRB2	-1.663	4.38174e-07		KALRN	-2.16861	0.00246632
				SEL1L3	-4.91268	2.56599e-07		KCNJ10	-2.02184	0.0459546		ITPKA	-2.46575	0.000464092		SEMA4F	-1.15294	0.00692202		KIAA1324	-3.48842	1.80639e-14		AGFG1	-1.33586	4.38259e-07		DOCK5	-1.53243	0.00247253
				MANEA	-3.33903	2.5825e-07		SLC5A8	-1.61097	0.0459841		TOM1L1	-1.23993	0.000467144		DOLPP1	-1.41244	0.00696396		BAIAP3	-4.00832	1.82635e-14		RNF146	-2.15521	4.397e-07		TAS2R9	-1.21958	0.00247331
				CALM3	-3.6101	2.58292e-07		C20orf177	-2.02625	0.046047		ATRNL1	-7.49494	0.000467413		CLCN5	-1.20361	0.0069858		PART1	-4.35683	1.83682e-14		TTLL12	-1.6048	4.42615e-07		KATNB1	-2.34537	0.00247544
				ZNF606	-1.51831	2.58348e-07		LOC401433	-1.10343	0.046098		RAB11FIP2	-2.17271	0.000467512		IRF5	-1.16492	0.00700847		ATG9A	-1.516	1.8465e-14		MAPK3	-2.176	4.51443e-07		MAGEC2	-1.51582	0.00247581
				IDH1	-2.34954	2.59537e-07		SREBF1	-1.53191	0.0462047		AGXT2L2	-1.08794	0.000467952		IGKV1-13	-1.26272	0.00702309		ABCB9	-2.45932	1.86978e-14		SLC1A6	-2.80788	4.52296e-07		KAZALD1	-1.44412	0.00247725
				MIB2	-2.34324	2.61339e-07		NHP2L1	-1.51642	0.0463425		PIP5K1B	-3.61321	0.000468427		FAIM3	-1.38982	0.00702705		AKR1C2	-3.25961	1.87406e-14		XYLT1	-2.44431	4.6261e-07		NDUFS2	-1.55764	0.00247905
				TSPAN5	-2.35566	2.64451e-07		IL11RA	-1.49699	0.0468468		R3HDM2	-1.46286	0.000472338		STARD3	-1.10443	0.00705869		CNNM1	-4.08803	1.92899e-14		VPS52	-1.20649	4.73441e-07		C14orf169	-2.15989	0.00248096
				RRAD	-1.40015	2.64892e-07		HLF	-2.02184	0.0468962		VAMP1	-5.27834	0.000472431		NEUROD2	-1.42587	0.00705913		LCMT1	-1.89412	1.96077e-14		ST8SIA3	-2.37859	4.84925e-07		LYST	-1.27547	0.00248251
				CDK1	-7.18519	2.64904e-07		NPIPL2	-1.67752	0.0469995		OCA2	-1.35968	0.000472586		SIM2	-1.19788	0.00706337		TMEM184B	-1.71172	1.97496e-14		C11orf68	-1.49808	4.86994e-07		HDAC5	-2.08066	0.00248344
				RNF44	-1.46555	2.65502e-07		GOSR1	-1.35337	0.0470116		GRM5	-6.82109	0.000475675		TMEM151B	-1.96237	0.00708458		ANKRD12	-1.76217	1.98811e-14		CAMK1D	-5.68082	4.87145e-07		F10	-1.3929	0.00248536
				SIX5	-2.8954	2.65901e-07		EPB41L1	-1.9283	0.0470702		TTTY8	-1.18762	0.00047954		CTSG	-1.19193	0.00709817		FBXW2	-1.66552	1.99259e-14		SNTA1	-2.16987	4.92164e-07		VAV2	-1.34905	0.00248569
				MICALL2	-2.65819	2.67695e-07		PCSK7	-1.36952	0.0470786		TTTY8B	-1.18762	0.00047954		KCNK3	-1.42889	0.00712641		CDH9	-5.52553	2.01908e-14		ICA1	-2.68	4.98215e-07		TOP3A	-1.45251	0.00249193
				TRIM45	-1.85035	2.69261e-07		FDX1	-1.17321	0.0470798		TF	-9.62263	0.000480996		PLAUR	-1.44127	0.00713068		SUCLA2	-2.10773	2.02221e-14		MTDH	-1.33992	4.9897e-07		LLPH	-1.21373	0.00249606
				SHC1P1	-1.44311	2.69678e-07		PGAM5	-1.70921	0.0471002		KIAA2022	-4.28938	0.000481628		C2orf27A	-1.15454	0.00713802		ASH1L	-1.70261	2.02481e-14		DBNDD1	-1.78805	4.99391e-07		KLC1	-2.57451	0.00249781
				UBE2D1	-3.7428	2.72212e-07		NRXN1	-2.75262	0.0473887		HOPX	-1.80713	0.000481979		NLE1	-1.21029	0.00717629		XYLT1	-1.81894	2.09224e-14		PET112L	-1.93797	5.0265e-07		CYP2C9	-1.46279	0.00249928
				HNRPDL	-2.95993	2.72272e-07		C14orf169	-1.70228	0.0474276		DCUN1D4	-1.32659	0.000484249		ALDOB	-1.20821	0.00718439		THNSL1	-2.25368	2.10457e-14		CORO2B	-1.77647	5.21957e-07		KIAA1012	-1.15784	0.00250195
				LSM4	-3.61681	2.72395e-07		P2RY14	-1.34348	0.0475273		AP4B1	-1.17339	0.000485457		GRIN2A	-1.29651	0.00719149		NIPSNAP3B	-2.7515	2.13454e-14		AP2B1	-1.80464	5.27698e-07		HNF1B	-1.38313	0.00251301
				ITGB1	-2.61745	2.74077e-07		RTN1	-3.00632	0.0475866		KRT86	-1.2446	0.00048683		CDON	-1.15022	0.00719732		MUSTN1	-2.33269	2.15657e-14		RABL2A	-1.49336	5.30667e-07		DHDDS	-1.52322	0.00251668
				GTSE1	-4.05513	2.75149e-07		API5	-1.16827	0.0476547		PHLDB2	-5.91758	0.000491056		SFRS16	-1.31715	0.00721307		LOC386597	-2.9803	2.15898e-14		KCND3	-1.58138	5.30792e-07		TAF15	-1.57393	0.00251911
				KREMEN1	-1.45658	2.7542e-07		NRD1	-1.12324	0.0476991		HIVEP2	-2.2518	0.000491586		BAG1	-1.13831	0.00725143		PI4K2A	-1.37686	2.16781e-14		EFNA3	-2.98605	5.3165e-07		HGC6.3	-1.43528	0.00252009
				EYA2	-3.59974	2.76737e-07		ATG9A	-1.4323	0.0477058		TREML2P1	-1.09002	0.000492246		SLC30A3	-1.5546	0.0072623		SLC25A44	-1.91826	2.17078e-14		VPS24	-1.67891	5.31862e-07		MLLT4	-1.43528	0.00252009
				LOC150527	-2.05604	2.77238e-07		TTC7B	-2.88319	0.047783		RAB18	-1.66567	0.000492848		DGCR11	-1.31692	0.00727254		DVL1	-1.55259	2.20552e-14		UBE2O	-2.48989	5.33558e-07		HSPA1L	-1.39848	0.00252244
				PPIE	-2.41107	2.77328e-07		SPEF2	-1.78578	0.0478199		MAPK8IP3	-1.90969	0.000493872		GAGE6	-1.18907	0.00727707		PEX5	-1.56004	2.216e-14		TTC15	-1.29201	5.38551e-07		KIAA1659	-1.27411	0.00252341
				NIPSNAP1	-3.29143	2.78093e-07		TNFAIP8L1	-1.52379	0.0478436		RAB2A	-1.57889	0.000494867		PRDM2	-1.55307	0.00730311		ANKRD11	-1.70508	2.22501e-14		CP110	-2.41399	5.41343e-07		CACNB3	-5.89413	0.00252353
				RALY	-2.47381	2.81741e-07		RERG	-2.05908	0.0478909		LIN7B	-2.47693	0.000499362		CNTNAP2	-1.66721	0.00731634		ATF7IP2	-2.33104	2.27748e-14		RHOBTB2	-3.15631	5.43717e-07		SCAMP1	-1.59741	0.00253338
				TSTA3	-2.00131	2.82191e-07		PSEN1	-1.3293	0.0479559		MKKS	-1.38458	0.000500756		CCL11	-1.35327	0.0073383		PCDHA12	-2.60294	2.28365e-14		RFC5	-1.76793	5.45949e-07		USP19	-1.34426	0.00253381
				IGSF3	-1.55943	2.82972e-07		MYO1C	-1.54991	0.0480164		MTMR4	-1.17866	0.000505202		TAGLN3	-1.16984	0.00734747		TUBA4A	-3.59606	2.31409e-14		KCNA3	-1.96448	5.49587e-07		SGK269	-1.17015	0.00253922
				CDKAL1	-5.4153	2.83188e-07		MAL	-7.89168	0.0480186		RAPGEF4	-7.50581	0.000508255		CNOT8	-1.13665	0.00734852		RNF112	-3.45676	2.32293e-14		COPS4	-1.5026	5.5229e-07		INPP5A	-2.67689	0.00254218
				MED8	-2.07218	2.83544e-07		PDE1B	-2.05754	0.0480422		EIF4A2	-1.99238	0.000510719		RABGAP1L	-1.23242	0.0073552		ST6GAL2	-2.47653	2.3264e-14		AMD1	-1.61388	5.55974e-07		CNGB3	-1.70723	0.00254775
				KIF1B	-3.14123	2.84847e-07		LOH12CR1	-1.31972	0.0481072		MAP2	-2.19494	0.000513759		PPP1R2	-1.08403	0.00737466		PTPN3	-3.38623	2.3281e-14		ANKRD28	-1.85561	5.57717e-07		SLC10A1	-1.36158	0.00254927
				SF3A1	-1.65984	2.87326e-07		TMEM17	-1.91663	0.0481214		HCCS	-1.6365	0.000513823		MEGF6	-1.47574	0.00738002		BHLHB9	-2.08036	2.32957e-14		ELAVL2	-3.68553	5.59387e-07		KCTD13	-1.85057	0.00255323
				PL-5283	-1.94399	2.87879e-07		DKFZp686O24166	-2.64154	0.0481644		TRPV6	-1.77072	0.000513973		SCN2B	-1.35563	0.00742784		LOC400622	-3.28151	2.37508e-14		SPTBN1	-2.33977	5.6022e-07		KCNC1	-5.29244	0.00255335
				COX7C	-1.78145	2.92434e-07		TNRC6C	-1.38131	0.0482445		SEMA4D	-1.89793	0.000514287		SYN3	-1.3275	0.00743536		ANKRD33B	-3.70634	2.39693e-14		PRRG3	-2.14653	5.60301e-07		MTMR4	-1.32789	0.00255443
				GLDC	-2.80078	2.92845e-07		LOC646470	-1.67327	0.0482761		FAM188A	-1.81321	0.000514358		HOXB3	-1.28328	0.00746875		C10orf116	-4.20026	2.43064e-14		AP2A2	-2.43773	5.67905e-07		KIAA0513	-8.07429	0.00255518
				TAF5	-2.95234	2.93047e-07		KIAA0319	-2.45074	0.0483688		CHAC1	-1.30638	0.00051469		SLC5A5	-1.46505	0.00750476		ASB13	-1.83532	2.50557e-14		GABRA3	-4.70399	5.69528e-07		HUNK	-1.3213	0.00255626
				DNAH2	-1.5736	2.9368e-07		ITPK1	-2.2413	0.0483756		LRRC4	-1.44272	0.000514839		DGCR5	-1.42805	0.00753065		ATP13A2	-2.24283	2.50661e-14		LPIN1	-2.12763	5.71959e-07		FABP1	-1.47873	0.00255686
				SNRPN	-1.69217	2.93839e-07		BID	-1.22774	0.0484151		ZNF215	-1.36219	0.000516832		STK4	-1.12972	0.00753489		TEK	-2.47979	2.54186e-14		ITSN2	-1.75364	5.72606e-07		GYPB	-1.34401	0.00256205
				PER3	-2.412	2.97008e-07		GPD1	-1.64148	0.0485015		GRLF1	-1.5666	0.000517493		HTR2B	-1.22935	0.0075435		SEH1L	-1.73704	2.54222e-14		SULT1A1	-2.03944	5.75272e-07		ATP2A2	-1.98491	0.00256558
				RBMX2	-2.22319	2.9748e-07		ANKRD12	-1.60844	0.0485943		AAGAB	-1.31641	0.000518672		CTF1	-1.29533	0.00755035		IP6K1	-1.55313	2.62281e-14		FGF12	-4.23039	5.75751e-07		GCC2	-2.0893	0.00256572
				NMT2	-3.38667	2.98152e-07		PAGE2	-1.44514	0.0485975		CHMP1B	-1.48042	0.000521582		SELPLG	-1.15547	0.00755203		RIMS1	-6.37668	2.6437e-14		RANBP9	-1.84926	5.77072e-07		TSPYL2	-3.46404	0.00256886
				TOMM5	-3.30952	3.01909e-07		KIAA0240	-1.87998	0.0486674		GREB1	-1.90424	0.000522942		ELF5	-1.2296	0.00755335		TAPT1	-2.19153	2.74647e-14		SNAPC4	-1.61122	5.85413e-07		CELA3A	-1.17048	0.00257372
				IER5	-3.74897	3.02211e-07		CYP2E1	-1.17636	0.0487059		CLIC5	-2.07459	0.000524909		MSX1	-1.20688	0.007569		DPF1	-1.93907	2.7891e-14		C22orf9	-2.76655	5.85496e-07		BLCAP	-2.04456	0.00257619
				WTIP	-2.94795	3.04067e-07		VSNL1	-7.11358	0.0487265		TOMM70A	-1.51484	0.000525785		GUK1	-1.30891	0.00758969		CREG2	-8.79687	2.79873e-14		QPCT	-1.99208	5.90057e-07		USP14	-1.38454	0.00257956
				AHSA1	-2.51276	3.04906e-07		HIPK3	-1.64325	0.0488531		FUT8	-1.3051	0.0005268		RTEL1	-1.2414	0.00761672		SORCS1	-4.31186	2.81549e-14		CYP2J2	-1.98	5.90292e-07		KIAA0753	-1.50044	0.00259076
				HCG22	-2.51794	3.06173e-07		SMCR7	-1.54506	0.0488708		SLIT1	-1.73674	0.000526884		OR7E12P	-1.31478	0.00762358		SV2A	-3.10214	2.84627e-14		SHOC2	-1.7104	5.90604e-07		ADAM18	-1.24288	0.00259797
				ACO2	-1.95512	3.09819e-07		TSEN54	-1.68257	0.0489091		UBE2L3	-1.83733	0.000527164		CNN1	-1.42457	0.00762392		CHD5	-7.64125	2.8515e-14		TRMT61A	-1.21086	5.911e-07		SOAT2	-1.19833	0.00259798
				PPP4R2	-1.88257	3.10488e-07		CBLN2	-2.65614	0.0489521		NNAT	-1.61024	0.000530576		TBC1D1	-1.26821	0.00762624		TTC9	-6.83087	2.88126e-14		TCF20	-1.87467	5.93641e-07		GML	-1.34089	0.00259889
				MRPL41	-3.61121	3.10745e-07		C5orf24	-1.29624	0.0490102		GCC2	-2.12324	0.000530598		PCYT1B	-1.11585	0.00762642		ST6GALNAC6	-2.60639	2.88179e-14		RNF208	-3.02006	5.94988e-07		LOC100287328	-1.25982	0.00260367
				BRD2	-1.83525	3.13846e-07		VPS36	-1.68005	0.0490448		TRIM37	-2.14583	0.0005306		PPP1R13B	-1.57351	0.00767495		YLPM1	-1.58586	2.97387e-14		PLXNA1	-1.97245	6.01201e-07		RPS29P28	-1.25982	0.00260367
				LOC203107	-4.15861	3.15708e-07		ST6GALNAC5	-1.82693	0.0490919		GPR22	-4.17936	0.000531502		TH	-1.23096	0.00768083		MTA3	-2.36311	3.03993e-14		TSSK1B	-1.17018	6.02112e-07		GCK	-1.56443	0.00260489
				ZNF589	-1.56973	3.18548e-07		FLJ33996	-2.23493	0.0491432		CAMKV	-2.80642	0.000531703		ARID1A	-1.2641	0.00769795		CPNE7	-2.21112	3.05045e-14		RABEP1	-2.49583	6.06645e-07		GALNT8	-1.46013	0.00260547
				HNRNPA3	-2.4998	3.19544e-07		AKIRIN2	-1.42269	0.049289		AMZ2	-1.17634	0.000532232		STXBP5L	-1.16906	0.00772418		ZNRF1	-1.69636	3.11492e-14		CNNM1	-3.96372	6.11048e-07		GRIK1	-1.71284	0.0026069
				FAM59B	-4.38108	3.20848e-07		AIF1L	-1.92608	0.0493018		NLK	-2.14869	0.000532903		COL10A1	-1.39722	0.00772944		ITFG1	-2.41437	3.12169e-14		CDKN1C	-1.86228	6.15946e-07		ZNF440	-1.38527	0.00260712
				RGS20	-4.14652	3.22804e-07		CUL2	-1.1248	0.0493763		SH3KBP1	-1.94174	0.000532922		GNRH2	-1.48178	0.00773562		TSPYL2	-2.90429	3.14376e-14		ZNF142	-1.65562	6.16752e-07		NPHP4	-1.60958	0.00260854
				MRPL4	-1.8402	3.2439e-07		LOC285812	-3.0937	0.0494534		ZNF37B	-1.2655	0.000532922		CDC14A	-1.15156	0.00774997		KLHDC9	-1.91917	3.17541e-14		KIAA0649	-2.05477	6.2059e-07		NENF	-1.56919	0.00260877
				KLHL23	-3.66672	3.26283e-07		HPCA	-3.31805	0.0494587		CNTNAP5	-2.02516	0.000533799		CASP2	-1.40823	0.0077526		ZFP1	-1.64956	3.242e-14		STRAP	-1.27958	6.23052e-07		ZNF280B	-1.47975	0.00261013
				CASP6	-2.44337	3.27042e-07		C1orf43	-1.44226	0.0494787		HMGCLL1	-14.1037	0.000534007		ULK2	-1.16451	0.00777061		LOC151162	-1.65662	3.25619e-14		LRP3	-2.45087	6.23567e-07		WBP4	-1.51929	0.00261432
				MAP2K2	-2.25096	3.27747e-07		ITGA10	-1.74671	0.0496494		FLJ44896	-1.49874	0.000536055		SAFB	-1.18421	0.00777654		VEZT	-2.29631	3.27716e-14		RPS6KA4	-2.01983	6.24673e-07		ANAPC1	-1.92359	0.00261589
				GLT25D1	-2.18378	3.328e-07		SYBU	-1.86369	0.0498705		VIPR1	-1.70991	0.00053708		ATG4B	-1.24584	0.00778719		GPR137B	-2.05613	3.31611e-14		PDK2	-2.56995	6.34279e-07		METTL5	-1.45158	0.00262167
				C17orf79	-2.35514	3.38908e-07		SERPINI1	-2.27282	0.0498795		NME7	-5.20209	0.000538095		IL11	-1.16135	0.00780319		ATXN1	-1.64244	3.34527e-14		NPY1R	-4.62546	6.35846e-07		ATP6V0C	-1.55803	0.00262368
				TERF2	-2.88806	3.39156e-07		IFT140	-3.03455	0.0499209		ACOT7	-3.55045	0.000541866		ZIC2	-1.47136	0.00781562		SLIT3	-2.61306	3.3553e-14		NCAN	-1.87759	6.38322e-07		SDHA	-1.36979	0.00262925
				GRK5	-2.98072	3.40932e-07		FKBP8	-1.56374	0.0499268		PDPK2	-1.21237	0.000544872		RAPGEF5	-2.61167	0.00782623		PITPNC1	-2.02979	3.36209e-14		LETMD1	-1.84506	6.48007e-07		TTC18	-1.36928	0.00262955
				CNNM3	-1.53719	3.40976e-07		NME3	-1.23961	0.0499754		ELOVL4	-4.4567	0.00054506		PRKCE	-1.34613	0.0078383		DSTYK	-1.84851	3.49592e-14		CNTN1	-5.11686	6.48382e-07		MED16	-1.24225	0.00263559
				RSRC2	-1.50422	3.4512e-07		SFRP1	-2.70507	0.0500035		NFE2L1	-1.17952	0.000545166		BTN1A1	-1.4002	0.00787014		GOLGA7B	-7.08118	3.60585e-14		PNPLA6	-1.69649	6.58709e-07		CAV2	-1.3358	0.00263619
				LOC440288	-2.84371	3.45358e-07		GPR107	-1.44877	0.0500499		SFTPB	-1.16785	0.000545965		PTGER1	-1.45551	0.00788657		IDS	-2.53471	3.62503e-14		MYH10	-2.60392	6.71724e-07		LIPF	-1.25675	0.00264151
				CNOT6	-2.52884	3.47882e-07		MAP2K2	-1.43794	0.0501108		ATP6V0D1	-2.09147	0.000546039		RIN1	-1.30035	0.00790194		MRPL41	-1.86143	3.63015e-14		C12orf52	-1.84417	6.74256e-07		DUOX1	-1.21783	0.00264384
				MUTYH	-1.5363	3.49573e-07		SOD3	-3.33264	0.0502212		PDS5B	-2.60155	0.000546151		MLLT1	-1.32761	0.00791848		MLL2	-1.6907	3.69273e-14		RTF1	-1.52823	6.81499e-07		MUC2	-1.28997	0.00265584
				PBX3	-1.79767	3.50487e-07		PPA1	-1.57207	0.0502378		H2AFY	-1.05765	0.000546685		IL32	-1.23401	0.00792452		DNAJA1	-1.98823	3.83639e-14		AARSD1	-2.0849	6.83641e-07		RNF43	-1.62506	0.00265775
				OSBPL9	-2.07906	3.5787e-07		MMD2	-2.14936	0.0502544		KCNMB4	-2.39256	0.000547899		SYMPK	-1.17163	0.00794537		KIAA1217	-2.79931	3.86905e-14		ALDH1A1	-1.96769	6.85155e-07		CDHR2	-1.21699	0.00266302
				CNPY3	-2.2673	3.58821e-07		CLDN4	-1.43528	0.050301		MGC12488	-1.24243	0.00054946		CDK13	-1.28991	0.00797912		USP6	-1.65275	3.92425e-14		TUFT1	-1.90602	6.9001e-07		ZNF117	-1.33455	0.00266923
				TNRC6B	-1.78866	3.60455e-07		SLAMF1	-1.58609	0.0503144		AGAP2	-1.22646	0.000551512		SYNGR4	-1.3503	0.00800891		YWHAZ	-1.69963	3.98098e-14		PCBP3	-1.68241	6.98449e-07		SETD1B	-1.39561	0.00267428
				RGS6	-8.42441	3.64046e-07		SYNJ2	-6.29555	0.0503168		STAMBPL1	-2.89251	0.000551998		ZC3H3	-1.2245	0.00803946		PLA2G6	-1.58909	4.15179e-14		C9orf16	-2.26619	7.00395e-07		CLIP3	-2.26787	0.00268743
				RRM2	-7.74677	3.65334e-07		MRAP2	-2.43925	0.050402		SPAG6	-1.0836	0.000552999		ITGAV	-1.40871	0.0080412		VAT1L	-3.31203	4.15574e-14		EGFL7	-1.9792	7.1688e-07		FOXH1	-1.3238	0.00269001
				LBR	-2.3057	3.66543e-07		MUC2	-2.45035	0.0504169		SCOC	-2.06023	0.000553427		WNT7A	-1.24258	0.00809782		BTBD3	-2.0185	4.18202e-14		AGAP2	-2.49094	7.17027e-07		YWHAZ	-1.57632	0.00269008
				C20orf43	-1.52915	3.68077e-07		SLC7A5	-1.45177	0.0504623		CRHBP	-1.74526	0.000555779		PAGE4	-1.09225	0.00809881		TMTC1	-3.06081	4.251e-14		MCTP1	-6.86599	7.20906e-07		ST8SIA5	-2.51548	0.00269046
				WDR89	-1.61859	3.70414e-07		NPIPL3	-1.40282	0.0504695		CNDP1	-9.69165	0.000556796		NGDN	-1.1538	0.00812044		USP15	-1.66509	4.28328e-14		WDR48	-1.32107	7.21941e-07		DLX2	-2.51425	0.00269127
				TRIM24	-2.576	3.70509e-07		C11orf57	-2.18519	0.0504946		NR1H4	-1.08534	0.000556915		SLC6A11	-1.26774	0.00812581		ST18	-12.2664	4.41216e-14		WNK1	-2.43354	7.33708e-07		ACTR3B	-4.29616	0.00269607
				CNO	-3.35801	3.75285e-07		MTA1	-1.30979	0.0504962		PISD	-1.24687	0.000557822		LILRB2	-1.125	0.00813996		CUEDC2	-1.46549	4.44495e-14		TUBGCP2	-1.57094	7.43918e-07		DNAJC28	-1.49249	0.00269858
				PDE4DIP	-2.01439	3.78822e-07		RASSF6	-1.36408	0.0506249		KCNMB2	-1.28014	0.000557942		PTPN20A	-1.30643	0.0081693		RNF44	-1.60551	4.50308e-14		LIN7B	-3.99128	7.45329e-07		HSPA12A	-1.32223	0.00270014
				C19orf62	-1.81854	3.79454e-07		KCMF1	-1.88666	0.0506625		GRIP1	-2.1639	0.0005591		PTPN20B	-1.30643	0.0081693		CAMK2A	-10.4592	4.52019e-14		GRIK5	-1.62336	7.45511e-07		TRIM2	-1.41389	0.00270472
				CTPS2	-1.88541	3.80405e-07		FAM135A	-1.63505	0.0506912		FAR2	-1.92205	0.000563192		SFTPD	-1.19982	0.00821307		NSF	-4.28423	4.55026e-14		RPS20P2	-2.15915	7.46665e-07		DHX32	-1.56553	0.00270894
				RNF10	-2.28125	3.8064e-07		WBSCR22	-1.34444	0.0508045		PCYOX1L	-1.31264	0.00056341		NRG1	-1.28307	0.0082267		SNORD89	-1.54432	4.55286e-14		UBE2I	-2.15915	7.46665e-07		S100G	-1.31992	0.00271214
				LRRC10B	-3.99647	3.81205e-07		ZNF142	-1.26576	0.0508141		DEFB118	-1.06359	0.000564861		LUZP1	-1.20742	0.00824749		C18orf1	-2.09835	4.60553e-14		KLHL22	-1.5037	7.57772e-07		C11orf68	-1.28251	0.0027125
				PIN1	-2.69329	3.82392e-07		CORO6	-2.72263	0.0510043		NIPSNAP3B	-1.60335	0.000565229		BAT2	-1.19063	0.00825895		MYOM2	-2.30497	4.62834e-14		FASN	-2.63297	7.62032e-07		HYMAI	-1.21609	0.00271515
				HSF1	-1.95882	3.82911e-07		ANP32B	-1.17827	0.0510843		CCDC110	-1.25668	0.000566195		LGALS4	-1.22374	0.00826127		TRIM44	-2.1366	4.66905e-14		RIMS1	-3.30447	7.79048e-07		DPEP3	-1.29972	0.00272714
				EIF2B3	-2.64821	3.83465e-07		USP30	-1.19776	0.0510853		P2RX2	-1.13527	0.000566637		LIMK1	-1.32907	0.00827448		LOC100129309	-2.27072	4.74114e-14		RANGAP1	-2.30916	7.86198e-07		C12orf43	-1.62894	0.00273149
				DCAF16	-2.7179	3.83908e-07		COX5B	-1.22519	0.0510854		PLEKHA6	-4.45008	0.000567566		LEPR	-1.18433	0.00828426		PCGF5	-1.73712	4.77199e-14		CBFA2T2	-1.89411	7.88041e-07		AACS	-3.12511	0.00273687
				POLR2A	-3.34914	3.84655e-07		GLT1D1	-1.4798	0.0511708		SYN1	-5.81904	0.000572931		ZMIZ2	-1.37856	0.00831326		DTNBP1	-1.78766	4.79216e-14		WDTC1	-1.61602	7.96297e-07		FAM53C	-1.44236	0.00273779
				FHL5	-1.72874	3.85611e-07		ASNSD1	-1.51825	0.0512022		LOC645513	-1.91532	0.000574426		SMAD6	-1.10884	0.00832795		LRRC10B	-2.96692	4.82185e-14		PRMT8	-4.82013	7.9666e-07		DHX29	-1.50095	0.00274008
				KLF12	-2.79284	3.86381e-07		SAPS3	-1.32256	0.0512389		PRG3	-1.0741	0.000575253		CYP17A1	-1.34036	0.00832848		C6orf168	-3.74924	4.82616e-14		GREM2	-6.75981	8.03236e-07		SFRS14	-1.65149	0.00274124
				SET	-2.07347	3.90621e-07		MGC57346	-1.8146	0.051337		PGR	-1.37005	0.000577457		BMP3	-1.34726	0.00834197		PARM1	-8.41506	4.87939e-14		HTR5A	-1.90293	8.03647e-07		ICA1	-3.40074	0.00274142
				VEPH1	-4.96259	3.93061e-07		RNF217	-1.71277	0.0514565		RAB33A	-3.42637	0.0005809		BST1	-1.13345	0.00834326		PRKCE	-4.19409	4.91302e-14		PARP2	-1.7269	8.05882e-07		CST1	-1.30801	0.00275694
				HIST1H2BA	-2.78175	3.93791e-07		LOC10431	-1.13079	0.0514705		C3orf39	-1.25069	0.000580945		TBC1D9B	-1.23331	0.00834864		TNFSF9	-2.4171	4.92211e-14		DNAJC7	-1.54734	8.06273e-07		AKAP9	-1.47461	0.00275805
				SEC24C	-1.95182	3.95959e-07		C15orf39	-1.07888	0.0516846		MICAL3	-1.14746	0.000581193		CYP19A1	-1.13654	0.00835167		ATP2A2	-2.39052	5.00622e-14		PAIP2B	-4.13861	8.14775e-07		ARF1	-1.40418	0.00276313
				CIAPIN1	-2.10326	3.96716e-07		TATDN3	-1.26342	0.0517433		MCHR1	-1.68264	0.000582688		PLG	-1.1124	0.00835251		CISD1	-2.66742	5.03195e-14		IPO13	-1.75202	8.23294e-07		OR1E1	-1.19846	0.00276815
				DNAJC7	-1.29971	3.97041e-07		PLCB4	-3.57468	0.0517906		VSTM2A	-14.9898	0.0005845		TRIM31	-1.28059	0.00836483		LRRTM1	-3.21693	5.08617e-14		INPP1	-1.66006	8.29774e-07		SAP18	-1.82658	0.00277031
				FECH	-3.31678	4.0008e-07		CYP2J2	-2.34892	0.0518018		XK	-5.89359	0.000592105		CR1	-1.32818	0.0083845		ACO2	-1.80203	5.20456e-14		PCSK1	-4.23912	8.32902e-07		PRX	-1.37313	0.00277086
				LDOC1	-3.58238	4.02218e-07		METTL9	-1.63972	0.0518345		ADRB1	-4.67301	0.000593033		TNNT1	-1.72832	0.00839481		LOC389023	-4.31637	5.29162e-14		EIF1AX	-1.52302	8.42072e-07		LRCH1	-1.41494	0.00278133
				RBM42	-1.46645	4.02864e-07		CAMK2N1	-2.81135	0.0519526		PHF20L1	-2.32291	0.000594021		MGAT3	-1.24363	0.00839632		SHOC2	-1.86246	5.4273e-14		BACE1	-1.40048	8.4228e-07		SELP	-1.19846	0.0027852
				GGT1	-1.40927	4.03773e-07		MORC3	-1.30888	0.0519818		RALGAPA1	-1.4733	0.000596912		DCHS1	-1.30158	0.00839834		SPTAN1	-1.84069	5.50152e-14		BAT2L1	-2.04458	8.52571e-07		SLC8A2	-9.47152	0.00279021
				C19orf12	-1.61353	4.03982e-07		NXPH3	-1.76949	0.0520491		OPA1	-1.8462	0.000597759		CHRD	-1.28168	0.00840501		KIAA1530	-2.06431	5.51214e-14		ATP2B3	-4.30999	8.55216e-07		KDM2A	-1.26476	0.00279071
				EXOSC1	-4.37469	4.05337e-07		FOLH1	-5.24533	0.0520636		RB1CC1	-1.90969	0.000600598		MAPK12	-1.18341	0.00843552		TERF2	-1.55493	5.54116e-14		GALNT11	-1.85164	8.55488e-07		TNXB	-1.28801	0.00279208
				C2CD3	-1.44259	4.06362e-07		RBM41	-1.46883	0.0520906		HCFC1R1	-1.34569	0.000602181		S100B	-1.70361	0.00843779		KIAA1632	-1.71662	5.56806e-14		SLITRK3	-2.16181	8.59941e-07		PDE6G	-1.40433	0.00279421
				MAP2K6	-3.71431	4.082e-07		ANGPTL1	-1.18509	0.0521121		HERC2P7	-1.13524	0.000602758		MYO9B	-1.32736	0.0084555		WWC1	-1.62587	5.63069e-14		PGRMC2	-1.66339	8.74102e-07		HSPC159	-2.36083	0.00279824
				ZNF706	-1.70148	4.12126e-07		SNRNP25	-1.45162	0.0521501		ALX3	-1.1003	0.000603477		SPTBN2	-1.66255	0.0084669		NEDD4L	-3.15381	5.66756e-14		EIF1B	-1.33874	8.81277e-07		PFKFB1	-1.21668	0.00280777
				CADM1	-2.67684	4.12385e-07		KLK13	-1.24575	0.0521984		MOBP	-15.2373	0.000604263		CHRNB3	-1.23431	0.00846859		CACNA1E	-7.00007	5.70822e-14		NOL9	-1.70143	8.97178e-07		CLDN7	-1.52111	0.00281049
				KLHL22	-2.01822	4.12397e-07		PPME1	-1.69079	0.0522191		NDUFA7	-1.1078	0.000605953		SIX6	-1.26662	0.00847228		ENTPD3	-4.56581	5.76575e-14		SLIT3	-3.66239	9.00058e-07		MIA3	-2.12067	0.00281915
				HINT1	-2.57411	4.12469e-07		SBK1	-2.2069	0.0522212		ZDHHC3	-1.35876	0.000607056		SCNN1D	-1.30207	0.00848304		TRIM32	-1.54721	5.82966e-14		KIAA1324	-2.72664	9.09821e-07		C12orf52	-2.17066	0.0028192
				TMTC1	-1.91899	4.13523e-07		DKFZp761E198	-1.08048	0.052323		RP1-177G6.2	-3.78956	0.000609109		PIGCP1	-1.1516	0.00849558		ZNF518B	-1.72047	6.00119e-14		MUDENG	-1.12582	9.15546e-07		TGFBR3	-1.42882	0.00282045
				TAF6L	-2.00993	4.16753e-07		PPP1R10	-1.32573	0.0523977		KIAA1486	-1.22946	0.000610494		ABCB11	-1.26735	0.00850344		RTN4R	-4.41367	6.00176e-14		KPNA3	-1.42209	9.26298e-07		SLC30A6	-1.18771	0.00282209
				SNX8	-3.05795	4.17097e-07		ERRFI1	-1.77007	0.0524153		CHM	-1.65744	0.000611387		CPT1A	-1.27767	0.00851227		SNX30	-2.39317	6.0045e-14		KRT81	-2.24519	9.26398e-07		TMPRSS3	-1.60133	0.00283048
				DKC1	-1.97953	4.17876e-07		NIPAL2	-2.3699	0.0525294		DRP2	-2.54586	0.000614255		SMPD1	-1.21968	0.00852871		CSMD3	-3.59525	6.05871e-14		TRIM8	-1.74106	9.39046e-07		MAMLD1	-2.47129	0.00283569
				LOC728342	-1.658	4.188e-07		LEMD3	-1.34081	0.0525529		AP3B2	-3.07351	0.000614383		KIAA0913	-1.26973	0.00854566		METTL9	-2.03707	6.10388e-14		TLE4	-1.55382	9.40963e-07		PALM	-2.82913	0.00283992
				SMC1A	-3.18661	4.23782e-07		CPE	-1.28461	0.0525873		PAX7	-1.41878	0.000617229		MAT1A	-1.19152	0.00856086		TRAM1L1	-2.29583	6.14213e-14		MCF2	-3.65057	9.42591e-07		ACTL7B	-1.24256	0.00284076
				COMMD4	-4.33172	4.24765e-07		PAQR3	-1.19914	0.0528955		KLHDC4	-1.13274	0.000621521		TLX2	-1.20023	0.00856224		CERK	-1.43974	6.17314e-14		BCR	-2.63611	9.44176e-07		TRIM17	-1.57934	0.00284131
				KIF1A	-6.71986	4.25245e-07		SDHAP1	-1.19284	0.05294		FAM123C	-1.63859	0.000621659		IKBKG	-1.13893	0.00856375		SYT16	-2.61948	6.19001e-14		RAB3B	-4.26818	9.59632e-07		EVI5	-1.41509	0.00284188
				PROSC	-2.17762	4.26412e-07		CACNA2D2	-2.88214	0.0529424		CHIC1	-2.65104	0.000623342		FLT1	-1.23084	0.0085785		NECAB3	-1.60936	6.19085e-14		HRK	-3.18247	9.6078e-07		PRMT8	-3.65829	0.00284657
				CD79A	-3.55504	4.27633e-07		TLN2	-1.4995	0.0529527		PRDM2	-3.22254	0.00062454		PLCH1	-1.20308	0.00859121		GUCA1A	-3.12723	6.38825e-14		LOC729991	-2.28795	9.61717e-07		CCT8	-1.24233	0.00284692
				CDK8	-2.3945	4.27677e-07		DAAM2	-3.91045	0.0529585		SFXN3	-1.31433	0.000625971		ADAM11	-1.32327	0.00859215		PDCD4	-2.23251	6.40193e-14		PADI1	-1.71168	9.61894e-07		EPRS	-1.2191	0.00285745
				LPAR4	-6.68045	4.31535e-07		SPTA1	-1.35851	0.0529948		RAP2A	-1.59607	0.000626498		NFKB2	-1.43701	0.00860912		LOC283484	-2.91919	6.455e-14		ACD	-1.41679	9.64503e-07		ORAI2	-1.28724	0.00286358
				ARF6	-2.32381	4.32259e-07		ANP32E	-1.60713	0.05303		DDHD1	-1.54231	0.000626769		IL9R	-1.20142	0.00867126		BAG4	-2.28074	6.48245e-14		PEF1	-1.25897	9.68311e-07		PAK6	-6.26871	0.00286906
				PARD3	-2.15245	4.34865e-07		RNASEN	-2.00606	0.0530433		INPP4A	-1.63654	0.000630226		C19orf36	-1.4989	0.00868902		CUX2	-9.50984	6.56615e-14		NMT1	-2.1155	9.7228e-07		NSL1	-1.23799	0.00287171
				MBOAT7	-2.13011	4.3981e-07		ZNF862	-1.46307	0.0531192		SYT7	-2.20631	0.000636818		ALDOC	-1.69672	0.00869212		SIK3	-2.69679	6.57689e-14		AFF2	-2.80939	9.78282e-07		MS4A3	-1.17958	0.00287223
				SPRY1	-5.50703	4.43043e-07		PRLR	-1.57958	0.0532675		ATP5L	-2.00312	0.000637805		TRIB1	-1.282	0.00872456		ATCAY	-3.77559	6.64076e-14		PPM1A	-1.29994	9.83334e-07		CACNA1A	-4.42256	0.00287269
				RPRD2	-1.61861	4.4375e-07		FAAH2	-1.59567	0.0533064		CPNE8	-2.10005	0.000640984		MT1G	-1.8286	0.00873406		HMGCR	-2.14763	6.76088e-14		AAGAB	-1.30448	9.85422e-07		PAX2	-1.85401	0.00288671
				FBXW9	-1.50993	4.45667e-07		TFG	-1.09253	0.05335		RPS6KA6	-1.15936	0.00064124		TF	-4.0241	0.00874353		EVI5L	-2.17735	6.80129e-14		KCNA4	-1.76828	9.88584e-07		ZNF91	-1.68666	0.00288872
				ACACB	-1.72728	4.46995e-07		MGAM	-1.2861	0.0534094		LOC283089	-1.19352	0.000643934		MAPRE2	-1.42517	0.00874976		SLCO1A2	-5.92753	6.81855e-14		BSDC1	-1.25837	9.90561e-07		NOS1	-1.47918	0.00288951
				TTC1	-1.94122	4.47856e-07		KIF12	-2.0941	0.0535277		INSR	-1.25874	0.000646601		MYO7A	-1.37121	0.00878278		C10orf58	-1.75098	6.9454e-14		CACNA1D	-2.75516	9.90863e-07		FAM120A	-1.26002	0.00289369
				MRPS12	-1.77333	4.48797e-07		CYFIP2	-2.01484	0.053606		HK1	-2.05871	0.000653302		CCL19	-1.19538	0.00878478		GRIN1	-13.7524	7.07662e-14		LOC441899	-1.56755	9.94398e-07		PHACTR2	-2.27105	0.0028999
				HNRNPAB	-2.80505	4.50414e-07		SENP5	-1.66327	0.0536756		NR1D2	-1.86821	0.000653562		TTC22	-1.25107	0.00880147		ACSL6	-2.74226	7.28849e-14		MAN1A2	-1.56755	9.94398e-07		FBXO40	-1.61148	0.00290191
				SAAL1	-2.13436	4.52746e-07		UPF1	-1.2014	0.0536927		FGF9	-3.48885	0.000654838		KCNV2	-1.25217	0.00881015		TBR1	-6.0194	7.33497e-14		PAK1	-3.70595	1.00282e-06		IL13	-1.27067	0.00290564
				SSSCA1	-1.78385	4.52893e-07		SREBF2	-1.79253	0.0537737		ANXA11	-1.90153	0.000656483		GRIN1	-1.89358	0.00881605		PER2	-1.68454	7.38802e-14		SMPX	-5.22538	1.00955e-06		KCNQ2	-12.8485	0.00290803
				LOC84856	-12.5705	4.53593e-07		SLC22A23	-1.65304	0.0538328		PIGV	-1.08193	0.000656814		JRK	-1.19236	0.00885816		PGRMC1	-1.71942	7.48404e-14		SIGIRR	-2.6151	1.00969e-06		KIR2DS1	-1.58	0.00290842
				C14orf179	-1.78184	4.55646e-07		MCM4	-1.88993	0.0539765		PARM1	-1.54753	0.00065762		GALNS	-1.36946	0.00886965		KCNAB2	-6.27101	7.66362e-14		PACRG	-1.7175	1.01283e-06		WDTC1	-1.88416	0.00291239
				KCTD1	-1.43679	4.5838e-07		HTATSF1	-2.56817	0.0539992		DKFZP434H168	-1.16929	0.000659667		PTGER4	-1.1546	0.00887222		SMAD7	-1.78753	7.68153e-14		MYST4	-1.83778	1.01361e-06		C11orf49	-2.1121	0.00292918
				CCBP2	-1.53125	4.58494e-07		PMS2L4	-1.30074	0.0540403		MGST3	-1.76317	0.000660266		TFAP2A	-1.21402	0.00887509		STYK1	-4.24707	7.71134e-14		ARF1	-1.5	1.01832e-06		SCN10A	-1.59283	0.00293786
				ADCY9	-2.07314	4.60419e-07		C11orf68	-1.64452	0.0540823		ZNF681	-1.12116	0.00066213		PDE6A	-1.32514	0.00890635		LHX2	-2.53778	7.84404e-14		RAB22A	-2.13026	1.01878e-06		C2orf27A	-1.40211	0.00293892
				ST13	-2.41347	4.61277e-07		NUP43	-1.56305	0.0541409		GYPA	-1.13137	0.000662378		PLA2G1B	-1.20196	0.00891422		C5orf25	-1.87433	7.85116e-14		CEP68	-2.04886	1.01924e-06		ARF3	-3.46719	0.00293994
				PHF20	-1.66157	4.63323e-07		TOMM40L	-1.22948	0.0541684		SLC6A2	-1.15361	0.000668366		CA6	-1.20146	0.00891751		ProSAPiP1	-2.77152	7.85299e-14		NRG1	-4.01332	1.03138e-06		DSTYK	-1.2015	0.00294268
				BNIP2	-1.71723	4.65779e-07		DGCR9	-3.69505	0.0543571		LOC729082	-2.77282	0.000669369		FAT2	-1.45169	0.00892799		ENOX1	-1.74573	7.91171e-14		CLSTN3	-2.74988	1.03233e-06		SATB1	-3.05007	0.00294845
				SAMD1	-1.68918	4.66173e-07		EIF5B	-1.19499	0.0543763		GNG2	-2.11106	0.000670395		NRGN	-4.35191	0.0089355		HCN1	-20.2473	8.00912e-14		IRF2BP1	-1.48748	1.04918e-06		KRT33A	-1.46948	0.00295376
				SFRS13B	-2.65484	4.66536e-07		SNRPD2	-1.18181	0.0543855		ZFYVE9	-1.28023	0.000673318		COX6A2	-1.25761	0.00894288		TBPL1	-1.9108	8.03288e-14		KLHL18	-1.67395	1.05283e-06		IL5	-1.39125	0.0029578
				KIAA1257	-3.6967	4.67206e-07		MICAL2	-5.90526	0.0543866		TSSC1	-1.44467	0.000674599		KLKB1	-1.26003	0.00894342		SLC30A10	-2.20437	8.14682e-14		SPIN2B	-1.6989	1.06697e-06		CC2D1A	-1.31992	0.002958
				NSFL1C	-2.1652	4.69619e-07		TMEM107	-1.76063	0.0544176		EFNA5	-2.7774	0.000676809		RBCK1	-1.26635	0.00896251		CNKSR2	-6.26741	8.29014e-14		PEG10	-3.12328	1.06734e-06		TNFRSF9	-1.26565	0.00295915
				RASIP1	-1.71332	4.74369e-07		LOC728449	-2.40684	0.0544973		C4orf3	-1.33523	0.000676897		CLIP3	-1.57644	0.00899052		PDPK1	-1.83066	8.41426e-14		ZNF331	-1.82933	1.09743e-06		LAT2	-1.26162	0.00296572
				LALBA	-4.18291	4.74923e-07		SRPR	-1.22123	0.0545045		C2orf80	-2.97392	0.000682737		PYY	-1.53758	0.00902815		PRICKLE1	-3.53437	8.43907e-14		MAP6D1	-2.4294	1.10596e-06		KIAA1279	-1.49232	0.00296728
				SNX5	-1.95454	4.75246e-07		SLC2A1	-1.62676	0.054595		DGCR5	-1.61292	0.000684758		NAIP	-1.24366	0.00908226		GBF1	-1.51418	8.45826e-14		ACTR10	-1.75784	1.10942e-06		THUMPD1	-1.46467	0.00296978
				FTSJ2	-1.51653	4.77844e-07		SLC12A9	-1.41421	0.0548419		RBM17	-1.25998	0.000685158		VIL1	-1.11963	0.00908453		RGS7BP	-4.73977	8.47704e-14		OCA2	-2.8851	1.11426e-06		BAI2	-3.19872	0.00297421
				RBM25	-1.77612	4.79436e-07		MYPOP	-1.90924	0.0548686		CENPV	-1.51197	0.000685194		CYP1A1	-1.1218	0.00910571		ATP6V1H	-2.8211	8.62212e-14		RAD21	-1.45915	1.14855e-06		LOC100289559	-1.43899	0.00297783
				SIAE	-3.59523	4.81011e-07		PAPPA	-2.0683	0.054879		NGRN	-1.76467	0.000686463		TCAP	-1.34855	0.00910604		LOC643837	-3.1661	8.64608e-14		NIPSNAP3B	-2.30436	1.15329e-06		OPRM1	-1.26158	0.00297855
				KIAA1671	-1.5793	4.81499e-07		FARP1	-1.78939	0.054956		CCDC38	-1.05298	0.000689729		SULT4A1	-1.94333	0.009113		PAPOLA	-1.93562	8.68496e-14		PLCB4	-2.25706	1.16823e-06		DCLK1	-4.78613	0.00298785
				DPF3	-2.29311	4.8166e-07		PKIB	-1.385	0.0550218		ZNF385B	-1.87061	0.00069009		NRP1	-1.16341	0.00911466		CYGB	-3.77712	8.68657e-14		ME3	-2.59072	1.17148e-06		CREBL2	-1.25442	0.0029949
				SDK1	-5.81792	4.82564e-07		C13orf31	-2.72137	0.0551402		BTBD3	-1.97577	0.000690326		SNTB2	-1.41131	0.00913322		LHPP	-4.29217	8.94416e-14		HSPA8	-1.47267	1.19108e-06		HOXC11	-1.41169	0.00299643
				HIST1H2BH	-4.23009	4.84762e-07		NUFIP2	-1.10471	0.0551504		BBS7	-2.6355	0.000691551		LPHN1	-1.31159	0.00913804		NAGPA	-2.35686	8.94646e-14		PLAC4	-1.20903	1.19503e-06		REEP2	-1.89871	0.00299868
				PTCH1	-3.25597	4.92011e-07		KCNK3	-1.9044	0.0551825		PSD2	-1.37775	0.000692368		SLC7A2	-1.22152	0.00914667		KCNMB2	-1.8924	8.95126e-14		MOBKL3	-1.85775	1.19869e-06		ACTN2	-2.00272	0.00300745
				USP27X	-2.35723	4.92244e-07		NFE2	-2.03342	0.0553542		CHRDL1	-3.10191	0.000693509		ESRRA	-1.19849	0.00915458		ZCCHC12	-6.06289	9.24193e-14		VPS11	-1.40809	1.20625e-06		TRAP1	-1.76842	0.00301177
				MRRF	-1.81579	4.94355e-07		NKAIN1	-2.32169	0.0553567		PPP4R2	-1.27891	0.000694391		ARHGDIG	-1.19135	0.00919601		INPP4A	-2.47784	9.3785e-14		ACTR2	-1.64796	1.21057e-06		KCMF1	-1.6363	0.00301863
				LOC100130911	-10.4612	4.95598e-07		SRXN1	-1.52944	0.0553897		CLCA4	-3.22883	0.000695328		HOXB5	-1.15728	0.00920224		MDH1	-1.55892	9.46254e-14		IRGQ	-1.92766	1.21263e-06		ERCC3	-1.4259	0.00302044
				SPG11	-1.91348	4.96725e-07		C1orf230	-2.82685	0.0555269		PCDHA12	-2.65385	0.000696355		MBOAT1	-1.16894	0.00920478		DENND5B	-1.87299	9.48983e-14		PTGER3	-5.62133	1.21839e-06		SBNO1	-1.35088	0.00302046
				ARL4D	-2.21073	4.97709e-07		FAM102B	-1.58211	0.055566		FAM49B	-1.26298	0.000696717		RPL29P17	-1.16894	0.00920478		C12orf53	-3.64276	9.57087e-14		FBXL5	-1.29259	1.22349e-06		LRRC50	-2.19734	0.0030252
				RBM15	-1.92436	4.98213e-07		KBTBD6	-2.16604	0.0556105		NPY	-3.43106	0.000699791		SPTBN1	-1.41752	0.00920954		NEURL	-3.2637	9.66786e-14		PROSC	-1.38699	1.24185e-06		ACTN3	-1.27169	0.00302778
				TTYH1	-3.66881	5.00601e-07		DGCR2	-1.56772	0.0556164		KHK	-1.22065	0.00070136		ORC1L	-1.27624	0.0092189		HSPH1	-2.32909	9.7075e-14		CUL3	-2.94791	1.24712e-06		EXT1	-1.92052	0.00303292
				LOC440863	-3.57407	5.0133e-07		KLC4	-1.60882	0.0556628		SNRNP25	-1.44241	0.000703604		TFF1	-1.43914	0.00921915		LPPR5	-4.76371	9.97205e-14		IFT122	-1.85353	1.25352e-06		FIG4	-2.22497	0.00304088
				SLC25A14	-1.98526	5.03049e-07		2014-03-04	-1.51642	0.0556638		FRMD4A	-1.5178	0.000705108		EWSR1	-1.30636	0.00923178		AMPD2	-1.59915	1.01285e-13		GNAQ	-1.8779	1.25751e-06		ANKLE2	-1.37833	0.00304386
				SPATA5	-3.06779	5.04678e-07		SNRNP70	-1.39346	0.0556909		DPP6	-1.86839	0.00070586		SSNA1	-1.29116	0.00923639		CAMK1G	-17.9694	1.01361e-13		MAGI2	-1.54881	1.26906e-06		SLC25A14	-3.3836	0.00304841
				KPNB1	-1.76664	5.05451e-07		DLG3	-1.99364	0.0557465		UBASH3B	-1.45454	0.000707067		HCG4	-1.10387	0.00928471		DLGAP3	-11.7993	1.02279e-13		NOLC1	-2.10341	1.28313e-06		NDEL1	-2.4639	0.0030575
				LOC728460	-2.24569	5.08751e-07		TMCO6	-6.94718	0.0558858		ABCA4	-1.15462	0.000709992		GIGYF2	-1.16304	0.00931387		DLG3	-2.59071	1.0286e-13		DPY19L2P2	-2.41739	1.28583e-06		MAP2K1	-2.45606	0.00306199
				GDF11	-2.88401	5.08921e-07		AXL	-1.35877	0.0559062		KCNS2	-3.25112	0.000712268		DDT	-1.44332	0.00933462		DBT	-1.44195	1.0363e-13		ATF7IP2	-1.80846	1.29094e-06		NDUFS1	-1.75137	0.00306269
				C9orf93	-2.30256	5.09369e-07		MPP5	-1.15082	0.0559206		CAND2	-1.32104	0.000717378		DEFA6	-1.23004	0.00934241		NFAT5	-1.70925	1.05775e-13		UBE2M	-1.63243	1.2926e-06		SIX3	-1.3944	0.00306477
				CA14	-10.2033	5.16781e-07		KIAA0467	-1.32807	0.0560279		ATRN	-1.35661	0.00072005		HYAL3	-1.24982	0.00936222		USP32	-1.68806	1.07615e-13		DPYSL2	-1.48795	1.29511e-06		C2orf55	-1.25657	0.00306731
				FANCL	-2.95237	5.16824e-07		WDR33	-1.54185	0.0561165		FAM19A2	-9.27544	0.000722316		SPINT1	-1.18422	0.00936952		GPM6A	-3.62987	1.08411e-13		YPEL1	-3.39745	1.29546e-06		RECQL5	-1.24284	0.00307182
				NTN1	-1.72376	5.18124e-07		SART1	-1.16932	0.05625		C17orf76	-1.37067	0.000724807		PRTN3	-1.28369	0.0094224		KIF24	-1.56726	1.08592e-13		C12orf24	-1.94446	1.31691e-06		SEPHS2	-1.49649	0.00307319
				ITGAM	-1.65946	5.18323e-07		SRPRB	-1.34263	0.0563341		NFASC	-1.92207	0.000726436		KRT35	-1.32601	0.00943764		GPR85	-3.48861	1.08877e-13		ANK1	-1.36096	1.32136e-06		FLJ00049	-1.27956	0.00307435
				HEATR2	-1.4142	5.23162e-07		C15orf29	-1.1677	0.0563547		C6orf136	-1.61292	0.000728665		B3GALT5	-1.25499	0.0094573		KCTD13	-1.64756	1.09287e-13		ARHGAP26	-1.9581	1.33634e-06		IFNA8	-1.28569	0.00307915
				TRAPPC4	-2.68078	5.27684e-07		TTC3	-1.29171	0.0565145		KY	-1.85755	0.000730598		PPP2R4	-1.21613	0.00947675		KLHDC1	-1.79162	1.0935e-13		PRKCQ	-2.2867	1.34276e-06		CACNA1S	-1.33052	0.00308056
				HIAT1	-2.2987	5.2862e-07		ATXN3	-1.4367	0.0565258		SSBP3	-1.54427	0.000731287		CDKN1B	-1.39924	0.00947755		COPG2	-5.21419	1.13552e-13		SLC25A3	-1.29903	1.34425e-06		ZPBP	-1.19064	0.00308194
				NDRG4	-2.6994	5.29177e-07		XPA	-1.21111	0.0565655		PGAM1	-1.88436	0.000731807		SQSTM1	-1.22502	0.00948005		LRMP	-2.19063	1.15149e-13		SGSM3	-1.56698	1.34729e-06		MAPRE2	-1.16468	0.00308417
				C11orf31	-1.76415	5.30967e-07		CAMK2A	-6.59482	0.0566255		CASC4	-1.13204	0.00073228		PIP5K1C	-1.29344	0.00948165		C21orf71	-1.77663	1.15176e-13		SLCO3A1	-2.32979	1.35604e-06		MBNL1	-1.17454	0.00308583
				TKTL2	-2.27672	5.37384e-07		CCIN	-1.60103	0.0566747		C6orf162	-1.685	0.000733228		CDT1	-1.35961	0.009485		SUSD5	-5.01067	1.15657e-13		SIK2	-1.65576	1.37496e-06		ARHGAP33	-1.95955	0.00308776
				CPSF1	-1.92105	5.38203e-07		LOC100287237	-1.83953	0.056694		FKBP1B	-3.49455	0.000738136		SOCS3	-1.18995	0.00950747		CNIH4	-1.36164	1.16257e-13		THRB	-1.92683	1.38758e-06		GPATCH8	-1.41043	0.00309532
				ZNRD1	-1.78258	5.40152e-07		MBNL3	-2.85469	0.0567434		RUSC2	-1.53089	0.000744208		F2RL1	-1.15174	0.00955903		JMY	-1.53467	1.18281e-13		FAM189B	-1.51462	1.39506e-06		HIST1H3I	-1.25571	0.00310619
				POLI	-2.05706	5.40885e-07		UQCR10	-1.54094	0.0568072		FAM8A1	-1.29995	0.000744241		TAL1	-1.17319	0.00958787		EXOC6B	-2.12108	1.18473e-13		PIP4K2C	-2.29371	1.40106e-06		PATZ1	-1.16177	0.0031083
				CCDC124	-2.00899	5.41282e-07		POLDIP3	-1.15029	0.056808		TRUB1	-2.15243	0.000744503		HSPB2	-1.16771	0.00963218		SNX32	-4.73121	1.19181e-13		C3orf18	-1.64063	1.41489e-06		C19orf6	-1.36209	0.00311004
				PRMT6	-2.63095	5.41612e-07		KLF2	-1.81672	0.0569292		SLC6A6	-1.20596	0.00074724		BCAS1	-3.88986	0.00964147		AKR1C1	-1.99681	1.19351e-13		C12orf43	-1.64914	1.42274e-06		PTPRM	-2.68704	0.00311206
				GRM2	-3.67029	5.45946e-07		APBA1	-1.27162	0.0569336		PLCXD3	-3.95376	0.000750384		DEFA5	-1.2355	0.00964944		MGLL	-2.28486	1.21523e-13		LIMK1	-1.33726	1.42423e-06		AGTPBP1	-2.01722	0.00312164
				PCMT1	-2.54937	5.46293e-07		DKFZP564C196	-2.23716	0.0569596		PPP2R2D	-3.24462	0.000750476		DHRS2	-1.18395	0.00967311		GDI1	-1.65142	1.21687e-13		DTX3	-1.42383	1.44067e-06		NOVA2	-1.312	0.00312727
				DAZL	-7.09159	5.46744e-07		SLC35A1	-1.17908	0.0571042		FKBP11	-1.19903	0.000752583		CD5	-1.12691	0.00968628		KIAA1804	-2.70003	1.219e-13		PAMR1	-1.95169	1.45487e-06		RQCD1	-1.30511	0.00313356
				VRK3	-2.04977	5.48101e-07		ATP5G3	-1.35466	0.0571142		NISCH	-1.78856	0.000760565		BNC1	-1.18425	0.00969959		PPA1	-1.75854	1.24533e-13		RASA1	-1.67013	1.47173e-06		MYO3A	-1.44981	0.00313596
				ZSCAN21	-1.56777	5.49544e-07		ALOX15B	-1.34573	0.0571348		SRPK2	-1.80612	0.00076199		MTNR1B	-1.3221	0.00977445		CNDP1	-5.57747	1.25863e-13		GABRB2	-2.3476	1.47591e-06		RNASEH1	-1.49333	0.00313664
				SURF2	-8.68536	5.50055e-07		LOC284276	-1.41748	0.0571372		RPRD1A	-1.70262	0.000764476		ZBTB7B	-1.42462	0.00978982		ARL3	-2.00986	1.25909e-13		TTC19	-1.61305	1.48555e-06		GPC3	-1.20014	0.0031375
				ACVR2B	-2.88649	5.52965e-07		OBFC2A	-1.34327	0.057304		CBX6	-1.88435	0.000765239		B4GALT5	-1.1555	0.00982223		TOLLIP	-3.20444	1.30695e-13		PLXNA2	-2.59539	1.51566e-06		MCF2	-1.44814	0.00314545
				ZNF197	-1.36681	5.58405e-07		RPUSD4	-1.36934	0.0573065		CYP4X1	-9.34869	0.00076525		SH3BP5	-1.27037	0.00982266		NETO1	-3.56272	1.30801e-13		VAMP7	-1.25516	1.52137e-06		HHLA2	-1.36609	0.00314927
				RTN4IP1	-1.9694	5.5944e-07		MUSTN1	-2.05351	0.0573449		GFM2	-1.15657	0.000767235		TMPRSS2	-1.12745	0.00982325		SH3PXD2A	-1.94589	1.32492e-13		DYNC1H1	-1.9194	1.53002e-06		ZNF750	-1.20916	0.00315027
				RACGAP1	-3.58978	5.59996e-07		PIP4K2B	-1.47802	0.0573586		ADPRHL1	-1.29707	0.000767312		RPH3A	-1.44476	0.00982352		SCHIP1	-1.64173	1.34169e-13		CASD1	-1.98783	1.53255e-06		CCL21	-1.42038	0.00315029
				LOC440335	-2.64903	5.60916e-07		ARID5B	-2.24904	0.0575167		C22orf15	-1.12962	0.000768878		IL17A	-1.20078	0.00983334		FBXL14	-2.04812	1.3685e-13		EIF1	-1.15507	1.53641e-06		ADRB3	-1.61452	0.00315541
				SOX2	-3.08867	5.62572e-07		LY6E	-1.41978	0.0576817		GRIPAP1	-1.29693	0.000771936		NTN3	-1.38528	0.00984938		C9orf91	-2.3301	1.37189e-13		TBPL1	-1.7263	1.53939e-06		TACR3	-1.27887	0.0031619
				SNAPC3	-1.9877	5.66664e-07		TMEM18	-1.4651	0.0576944		DOCK4	-1.22765	0.000773599		USP46	-1.16642	0.00985283		GLT25D2	-3.38437	1.3928e-13		NRSN2	-2.23844	1.54006e-06		TRIM48	-1.54381	0.00316206
				TMEM8B	-2.88331	5.67958e-07		HSD3B1	-1.74798	0.0577398		LOC92973	-1.32178	0.000775725		SNHG3	-1.37332	0.00985931		PTBP2	-1.91163	1.39443e-13		SOS2	-1.49657	1.54342e-06		STK11	-1.40106	0.00317057
				ZFPL1	-1.96738	5.69344e-07		XK	-2.29209	0.0577466		CDC42SE2	-1.48525	0.000776982		PLEKHB1	-1.33378	0.00986227		LOC151009	-3.49029	1.40991e-13		PSMD12	-1.29137	1.54482e-06		NKRF	-2.22598	0.00317285
				TOM1L1	-2.16754	5.71076e-07		ATP5G2	-1.38478	0.0580601		LPIN2	-1.26665	0.000777289		ASCL2	-1.32758	0.00986787		C3orf14	-2.72335	1.431e-13		GOLGA8A	-1.51605	1.55556e-06		CRAT	-1.39597	0.00317668
				DEDD	-1.68866	5.72866e-07		CNKSR2	-2.86654	0.0580867		DDHD2	-2.20697	0.000778546		KLF4	-1.37056	0.00986942		PAQR9	-2.91686	1.44165e-13		ANKRD12	-1.7319	1.56434e-06		HERC1	-2.24728	0.00317715
				MAD2L2	-4.71845	5.76197e-07		C1orf87	-1.17365	0.0580958		SORCS1	-3.81881	0.000782335		ARID4A	-1.14766	0.00990847		ZDHHC21	-1.91876	1.44405e-13		BCAS3	-1.70258	1.57278e-06		EIF3C	-1.64876	0.00318273
				C11orf82	-3.13637	5.79953e-07		C12orf12	-1.86319	0.0581962		ATP6V1E1	-2.47705	0.000783031		MYL7	-1.19782	0.00991274		TMEM143	-1.60499	1.46307e-13		DAGLA	-1.62676	1.63986e-06		HEYL	-1.31429	0.00318664
				C3orf75	-2.13387	5.87081e-07		LOC729082	-2.61655	0.0583806		CACNB3	-2.3243	0.000783642		DNASE1L2	-1.21316	0.00994183		SFXN3	-1.80026	1.47525e-13		SSTR2	-2.91444	1.64025e-06		CXorf27	-1.40892	0.00318889
				SFXN3	-1.7737	5.94713e-07		TPM1	-2.19557	0.0584342		OR2C3	-1.07378	0.000785759		CCL27	-1.31087	0.00995525		DGAT2	-2.65347	1.47753e-13		TTC1	-1.43191	1.64339e-06		KIAA1467	-3.07638	0.00319188
				MOSC1	-7.65737	5.98736e-07		MAN1A2	-2.32194	0.0584538		RPA1	-1.391	0.000786484		RASA3	-1.27394	0.0099691		DLG1	-2.14719	1.4975e-13		GNPTAB	-1.54574	1.65504e-06		DNAH7	-1.50804	0.00320302
				GPRIN1	-1.97669	5.99429e-07		GJB1	-3.62254	0.0584626		CPLX3	-1.70325	0.000786724		SUOX	-1.17126	0.0099941		PCSK2	-12.7293	1.50281e-13		FABP6	-5.72515	1.67899e-06		CACNA1G	-1.21776	0.00320355
				LRRC28	-1.5746	5.99631e-07		PCYT2	-1.99492	0.0585208		STARD13	-1.42759	0.000787801		ATXN7	-1.17042	0.0100061		PAQR6	-3.72289	1.51178e-13		RMND5A	-1.83668	1.68742e-06		GPR18	-1.31402	0.00320876
				PEG3	-4.06081	6.01655e-07		SLC22A12	-1.4012	0.058549		MYPOP	-1.19885	0.000788415		NFASC	-1.81819	0.0100143		C2orf55	-3.49707	1.52506e-13		ADRB3	-1.49157	1.69071e-06		DEXI	-1.32743	0.00321015
				DAZAP1	-2.39965	6.02225e-07		GLG1	-1.42178	0.0586026		PIP4K2C	-1.69962	0.000790001		KCNA1	-1.17909	0.0100294		NCAM1	-2.73073	1.54454e-13		TMX4	-1.70246	1.69633e-06		ATP6V0D1	-1.93861	0.00321211
				SLC6A3	-4.13891	6.03287e-07		CIT	-1.89438	0.0586575		OLR1	-1.52587	0.00079052		PLA2R1	-1.14727	0.0100353		ARID4A	-1.96891	1.54789e-13		KLF5	-2.59472	1.69642e-06		CCHCR1	-1.29061	0.00321748
				GABPB1	-2.86032	6.05238e-07		PFDN4	-1.45364	0.0587267		FAM58A	-1.30355	0.000790954		MUC8	-1.17489	0.0100476		ERLEC1	-1.76404	1.54816e-13		ATP6AP2	-1.4407	1.69755e-06		SLC1A6	-2.58259	0.00322748
				PALM	-1.96138	6.05382e-07		MRPL19	-1.16399	0.0588187		SLC25A22	-1.65513	0.000792431		MYOZ2	-1.16485	0.0100667		SCRT1	-4.99752	1.55528e-13		PDHB	-1.41256	1.70586e-06		PTPN4	-4.149	0.00322907
				CALN1	-2.47777	6.08139e-07		TSPAN5	-2.02651	0.0588297		PCDP1	-1.4691	0.000794265		GDF11	-1.14778	0.0100746		INSIG1	-2.07232	1.56934e-13		MTMR4	-1.42197	1.70682e-06		LOC645961	-1.39879	0.00323595
				RPS28P6	-2.47777	6.08139e-07		MAT2B	-1.14208	0.0588407		C6orf106	-1.29869	0.000797795		GRIK3	-1.18783	0.010079		LRRC20	-2.40981	1.60486e-13		SPATS2	-1.7376	1.71097e-06		EIF5	-1.38665	0.00324419
				ORMDL3	-3.16923	6.11003e-07		C14orf45	-1.1452	0.0588545		CPNE9	-2.05025	0.00080059		GRM2	-1.22586	0.0100981		FNDC5	-5.52258	1.65334e-13		PTH2R	-2.50848	1.72755e-06		WDR37	-1.80081	0.00324619
				LOC283403	-3.19657	6.12048e-07		TIAF1	-1.73748	0.0590694		KCNB2	-1.63019	0.00080117		ZNF169	-1.17585	0.0101004		CDKN2D	-4.27455	1.6896e-13		AZIN1	-1.45303	1.73351e-06		F13B	-1.35182	0.0032524
				MED27	-4.71585	6.13539e-07		SEC16A	-1.21448	0.0590967		FAM174A	-1.70997	0.000801839		NLRP1	-1.25618	0.0101095		LDB2	-4.99991	1.70134e-13		WDR37	-2.48987	1.74581e-06		GRAMD1B	-4.24921	0.0032564
				ZNF518B	-2.37816	6.14068e-07		DUSP10	-1.18722	0.0591255		P2RX5	-1.88028	0.000802126		HK3	-1.14781	0.0101098		SLC24A4	-3.1294	1.72245e-13		PUM2	-1.4986	1.74592e-06		KCNJ4	-10.1899	0.00325649
				CCNE1	-6.48854	6.18224e-07		SUV420H1	-1.4718	0.0591667		CDC27	-1.16756	0.000804339		ACHE	-1.42626	0.0101962		BHLHE22	-4.61266	1.72495e-13		DGKI	-2.70181	1.75721e-06		ADRA2A	-2.34395	0.00325857
				HBS1L	-2.5293	6.25842e-07		GRK6	-2.40883	0.0591912		MIPOL1	-1.23412	0.000805713		DHRS7	-1.16635	0.0102659		SLU7	-1.71271	1.72506e-13		CXorf40A	-1.36738	1.77982e-06		RCVRN	-1.34075	0.00326524
				ETV4	-8.46492	6.29304e-07		ZBTB10	-1.84737	0.0592261		ATMIN	-1.38171	0.000806108		PRKAA2	-1.22121	0.0102715		DHCR24	-2.76603	1.73219e-13		CTBP1	-1.43181	1.79035e-06		IL23A	-1.27807	0.0032704
				FAM189A1	-5.66714	6.31347e-07		ANKRD13D	-1.27603	0.05923		SEC16B	-1.59158	0.00080723		BCL2	-1.28007	0.0102853		HHATL	-5.55449	1.74819e-13		PCDH11Y	-1.23201	1.79365e-06		NPEPPS	-2.11205	0.00328104
				DNAH14	-2.25886	6.35687e-07		ATXN7L1	-1.3912	0.0592454		UBBP2	-1.08873	0.000808169		GUCY1A3	-1.27033	0.0103035		FLJ90757	-1.66013	1.75025e-13		WDFY3	-2.34155	1.83603e-06		MYH10	-4.35144	0.00328271
				TMEM33	-2.05727	6.35866e-07		MLL5	-2.11351	0.0593097		LARGE	-1.81381	0.000808848		UGT2B17	-1.1339	0.0103074		NPTN	-2.18327	1.7825e-13		ACSL3	-1.63461	1.83859e-06		HFE	-1.32244	0.00328373
				NUDT21	-2.15022	6.37399e-07		BLVRB	-2.46627	0.0593293		ACTR3B	-2.38341	0.000809079		C22orf24	-1.30282	0.010317		USP7	-1.6015	1.78455e-13		KPNA1	-1.96374	1.85075e-06		SYT17	-3.71389	0.00329362
				MAP2	-2.69648	6.46409e-07		GMDS	-1.52626	0.0593902		TTC39B	-1.46886	0.000809446		SPINK5	-1.2027	0.0103637		RUNX1T1	-2.54612	1.79987e-13		KIF3B	-1.88683	1.85469e-06		AP3M2	-2.86137	0.00329405
				TMEM101	-2.38527	6.46489e-07		TNRC6B	-2.10949	0.0594511		LOC730007	-3.42666	0.000809912		ITGAL	-1.35887	0.0104109		ZNF148	-1.57735	1.82536e-13		ZNF821	-1.30165	1.86075e-06		HSD3B2	-1.33859	0.00330575
				H2AFZ	-3.70088	6.4733e-07		C14orf4	-4.46026	0.059473		CTNNA2	-2.36012	0.000810205		EPHA1	-1.32739	0.0104226		FAM19A2	-12.5933	1.84647e-13		RAB6C	-1.42179	1.87007e-06		SPRR1A	-1.40296	0.00330592
				GTPBP4	-3.48209	6.49641e-07		RBM15B	-1.56374	0.0594744		MXRA7	-1.48629	0.000814098		FGF5	-1.16867	0.0104284		MEF2D	-2.36545	1.85023e-13		GRIP2	-1.34828	1.87857e-06		SPIN1	-2.3415	0.00331115
				ZFAND2B	-1.4609	6.52868e-07		RRN3P1	-1.66248	0.0595447		BTBD10	-1.90317	0.000815572		PRSS8	-1.24958	0.0104751		KCNA1	-4.82125	1.85778e-13		PVRL1	-1.53722	1.87921e-06		SLC39A4	-2.12974	0.00331626
				CRYBB2P1	-2.06779	6.5927e-07		LOC100287808	-1.69979	0.0596597		RAPGEF1	-1.06968	0.000817733		OXT	-1.4981	0.01049		SLC1A1	-3.22279	1.86999e-13		MED8	-1.36907	1.8857e-06		RFC5	-1.65375	0.0033207
				LOC81691	-5.49746	6.60351e-07		MAP1B	-1.51362	0.0598223		PSIP1	-1.41179	0.000818127		C15orf37	-1.3918	0.010566		C11orf51	-1.46461	1.89799e-13		MPHOSPH6	-1.49897	1.89169e-06		ENTPD4	-2.31182	0.00332219
				C6	-2.06704	6.61892e-07		LMF2	-1.36159	0.0598328		JMJD6	-1.44835	0.000820558		NAALADL1	-1.25915	0.010578		UBE3A	-1.53862	1.90992e-13		GPR88	-4.24604	1.89235e-06		SLC1A2	-7.04436	0.00332514
				TSN	-1.62548	6.62897e-07		PLLP	-3.62924	0.0598536		PTGER1	-1.0485	0.000822681		HSPBP1	-1.21927	0.0106306		CLSTN3	-2.83915	1.93125e-13		USP12P1	-1.98943	1.92302e-06		NBL1	-3.12004	0.00332564
				HAUS1	-5.21403	6.64732e-07		EPS8L3	-2.43964	0.0598565		LIN28B	-1.20334	0.000824327		SRC	-1.18271	0.0106765		FOXP4	-1.77078	1.96484e-13		SFRS14	-1.46866	1.99228e-06		LTK	-1.30055	0.00333263
				FADS2	-4.20445	6.65057e-07		CYB561D2	-1.62638	0.0600352		C9orf91	-2.92703	0.000824834		SPTAN1	-1.31688	0.0106791		CTXN3	-6.18368	1.98354e-13		ADRB2	-1.35247	1.99572e-06		OTOF	-1.46467	0.00333626
				UBN1	-2.19193	6.66202e-07		COPS7B	-1.97247	0.060112		HERC3	-1.65161	0.000825164		IQSEC1	-1.22897	0.0107496		WDR33	-1.69458	2.04156e-13		RHOF	-2.22677	2.01013e-06		PHLDB1	-1.48761	0.00334301
				NFATC4	-2.91072	6.68841e-07		DSCR8	-1.85746	0.0601997		CSGALNACT1	-1.91062	0.000825407		PRODH2	-1.17999	0.0107644		SIRT1	-1.55499	2.08192e-13		KIAA0664	-1.68465	2.013e-06		HAO2	-1.3598	0.00334339
				MTMR9	-1.72031	6.75671e-07		NT5C2	-1.42438	0.0602603		C3orf58	-1.49364	0.000826301		LOC100289119	-1.17999	0.0107644		RTN4RL2	-11.1638	2.10815e-13		SPATA20	-1.7371	2.02084e-06		SLC41A3	-1.96052	0.00335242
				SMARCD1	-1.74703	6.77913e-07		EARS2	-2.0088	0.0602843		KRT222	-7.2297	0.000829911		TULP1	-1.20837	0.0108321		RHO	-2.89656	2.1667e-13		OAZ2	-1.48427	2.02167e-06		SART3	-1.75798	0.00335309
				RPUSD2	-2.24482	6.80627e-07		ACBD4	-1.32012	0.0603274		ASB8	-1.13783	0.000831193		CEBPA	-1.20054	0.0108813		ACTR3B	-3.75819	2.16826e-13		CNNM4	-1.4276	2.02882e-06		SSBP2	-1.50466	0.00335765
				ABCB9	-1.92107	6.81865e-07		UBQLN1	-1.19086	0.0603276		TUBB4	-2.72871	0.00083205		PDPK2	-1.33893	0.0109096		RNF175	-3.41215	2.19291e-13		VPS13D	-3.1576	2.05155e-06		NAA16	-1.26422	0.00336784
				NDUFB8	-2.60184	6.85919e-07		KIAA1529	-1.40837	0.0603723		STK24	-1.28261	0.000834263		PDPK1	-1.33893	0.0109096		C5orf44	-1.55679	2.20315e-13		BTRC	-2.03141	2.06087e-06		SNTB2	-1.40055	0.00336816
				SEPX1	-2.10901	6.86598e-07		CDX2	-1.10278	0.0604082		NTNG2	-1.58061	0.00083893		CASR	-1.38951	0.0109297		CAPRIN1	-1.93045	2.21072e-13		AP2S1	-1.49016	2.07228e-06		TAC3	-11.5051	0.00337928
				VCPIP1	-1.63018	6.91579e-07		WDTC1	-1.53972	0.0605691		C12orf24	-1.56441	0.000848357		IGL@	-1.19938	0.0109302		SNX27	-1.75201	2.2294e-13		S1PR1	-1.48603	2.08275e-06		KIFAP3	-1.39626	0.00339395
				PEG10	-7.88154	6.93135e-07		LMO7	-1.86473	0.0606684		MORF4L1	-1.25056	0.000855653		ELANE	-1.36318	0.0109561		PDZD7	-2.15947	2.2295e-13		GABRB3	-4.87891	2.08904e-06		RASGRP2	-1.40758	0.00339476
				ABCB10	-1.56478	6.93902e-07		MPHOSPH9	-1.30591	0.0607397		CES8	-1.79972	0.000856333		MAP1LC3B	-1.53802	0.0109601		PGAM1	-1.77832	2.22959e-13		CS	-1.32621	2.13718e-06		DNM1L	-1.86567	0.00340799
				ZNF273	-1.95284	7.05142e-07		POLR2A	-2.37368	0.0607556		MAOA	-2.02541	0.000858159		PRICKLE3	-1.39263	0.0109608		ZEB2	-2.70387	2.27058e-13		POU6F2	-1.38482	2.14045e-06		REEP1	-4.45997	0.00341021
				CBS	-2.12622	7.06756e-07		ANKRD5	-1.34338	0.060786		GM2A	-1.06306	0.000858612		HAS1	-1.21722	0.010963		CORO2B	-1.72618	2.27128e-13		BCAS1	-2.61489	2.14598e-06		BCLAF1	-1.99305	0.00341799
				HS3ST3A1	-13.7002	7.18604e-07		FAM120A	-1.57543	0.060794		ACOT4	-1.66631	0.000859193		HMHA1	-1.25883	0.0110182		LAGE3	-1.44283	2.3053e-13		FLRT1	-3.26674	2.14822e-06		CAND1	-1.36616	0.00341803
				ACSF3	-2.60318	7.24737e-07		SERINC3	-1.25209	0.0608058		ITGB6	-1.06675	0.000860716		N4BP3	-1.10479	0.0110429		CLUL1	-2.28642	2.32169e-13		IGF1	-1.62282	2.15002e-06		ULK1	-1.7898	0.00342937
				ZNF480	-2.20803	7.27475e-07		ALS2CR8	-1.62917	0.0608131		NDFIP1	-1.88688	0.000861982		TEC	-1.18594	0.0110653		GRIA4	-4.0688	2.32318e-13		MAPK8IP1	-2.61136	2.15094e-06		STARD13	-2.27703	0.00342953
				PWP1	-1.61991	7.30174e-07		TRIM31	-1.8302	0.0608605		AKR1C3	-1.98124	0.000865275		RELB	-1.27059	0.0110673		DRP2	-3.62581	2.33971e-13		ANXA6	-1.84513	2.15726e-06		SAFB	-1.26645	0.00344362
				SHC2	-1.68973	7.31462e-07		STS	-1.36604	0.0609031		TMEM171	-1.27714	0.000872691		FOXJ1	-1.36754	0.0110736		SLC41A3	-1.99159	2.35181e-13		UQCRC1	-1.3843	2.16014e-06		TSSC1	-2.05804	0.00344538
				YIPF2	-1.77092	7.36015e-07		CYB5A	-1.17392	0.0609956		CCDC136	-1.82357	0.000873497		UBE2L3	-1.33854	0.0110882		PFDN4	-1.59449	2.35874e-13		SUMO3	-1.37962	2.16046e-06		REPS2	-2.64741	0.00345188
				LOC100131262	-1.65567	7.37523e-07		IP6K1	-1.61105	0.0610567		PRKAR1B	-2.16602	0.000873537		KRT15	-1.29409	0.0110957		HYLS1	-1.75064	2.36111e-13		NPIP	-1.63726	2.16852e-06		GOLIM4	-1.35676	0.00345387
				TMEM60	-2.34124	7.39953e-07		TTC1	-1.39185	0.0610702		NRG1	-2.33247	0.000874981		MADD	-1.16462	0.0111055		LCOR	-2.09862	2.3658e-13		ATXN1	-1.81385	2.18015e-06		ZNF771	-1.35887	0.00345704
				KIAA0141	-1.83589	7.41163e-07		TTLL12	-1.46781	0.0610988		MANEAL	-1.05709	0.000878171		SLC18A1	-1.14041	0.0111219		ATP6V1A	-2.36599	2.36822e-13		DIXDC1	-2.56418	2.18619e-06		DND1	-1.37001	0.00345709
				ANO10	-2.33676	7.41564e-07		PEG3	-1.61478	0.061109		ENTPD3	-3.77217	0.000878404		HOXD9	-1.32288	0.0111531		SGK269	-1.38849	2.38132e-13		PRODH	-2.44368	2.21708e-06		LPPR2	-1.52461	0.0034593
				C18orf21	-2.0847	7.42086e-07		ZNF420	-1.57945	0.0611702		ZFPM2	-2.56743	0.00087896		TYRP1	-1.09165	0.0111715		DUSP9	-1.97662	2.42798e-13		TMEM160	-2.22541	2.22529e-06		KLK1	-1.31078	0.00346081
				POP5	-1.87568	7.4349e-07		CCNH	-1.20219	0.0612431		FBXO9	-1.3686	0.000880358		CHMP7	-1.39396	0.0111899		AK7	-2.66158	2.43659e-13		EML2	-1.92844	2.2358e-06		TMEM151B	-2.52556	0.00346307
				MYL12B	-1.89174	7.49902e-07		EEF1G	-1.79585	0.0612764		ARL6IP5	-1.45795	0.000881922		AJAP1	-1.5159	0.0112294		PLP1	-3.36523	2.45463e-13		ATPIF1	-1.70731	2.32754e-06		MAGEL2	-1.96817	0.00346423
				PPM1F	-1.49839	7.57703e-07		ATAD2B	-3.31154	0.0613425		TMEM56	-7.48943	0.00088577		TBX1	-1.37715	0.011237		GLRB	-4.093	2.45542e-13		HDDC2	-1.62137	2.32932e-06		SLC17A2	-1.31862	0.00346627
				ZKSCAN2	-2.4482	7.61564e-07		KEL	-1.76878	0.061362		PDZRN4	-2.10858	0.000899061		GPR31	-1.1457	0.0112539		ARHGAP26	-2.48603	2.51493e-13		URGCP	-1.3268	2.34831e-06		HNF4A	-1.3211	0.00347619
				MMAB	-4.63825	7.63588e-07		UPF2	-1.37259	0.0613703		SPATA12	-1.15831	0.000901722		CACNG3	-1.81146	0.0112624		SMARCA2	-1.838	2.55387e-13		SEH1L	-1.4893	2.35788e-06		NEK1	-1.39323	0.00348155
				DEPDC1	-1.92144	7.6446e-07		SLC37A4	-1.43032	0.0614225		PPP3CC	-1.04382	0.000904606		RNU7-24P	-1.81146	0.0112624		FAM20B	-2.10761	2.60612e-13		VPS39	-1.44913	2.37148e-06		SPINT2	-4.9003	0.00348256
				SMARCAD1	-1.82935	7.67224e-07		EDN2	-3.20798	0.0617415		BRF2	-1.16779	0.000908565		BEAN	-1.13995	0.0113116		RERGL	-4.45393	2.63368e-13		TOMM34	-1.65398	2.38037e-06		HECW1	-4.0302	0.003487
				CRMP1	-4.12284	7.71995e-07		AKAP11	-1.84493	0.0617456		C7orf71	-1.07558	0.000912263		CCDC9	-1.35397	0.0113172		KLC2	-2.06441	2.64626e-13		PDE1B	-1.98727	2.38405e-06		MGC2889	-1.3868	0.0034893
				TIMM50	-2.40557	7.73423e-07		LOC374491	-2.91534	0.0618789		MTMR6	-1.67471	0.00091335		GAS6	-1.20442	0.011323		ARHGAP32	-2.65963	2.64643e-13		NDST2	-1.58395	2.39067e-06		RASGRF1	-2.31861	0.00349055
				KHDRBS1	-1.92706	7.75016e-07		C19orf57	-1.29954	0.0619233		ELOVL7	-2.52342	0.00091415		TRIM10	-1.22637	0.0113397		CLPX	-1.53463	2.6567e-13		CBFA2T3	-4.20714	2.41121e-06		SYN2	-10.6001	0.00349126
				C11orf80	-2.5585	7.76881e-07		TTC39B	-2.02082	0.0620202		HMGCR	-2.28793	0.000921415		IL9	-1.18005	0.0113403		SRPK2	-2.06054	2.66012e-13		LOC100287552	-1.36149	2.44017e-06		MPHOSPH10	-1.42701	0.00349421
				MGAT5B	-1.65697	7.78099e-07		SYNPO2L	-1.5312	0.0621076		EXOC6	-1.82206	0.000921814		GAS2L3	-1.11096	0.0113438		SMAP2	-1.88426	2.69835e-13		DHRS11	-2.02577	2.44162e-06		MGRN1	-1.54971	0.00349662
				ZFP62	-1.8948	7.79731e-07		NFIX	-1.35158	0.0621337		PIGZ	-1.64952	0.000922288		DNM2	-1.29371	0.0113531		TMEM35	-3.67722	2.69864e-13		ANXA3	-3.24287	2.47665e-06		LOC729635	-1.24988	0.00349874
				LOC348761	-2.92954	7.85965e-07		DENND5B	-1.90164	0.0621649		PAIP2B	-5.50249	0.000930553		HSPB6	-1.27641	0.0113551		YPEL5	-2.05694	2.70785e-13		EHBP1	-1.45212	2.47949e-06		SSTR2	-2.40714	0.00350004
				FZD3	-5.25831	7.93219e-07		COBL	-1.46206	0.0622876		RASGRF2	-8.7451	0.000933528		MMP15	-1.28135	0.0113663		CP110	-2.90898	2.71027e-13		IL1RAPL1	-3.06761	2.487e-06		ANKRD7	-1.22883	0.00350263
				ATMIN	-1.73765	7.95857e-07		CNP	-2.66598	0.0624306		TMEM155	-16.3176	0.000935637		FOXN2	-1.13085	0.0113834		KCTD2	-1.48421	2.71128e-13		TFAP4	-1.39366	2.48836e-06		FHOD3	-3.35571	0.00350608
				FLJ30064	-1.48042	8.02765e-07		KIAA1841	-1.86745	0.0624566		REXO1L1	-1.06936	0.000935687		ADAMTSL2	-1.20749	0.0113948		CELSR3	-2.13466	2.71771e-13		FLRT3	-3.25138	2.5205e-06		EMX1	-1.8168	0.00350786
				MBD3	-1.99164	8.09419e-07		C1QTNF2	-1.41219	0.062464		CPEB1	-3.30596	0.000937092		ZFR2	-1.37708	0.0113965		FAM124A	-4.74579	2.78056e-13		NCOA4	-1.18855	2.52424e-06		HSPH1	-3.45165	0.00351179
				CACYBP	-2.41226	8.15119e-07		KLB	-1.74432	0.062466		SELENBP1	-1.97148	0.000937723		JUND	-1.34191	0.0114052		EEF1A2	-5.40569	2.7854e-13		RHBDL1	-1.61353	2.52785e-06		SIX6	-1.38601	0.00351198
				FLJ42351	-1.60242	8.15174e-07		PSD2	-2.61819	0.0624855		APP	-1.23629	0.000937894		ASMT	-1.14891	0.0114234		RAB18	-1.65524	2.7915e-13		BDH1	-2.35669	2.53413e-06		TSPAN5	-1.41101	0.00353302
				TIMM9	-1.67062	8.18822e-07		CSGALNACT2	-1.22292	0.0625011		WDFY3	-1.40134	0.000941551		GH1	-1.28245	0.0114341		TMEM25	-2.19647	2.79869e-13		VPS35	-1.3781	2.55708e-06		FOXE1	-1.31426	0.00353442
				BAIAP2L2	-2.55134	8.19975e-07		CNTNAP1	-1.95342	0.0625344		FAM81A	-1.9561	0.000943046		NDEL1	-1.16264	0.0114343		CYP26A1	-3.73672	2.82845e-13		VPS4A	-1.49297	2.56486e-06		PDP1	-4.18001	0.0035364
				ZNF217	-4.33016	8.21444e-07		CCDC86	-1.42438	0.0625536		UBL4B	-1.14213	0.00094756		LILRB5	-1.25918	0.0114369		C16orf46	-1.98438	2.8673e-13		SDC4	-1.52711	2.59039e-06		KIAA1045	-3.89089	0.00353917
				DVL2	-2.68135	8.28068e-07		PIK3AP1	-1.6051	0.0625816		COX7C	-1.25227	0.000947574		CYLC2	-1.07357	0.0114479		FLRT1	-1.60463	2.88946e-13		PI4K2A	-1.69208	2.60176e-06		CHRM5	-1.32505	0.00354554
				MCF2	-4.14806	8.30885e-07		HMGCS2	-1.39038	0.0626479		AGTPBP1	-2.20686	0.000948252		FCGR2B	-1.3222	0.0114511		CNST	-2.2776	2.90959e-13		DPP8	-1.47776	2.66938e-06		ALDOB	-1.22694	0.00354923
				F9	-4.14806	8.30885e-07		ESRP2	-1.86964	0.0626578		TBC1D30	-4.40898	0.000950798		MN1	-1.25714	0.0114623		GLS2	-8.87492	2.95173e-13		JUND	-1.52909	2.77716e-06		APBB2	-1.2562	0.00354945
				C1orf77	-2.34193	8.31087e-07		CEACAM7	-1.39808	0.0626943		PTK2B	-1.21374	0.000951262		SH2B1	-1.14161	0.0114835		PRKCA	-1.50402	2.95607e-13		PIK3IP1	-1.45301	2.80609e-06		NCOA2	-1.60238	0.00355164
				MSTO1	-1.6637	8.41206e-07		DBC1	-2.70985	0.0627326		ANKRD34A	-2.2838	0.000954159		PPFIBP2	-1.41294	0.0114964		ASTN1	-2.23993	3.01316e-13		CDKL2	-1.59399	2.81165e-06		NEIL1	-1.60248	0.00357246
				VAV3	-3.12773	8.43239e-07		DHRS3	-5.22706	0.0629365		C21orf91	-2.98805	0.000955596		S100A7	-1.14994	0.0115029		RXFP1	-4.98718	3.11727e-13		MNT	-2.09252	2.82971e-06		ATP2A3	-1.16452	0.00357323
				FAM73B	-1.44127	8.44886e-07		SLC31A2	-2.07648	0.0629746		CCNDBP1	-1.80418	0.000956666		CIZ1	-1.14766	0.0115213		SREBF2	-1.71411	3.1344e-13		ADRBK1	-1.95552	2.84398e-06		PRSS53	-1.25892	0.00357847
				CSH1	-2.00951	8.45166e-07		ADRBK1	-1.64148	0.063071		ACAT2	-2.05434	0.000958397		PRSS3	-1.35464	0.0115358		DPYS	-1.75875	3.15781e-13		NDST3	-3.55351	2.86787e-06		CISD3	-1.41471	0.00358406
				RPL18	-2.01163	8.48432e-07		PACS1	-1.17473	0.0631348		ZFP106	-1.18334	0.000958643		CXCR2	-1.2742	0.0115401		PDHA1	-1.46958	3.18686e-13		TRIM33	-1.66299	2.88904e-06		POU3F3	-1.46573	0.00358411
				AK1	-2.53838	8.48499e-07		C5orf4	-1.98206	0.0631452		FBXO27	-1.18898	0.000961426		CPN1	-1.21494	0.0115457		ULK1	-1.78666	3.19938e-13		PPFIBP1	-1.65224	2.89973e-06		ANKMY2	-1.9529	0.0035895
				SLC25A30	-2.24214	8.51516e-07		UNC13D	-1.82809	0.0631548		ZMAT4	-3.06971	0.000962096		SEMG2	-1.15779	0.0115914		LONRF2	-3.3982	3.21543e-13		JOSD1	-1.52394	2.91099e-06		GSTM5	-4.37095	0.00360144
				ZNF8	-1.70725	8.51891e-07		RNF207	-1.51992	0.0632171		SLC6A13	-3.0341	0.00096756		CRYAA	-1.44748	0.011594		HSPB3	-5.38511	3.25292e-13		MFSD6	-3.03615	2.93295e-06		PPIA	-1.37237	0.00360615
				TTC37	-1.49539	8.54661e-07		SHISA9	-2.30378	0.0632553		PLXNA2	-1.36651	0.000967807		NBR2	-1.13481	0.0115963		SLC8A1	-5.61418	3.26279e-13		PDHA1	-1.61775	2.97793e-06		FRMD4B	-1.25499	0.00360805
				C2orf79	-2.634	8.5469e-07		MCF2L	-2.44609	0.0633726		RABL3	-1.38129	0.000968212		NCDN	-1.73029	0.011598		ASB2	-2.64735	3.27815e-13		AHSA1	-1.3845	3.01816e-06		NAV3	-4.8617	0.00360961
				C6orf153	-2.38651	8.57498e-07		FABP3	-1.29415	0.0633902		SIK3	-1.84081	0.000975885		KCNQ3	-1.4737	0.0116043		TMEM160	-1.75239	3.37554e-13		HR	-1.84549	3.04183e-06		CSNK1D	-1.453	0.00361199
				CENPJ	-4.24118	8.61507e-07		HPN	-2.72767	0.0634743		ULBP1	-1.25464	0.000975908		ST3GAL2	-1.23321	0.0116141		MAP1B	-1.57647	3.37714e-13		PDXK	-1.5458	3.04286e-06		ACCN1	-5.8984	0.00361929
				KIAA1429	-2.41335	8.64644e-07		MTSS1	-1.55028	0.0635502		KLHDC9	-1.61928	0.000976034		C14orf79	-1.20908	0.0116183		VCPIP1	-1.40409	3.4206e-13		COX10	-1.31848	3.05283e-06		RHEB	-2.44268	0.00362507
				ANKRD42	-1.75169	8.67657e-07		DYNC1LI2	-1.23685	0.0636441		CMAS	-2.7	0.000976508		PVR	-1.29194	0.0116252		SESTD1	-1.79793	3.42544e-13		ACCN3	-1.60089	3.05863e-06		HOMER1	-4.62413	0.00362826
				ITGB5	-10.038	8.74366e-07		DLGAP2	-2.3291	0.0637293		LOC283485	-1.11276	0.000977459		MYBPH	-1.34438	0.0116366		TARSL2	-2.59169	3.46739e-13		RALB	-1.86003	3.06167e-06		TERF2IP	-1.80038	0.00363294
				SEC11A	-2.91121	8.79002e-07		PLEKHG4	-1.47616	0.0637328		C20orf7	-1.12691	0.000978339		ATP6V1B1	-1.14665	0.0116369		UBR2	-1.48802	3.47634e-13		FBXW11	-1.42195	3.07849e-06		RAB3A	-7.72403	0.00363543
				MAD2L1	-5.06433	8.81509e-07		DCLRE1A	-1.21223	0.0637798		PTBP2	-1.35382	0.000979643		SULT1A1	-1.30692	0.0116669		PRMT2	-1.52936	3.51626e-13		LOC100128122	-2.37444	3.09403e-06		MOGAT2	-1.30033	0.0036369
				GEMIN7	-1.61318	8.82899e-07		UMOD	-3.42361	0.0638184		CALM2	-1.56121	0.000982002		RFX1	-1.43365	0.0116794		RGS20	-2.76088	3.58538e-13		GLUD2	-2.37444	3.09403e-06		NPAS2	-1.50222	0.00363847
				SFRS3	-2.36459	8.9059e-07		TCOF1	-1.50177	0.063956		CACNG3	-3.70447	0.000986995		HTR1E	-1.2372	0.0116976		EPHA5	-4.62961	3.66142e-13		MTPAP	-1.53552	3.10207e-06		MCM3AP	-1.22185	0.00364189
				STARD3NL	-2.08266	8.96434e-07		GPR126	-3.18845	0.0639773		SLITRK5	-4.03386	0.000990331		LOC100287143	-1.13473	0.0117151		TMEM144	-4.3094	3.6973e-13		ZNF839	-1.70541	3.11054e-06		MYO7A	-1.50098	0.00364275
				ZNF148	-1.42277	8.99809e-07		HSD17B14	-1.26459	0.0639871		PLD5	-1.39238	0.000990551		CKM	-1.13473	0.0117151		SLC25A26	-1.84437	3.74389e-13		GGA1	-1.33805	3.12594e-06		SLC9A6	-2.75784	0.00364843
				C9orf125	-7.44605	9.09395e-07		LOC389641	-2.09009	0.063989		SPATS2	-1.21686	0.000994123		GNAS	-1.45028	0.0117196		RNF128	-3.96784	3.76022e-13		ERBB3	-2.48398	3.14064e-06		TP63	-1.48123	0.0036669
				NAV3	-3.67489	9.09407e-07		NUDC	-1.40056	0.0640254		SEPW1	-1.60512	0.000994936		KCNC1	-1.41128	0.0117362		MRPL30	-1.47179	3.79131e-13		ABCA3	-1.66908	3.14937e-06		BRD9	-1.46316	0.00366968
				MGA	-2.24394	9.12335e-07		PNPLA2	-1.52383	0.0642015		MED14	-2.57856	0.000998102		APOF	-1.16263	0.011747		NMNAT2	-6.25672	3.81395e-13		MORF4L2	-1.34139	3.16055e-06		TRIM29	-1.45536	0.00366981
				PPIL3	-2.22893	9.22852e-07		DGCR6L	-1.58264	0.0642071		FCHSD2	-1.44029	0.00100051		RBM38	-1.17897	0.0117666		PEX16	-1.39385	3.8179e-13		CHMP1B	-1.40866	3.1747e-06		PACS1	-1.58044	0.00367414
				DENND5B	-2.55823	9.25171e-07		RTF1	-1.27692	0.0642181		C1orf95	-2.27021	0.00100057		KIAA1462	-1.14811	0.0117806		KIAA1737	-2.10734	3.91502e-13		SULT1A2	-1.49867	3.17881e-06		DBP	-2.55693	0.00367683
				DTX4	-3.17835	9.25615e-07		ABCA7	-1.98524	0.0643555		ASB15	-1.06488	0.00100437		DPT	-1.16815	0.0117991		GAD1	-6.15986	3.91785e-13		ABCA2	-2.38937	3.18842e-06		PCM1	-1.44276	0.00367965
				TUBB6	-5.14368	9.25677e-07		FLT1	-1.78716	0.0644031		FRS3	-1.33554	0.00100742		PTPRCAP	-1.44629	0.0118049		GABRD	-18.1827	3.91825e-13		FAM20B	-1.8153	3.19538e-06		TMEM53	-1.53834	0.00368672
				MKL1	-2.00458	9.26864e-07		ADRA2A	-1.85061	0.0644544		ADCY3	-1.21497	0.00100885		CHRNB1	-1.20035	0.011808		LOC100288939	-1.56873	3.98544e-13		ABHD8	-2.17559	3.21581e-06		LPA	-1.27122	0.00369
				VLDLR	-4.08723	9.29672e-07		SLBP	-1.39441	0.0645175		RFPL1S	-7.92382	0.00100956		MYH2	-1.26605	0.0118319		UNC80	-2.96669	3.99878e-13		PRX	-1.17455	3.21806e-06		GRPR	-1.51413	0.00369389
				LRBA	-1.75103	9.3172e-07		ZNF329	-2.17598	0.0645262		KIAA1468	-1.39675	0.00100967		GNRH1	-1.15114	0.0119251		PJA1	-1.67484	4.03844e-13		NPAS2	-2.3347	3.22351e-06		SH3BP1	-1.46097	0.00369487
				ARFGEF1	-1.68216	9.32452e-07		HSD17B3	-1.16976	0.0646361		SNURF	-2.83588	0.00100982		CRYGC	-1.51544	0.0119576		HPCAL1	-2.75406	4.04789e-13		DHX30	-1.46155	3.23199e-06		ALAS1	-1.26132	0.00370259
				PTP4A1	-3.81466	9.42285e-07		LOC145678	-4.75872	0.0646951		C10orf46	-1.17587	0.00101025		SAR1A	-1.26481	0.0119724		ITPKA	-11.2682	4.07006e-13		TSPO2	-1.27894	3.23429e-06		MAP1S	-1.76082	0.00370396
				DPF2	-2.77572	9.47841e-07		SNORA28	-1.53933	0.0647391		GPR143	-1.62116	0.00101284		VAC14	-1.31827	0.0119817		RPRML	-4.83647	4.1235e-13		PSMD1	-1.68009	3.26003e-06		TFAP2A	-1.29923	0.00370933
				THAP6	-1.57656	9.51538e-07		SLC5A10	-1.68221	0.0647402		CIT	-1.93367	0.00101576		CAMK2A	-1.90805	0.0119819		PHLPP2	-2.34755	4.13975e-13		CDC14B	-2.75564	3.26267e-06		MUSK	-1.2357	0.00371247
				PDIK1L	-2.28745	9.51702e-07		PTPRT	-1.477	0.06476		PRRG1	-2.34973	0.00101639		C22orf31	-1.19063	0.0119937		RHOT1	-1.73391	4.14686e-13		FLOT1	-1.4179	3.28013e-06		CST6	-1.8426	0.00372144
				ECHS1	-3.96032	9.5301e-07		SUSD3	-1.81533	0.0648045		DNAH6	-1.17772	0.00101756		SCN2A	-1.23326	0.0120043		LOC149832	-1.83829	4.20522e-13		BCL7A	-1.87174	3.28256e-06		DENND4B	-1.79075	0.00372484
				NBL1	-4.96669	9.60238e-07		DUOXA2	-1.44969	0.0649881		KNDC1	-1.71506	0.00103002		ASCC2	-1.11764	0.0120412		USP31	-1.93539	4.22989e-13		TBC1D9B	-1.30614	3.30604e-06		CRELD1	-2.17146	0.00373195
				CNOT3	-2.31899	9.614e-07		NDFIP2	-2.24544	0.0650197		UQCRH	-1.28275	0.00103299		CBX2	-1.49776	0.012044		ARMCX4	-2.0043	4.23731e-13		DBP	-1.39823	3.31565e-06		TRIM49	-1.19965	0.00373965
				MCM3	-3.20351	9.6294e-07		AQPEP	-1.60751	0.0650688		SHANK3	-3.43007	0.00103369		NRG2	-1.17051	0.0120503		FDFT1	-1.91818	4.2656e-13		PKD1	-1.5088	3.33004e-06		NR2F2	-2.46576	0.00374092
				GPATCH2	-2.01228	9.66779e-07		TPD52L1	-1.93762	0.0651323		LSM11	-1.22036	0.00103617		MTA2	-1.37193	0.0121125		RGS11	-3.15252	4.28e-13		MAP2K5	-1.55575	3.35314e-06		SNRPN	-1.7726	0.00374152
				KIAA0114	-2.12034	9.72233e-07		GARNL3	-2.84218	0.0651614		PCDH10	-1.2773	0.0010369		B4GALT6	-1.10755	0.0121585		MAP3K5	-1.64576	4.29731e-13		PTOV1	-1.28541	3.38733e-06		SIN3B	-1.69638	0.00374197
				ARIH1	-1.562	9.73695e-07		OLFM1	-2.26524	0.0651743		SI	-1.04313	0.00103937		SOLH	-1.13452	0.0122256		PTPRK	-2.31299	4.31759e-13		SLC30A9	-1.44931	3.39561e-06		PLCL2	-3.0466	0.00374248
				BTBD10	-2.26017	9.74923e-07		ATP10A	-1.40932	0.0652792		SOBP	-1.70172	0.00104351		CCBP2	-1.22001	0.0122426		ARPC5L	-2.41081	4.33784e-13		CACNA1S	-1.3523	3.42194e-06		PRPF18	-1.357	0.00374279
				DHX9	-2.52442	9.75742e-07		EDC4	-1.16851	0.0655424		CCDC109A	-1.13692	0.00104721		GZMM	-1.55333	0.0122459		MPP1	-1.58009	4.41087e-13		MAPK11	-1.87945	3.43869e-06		WNT7B	-1.62639	0.0037468
				LRRC27	-2.41166	9.79959e-07		CORO7	-1.21363	0.0655809		SLC25A27	-1.40456	0.0010482		PFKFB2	-1.12612	0.01225		LOC286002	-7.57256	4.44845e-13		CES3	-1.36014	3.45776e-06		KRTAP9-9	-1.19691	0.00374944
				ZNF451	-1.69347	9.85893e-07		AMY2A	-1.65014	0.0656125		NCEH1	-4.80099	0.00105363		PCNXL2	-1.30195	0.012256		PET112L	-1.89562	4.46372e-13		ROCK2	-1.9172	3.47486e-06		TMEM180	-1.50143	0.00375227
				SETD3	-3.15427	9.86929e-07		BCAP29	-1.58216	0.0656649		KCNG1	-1.18333	0.001054		DOK1	-1.29483	0.0122573		GPR137C	-2.0823	4.47541e-13		ARFIP2	-1.38199	3.48135e-06		RPS6KA4	-1.70603	0.00376641
				CXorf40A	-1.55443	9.87615e-07		ATP9B	-1.50316	0.0656699		VAMP2	-1.61246	0.00105535		CACNA1G	-1.44364	0.0122824		TRHDE	-19.1918	4.55108e-13		PDPK2	-1.54774	3.51114e-06		HSP90AB1	-1.42351	0.00377842
				PEX10	-2.19331	9.89402e-07		DNAJC19	-1.51535	0.0656984		RNLS	-1.32503	0.00105771		ENDOG	-1.36086	0.0122859		GBA2	-1.66675	4.56262e-13		IL1RN	-1.36738	3.52891e-06		FNDC4	-1.62773	0.00379061
				CYB5B	-3.16934	9.90778e-07		PACS2	-1.51782	0.0656984		PAPOLA	-1.56923	0.00105774		SERPINH1	-1.18343	0.0123202		CNTN6	-3.41328	4.57953e-13		RNASEH1	-1.452	3.52908e-06		BCL11B	-2.32506	0.00379874
				TMEM52	-2.35175	9.92195e-07		PVALB	-4.35699	0.0657583		PNLIPRP1	-1.19206	0.00106278		ADA	-1.28186	0.0123616		TTL	-1.5228	4.59349e-13		XPO7	-1.39913	3.53619e-06		RLN1	-1.23601	0.00379983
				RDH11	-2.27868	9.95219e-07		PUM1	-1.43694	0.0659216		ITM2B	-1.10155	0.00106323		HOXB6	-1.19669	0.0123786		FBXO41	-4.36121	4.63306e-13		SATB2	-2.17722	3.54537e-06		SERPINB3	-1.20005	0.00380904
				NME1	-2.50228	9.96733e-07		GABARAPL2	-1.2725	0.0659531		EPM2AIP1	-1.58611	0.00106783		SMAP1	-1.27094	0.0124009		CELF3	-5.59252	4.6952e-13		IGHMBP2	-1.31094	3.55912e-06		SLC25A22	-4.95264	0.00381446
				TRIM13	-2.22086	9.97645e-07		GRM2	-2.20539	0.065973		C2CD2L	-1.39678	0.00106876		PCDHA9	-1.15453	0.0124361		PFDN2	-1.7757	4.72734e-13		DARC	-1.7032	3.57906e-06		ZNF444	-1.49224	0.00382073
				MRPL35	-2.28326	1.00187e-06		C1orf25	-1.26605	0.0659934		ST6GALNAC3	-1.54444	0.00106889		ALDH3A1	-1.20537	0.0124467		SH2D5	-3.77958	4.76202e-13		TRPM2	-1.68815	3.61457e-06		ARHGEF15	-1.27966	0.00383717
				AP4S1	-2.27016	1.00197e-06		EHMT2	-1.26167	0.0660159		CYB561D2	-1.12361	0.00107605		ARID4B	-1.19143	0.012463		ATP6V0E2	-1.57901	4.87397e-13		MFN2	-1.62095	3.61658e-06		MC4R	-1.8148	0.00384113
				RRAGC	-3.34781	1.00978e-06		CDKN1B	-1.67631	0.0660252		DUSP22	-1.22621	0.00107996		LAD1	-1.14435	0.0124806		OCIAD1	-1.53939	4.88467e-13		MYL6B	-1.71251	3.65694e-06		PADI3	-1.39887	0.00384332
				HP1BP3	-4.32139	1.00985e-06		RAPGEF1	-1.29449	0.0661442		ST6GALNAC1	-1.65897	0.00108237		EDN3	-1.19236	0.0124935		SFRS2IP	-2.02198	4.8961e-13		DRD1	-2.41763	3.68733e-06		B4GALT6	-1.86361	0.00384457
				TWF1	-3.0865	1.01096e-06		ZBTB17	-1.25494	0.0665812		KATNB1	-1.42385	0.00108412		RASSF9	-1.13807	0.0124976		SEMA4F	-2.10156	4.98944e-13		STK24	-1.46881	3.69879e-06		FAM134B	-1.39366	0.00384463
				SOX4	-1.42643	1.01857e-06		C22orf28	-1.45666	0.0668958		SLC45A1	-1.82473	0.00108416		RAPSN	-1.32831	0.0125006		SENP5	-1.62408	5.07152e-13		CNNM2	-2.18557	3.71448e-06		AOC2	-1.20624	0.00384756
				LOC338799	-2.28953	1.02255e-06		UGT2B7	-1.59586	0.0669037		ART5	-1.12037	0.00108573		CNTN5	-1.07846	0.0125321		MTUS2	-9.21738	5.24671e-13		UBR4	-1.45922	3.77912e-06		SEMG1	-1.21787	0.0038513
				C10orf119	-3.0992	1.02487e-06		ZNF691	-1.19058	0.0670792		CAMKK2	-1.40624	0.00108615		SCN5A	-1.43775	0.0125376		CCNDBP1	-2.09609	5.25261e-13		PURA	-1.99013	3.80906e-06		STAT2	-1.22429	0.00387028
				DUSP18	-1.55414	1.02531e-06		GNGT2	-1.58601	0.0671039		MRPL35	-1.57341	0.00108726		FRMPD1	-1.31075	0.0125507		LOC387647	-1.77182	5.29071e-13		CLTC	-1.41366	3.81985e-06		TBX1	-1.22724	0.00389574
				MAPK8IP2	-3.13707	1.033e-06		MEGF8	-1.33527	0.0671612		HSPC159	-1.27162	0.00108729		NDUFV2	-1.08926	0.012566		ARV1	-1.50432	5.58961e-13		NPLOC4	-1.40251	3.82251e-06		GIPR	-1.42683	0.00389751
				C10orf72	-3.911	1.0339e-06		LOC653391	-1.40444	0.0671687		INSIG1	-2.02378	0.00109411		PARVB	-1.16094	0.0125922		ABLIM3	-1.98112	5.59141e-13		USP10	-1.58921	3.82761e-06		ATRNL1	-6.24785	0.00389876
				PCNXL3	-2.73714	1.03536e-06		NEAT1	-1.57462	0.0672154		BMPR2	-1.58244	0.0010946		FAM171A1	-2.3517	0.0126157		KCNB2	-1.77869	5.69909e-13		KIAA0427	-3.12422	3.84619e-06		MAG	-1.30559	0.00390174
				JKAMP	-2.65784	1.0354e-06		C8orf83	-1.84934	0.0672181		CLDN11	-5.8567	0.0010969		KRT31	-1.17614	0.0126235		RYR1	-2.9144	5.76971e-13		C14orf159	-1.65918	3.87016e-06		RIN1	-1.67113	0.00391109
				EML4	-1.56984	1.03964e-06		CCDC22	-1.15749	0.0672599		RASGRP1	-2.66719	0.00109727		ZNF8	-1.15135	0.0126345		LPCAT4	-2.74022	5.77503e-13		VAPB	-2.2931	3.92556e-06		KANK1	-1.22144	0.00392656
				RUFY2	-2.17048	1.04354e-06		RNF103	-1.60288	0.0674027		PLCL1	-3.126	0.00110088		ARG1	-1.07114	0.0126533		RAP2A	-1.73893	5.7802e-13		NEUROD2	-1.90932	3.93494e-06		PPFIA3	-2.22861	0.00393372
				CSTF2	-2.36513	1.04358e-06		ABHD13	-1.24459	0.0674225		ABCC8	-2.06098	0.00110996		C8G	-1.33773	0.0127666		2014-09-04	-4.98941	5.79385e-13		ZBTB11	-1.32721	3.93707e-06		INO80D	-1.64571	0.00393602
				DND1	-1.69863	1.0453e-06		PGM3	-1.3566	0.0676477		C11orf87	-13.7563	0.00111674		TACR1	-1.13475	0.0128094		FBXL19	-1.84737	5.82095e-13		NMT2	-2.16864	3.95235e-06		PI4KAP1	-3.95839	0.00394196
				WWTR1	-1.51564	1.05046e-06		SPDYE2	-1.92386	0.0676487		PFKM	-1.6695	0.00111883		OCLN	-1.18629	0.0128501		KIF6	-1.79846	5.88102e-13		NAPA	-2.06075	3.97413e-06		CLPTM1	-1.34624	0.00394319
				SNORD22	-2.41746	1.05354e-06		FNDC5	-3.06008	0.0678392		YPEL5	-2.12308	0.00112186		MUC2	-1.31494	0.0128595		USP33	-1.62082	5.91171e-13		TMEM8B	-1.62818	4.06924e-06		LOC157627	-4.59623	0.00394604
				FOXN2	-2.29585	1.05726e-06		TTC33	-2.17226	0.0678736		CD40LG	-1.08856	0.00112323		EIF4EBP1	-1.44216	0.0128635		CDH12	-7.04361	5.91543e-13		ADAM22	-1.97146	4.08715e-06		SLC20A1	-1.63019	0.00395505
				GTPBP1	-3.37811	1.05908e-06		SVEP1	-1.63127	0.0678743		MTX2	-1.51349	0.00112537		PLRG1	-1.21614	0.012865		CXorf40A	-1.37091	5.92606e-13		FAM164A	-1.82146	4.10993e-06		LETM1	-1.36818	0.00395585
				LZIC	-3.00783	1.05916e-06		C3orf1	-1.41683	0.0678816		CNTN2	-1.58638	0.00112624		ACTB	-1.46812	0.0128789		SLCO3A1	-3.1348	5.92742e-13		KIAA1462	-3.91062	4.12773e-06		NUCKS1	-2.30537	0.0039612
				MLLT1	-1.74053	1.06346e-06		LRRC15	-1.4945	0.0680353		CISD2	-1.24637	0.00112708		ASS1	-1.30039	0.0128988		DSCAML1	-2.88742	6.00545e-13		USP5	-1.52472	4.13367e-06		DGKI	-2.29166	0.00396752
				PSMD10	-2.02367	1.068e-06		ENPP2	-2.12738	0.0680798		COPS7B	-1.28579	0.00113061		SLC6A8	-1.20579	0.0129664		SLC30A3	-17.2986	6.00754e-13		EXOC3	-1.64301	4.15965e-06		CACNA1F	-1.42736	0.00396954
				PRR3	-2.2996	1.07021e-06		GLUD1	-1.76337	0.0681754		DENND5B	-1.79063	0.00113421		PDE4DIP	-1.33544	0.0129976		IL12RB2	-3.93114	6.01456e-13		UVRAG	-1.72583	4.22501e-06		CDKN2D	-3.15236	0.00399136
				GCLM	-1.67884	1.07025e-06		KIF24	-1.206	0.0682162		KCMF1	-1.74838	0.0011346		NR4A3	-1.34177	0.0130512		TIMM17A	-1.7469	6.06271e-13		KIAA0226	-1.42595	4.23398e-06		GPR137	-1.30174	0.00399602
				LAGE3	-1.77413	1.07376e-06		ABCG2	-1.44928	0.0682888		ZFYVE20	-1.37631	0.00113461		RAB40B	-1.5222	0.0130759		PPP2R5C	-1.79773	6.11777e-13		MRPS31	-1.28628	4.25263e-06		KLK7	-4.51437	0.00400052
				ARMC6	-1.81136	1.08436e-06		CDK18	-1.83698	0.0684983		RUNX1T1	-3.88856	0.00113716		MGMT	-1.36009	0.0130976		TF	-5.48558	6.12041e-13		GPR162	-1.95526	4.26591e-06		FAM50B	-2.20885	0.00400668
				UGDH	-1.55662	1.08694e-06		RDH11	-1.32073	0.0686048		HLF	-7.43475	0.00113978		GABRA3	-1.18946	0.013109		GREM1	-5.83235	6.13475e-13		CDH7	-2.64363	4.2764e-06		API5	-1.35905	0.00400699
				ARHGAP28	-3.46104	1.09626e-06		ADH4	-1.6993	0.0686377		BRWD1	-3.21838	0.00114668		CCK	-2.80152	0.0131298		PTGER3	-4.59693	6.21797e-13		ADAMTS8	-3.99939	4.2926e-06		ACSBG1	-2.41101	0.00400705
				C11orf59	-2.61432	1.09961e-06		RAB7B	-2.08659	0.0687801		QDPR	-3.50237	0.00114726		LCT	-1.18249	0.0131378		ADARB2	-3.97781	6.23086e-13		DKFZP564C152	-2.5142	4.31088e-06		WDFY3	-1.59475	0.00400798
				NCAPG2	-2.60279	1.09968e-06		COPA	-1.31972	0.0687842		C10orf116	-1.73216	0.00114728		TNK2	-1.258	0.0131567		WIF1	-16.1918	6.35602e-13		NRCAM	-1.305	4.3267e-06		TCF15	-1.45453	0.00402201
				EBPL	-2.5769	1.10154e-06		LARP6	-1.7411	0.0688596		CNST	-3.27539	0.00114808		KRT14	-1.59705	0.0132015		MAPK11	-1.73755	6.52191e-13		PIAS2	-2.08938	4.344e-06		THRA	-2.16883	0.00402574
				PPP1R12A	-1.68567	1.10836e-06		MSX2	-1.33385	0.0689169		LOC339505	-1.27875	0.0011494		S100A4	-1.24037	0.0132036		GPR62	-6.44547	6.60567e-13		ZFR2	-2.24731	4.3705e-06		ALLC	-1.30325	0.00402741
				UBE2S	-3.49954	1.11214e-06		SLC17A2	-1.31494	0.0689454		CDK16	-1.18447	0.00114972		FCGR2A	-1.20081	0.0132059		HEATR7A	-2.13327	6.60928e-13		NEUROD6	-7.96365	4.47501e-06		RNFT2	-2.33709	0.00403102
				HS1BP3	-3.54445	1.12087e-06		KLHDC9	-2.1456	0.0690271		PSG6	-1.21558	0.0011552		FGFBP1	-1.1735	0.0132779		KCNJ3	-6.09359	6.64234e-13		GAS6	-1.39938	4.51669e-06		ALOXE3	-1.35595	0.00403494
				ARHGAP21	-2.12611	1.12203e-06		PMM1	-1.39991	0.0692271		SLC22A25	-1.0961	0.00116097		HOXD10	-1.33504	0.0132896		SLC22A15	-3.00071	6.84813e-13		RIT2	-4.76766	4.52571e-06		RBPMS	-1.41618	0.00403806
				TRMT2A	-1.51443	1.1229e-06		TMEM56	-4.35526	0.0692799		UGT8	-6.07707	0.00116831		DCT	-1.16197	0.0133527		RNF34	-1.85146	6.88221e-13		KIF17	-2.4686	4.55562e-06		KPTN	-1.82397	0.0040384
				RDM1	-6.49162	1.12599e-06		AAK1	-2.84012	0.0693502		TSC22D2	-1.18554	0.00116941		GLS2	-1.34372	0.0133705		ITSN2	-1.69709	6.90121e-13		MYO15A	-1.29751	4.56035e-06		CNNM1	-3.10456	0.00405186
				IGLJ3	-2.14483	1.13598e-06		C12orf52	-1.20303	0.0694466		AMACR	-1.16218	0.00117075		LIN37	-1.24471	0.0133742		MMP17	-2.78211	7.02311e-13		FGF17	-1.31641	4.57254e-06		CPLX2	-1.83546	0.00405197
				LOC729082	-1.71186	1.13727e-06		BRD7	-1.30345	0.0695189		KIAA1462	-2.31898	0.00117754		LTB4R	-1.23499	0.0134655		PLEKHA3	-1.37091	7.06955e-13		SPOCK3	-2.93776	4.64583e-06		GNRHR	-1.25191	0.00405464
				EBNA1BP2	-1.82175	1.1416e-06		KLK2	-1.90433	0.0695589		NCLN	-1.17713	0.00118479		EFHD1	-2.46385	0.0134871		RASSF7	-1.32936	7.08647e-13		DIAPH2	-1.56024	4.64912e-06		SAG	-1.53332	0.00405836
				PCNA	-2.65448	1.14535e-06		CAMK1D	-1.50108	0.0696809		OTUD5	-1.08899	0.00118495		SKAP1	-1.13716	0.0135371		SUDS3	-1.86651	7.19344e-13		AKAP1	-1.4304	4.7099e-06		CYLC1	-1.42785	0.00406235
				VPS36	-2.18715	1.15414e-06		GRP	-2.05101	0.0697165		PTPRR	-2.40096	0.00118663		SFTPB	-1.3237	0.0135383		WDYHV1	-1.44795	7.39658e-13		CSNK1D	-1.43944	4.81027e-06		GNAO1	-7.28508	0.00406898
				PAF1	-1.71277	1.1553e-06		DTWD1	-1.42973	0.0697301		NNT	-1.14138	0.00118743		STX11	-1.39721	0.0135558		NKD2	-2.12231	7.43804e-13		PPP4R4	-1.7182	4.81726e-06		PRSS2	-2.54923	0.00406983
				GGCX	-2.76605	1.16247e-06		ANKRD27	-1.25379	0.0697659		MEPE	-1.40863	0.00118986		TPSAB1	-1.40442	0.0136112		CACYBP	-1.85281	7.47787e-13		MPL	-1.60526	4.84313e-06		ICAM5	-4.18344	0.00407008
				HUNK	-3.46882	1.16567e-06		KIAA1324L	-2.36227	0.0698221		TNFAIP8L1	-1.59099	0.00119155		PACS2	-1.68597	0.0136663		ABI2	-1.59844	7.57971e-13		NFE2L1	-1.4649	4.85806e-06		NR4A3	-3.09939	0.00407218
				WIZ	-1.87515	1.16691e-06		GFRA2	-1.40574	0.069939		ZBTB7A	-1.81302	0.00119287		GIPR	-1.3249	0.0136673		PRPF18	-2.08641	7.61713e-13		KCNV1	-8.33947	4.87637e-06		C6orf54	-1.29391	0.00408678
				ZBTB43	-1.62336	1.16887e-06		MDH1	-1.54387	0.0700391		RELN	-2.44943	0.00119828		ACSM2A	-1.26004	0.0136809		KCTD1	-2.1927	7.6228e-13		NDUFAB1	-1.52574	4.92952e-06		SACS	-1.52952	0.00409314
				ZSCAN18	-2.23164	1.17071e-06		ARHGEF12	-1.14605	0.0701483		SUPT7L	-1.18728	0.00120027		ACSM1	-1.26004	0.0136809		CNP	-3.97119	7.76309e-13		FBLN2	-1.75709	4.96777e-06		PRKDC	-1.3475	0.00410748
				SLC4A1AP	-1.3438	1.17083e-06		OMG	-2.29262	0.0703367		LOC283516	-2.86457	0.00120377		GNAZ	-1.31312	0.013689		TYRP1	-3.44756	7.80762e-13		TOR1A	-1.4304	5.02186e-06		GPRIN2	-1.4765	0.0041127
				TRUB1	-4.60274	1.17123e-06		SRPK2	-1.25531	0.0704042		DYNC1LI1	-2.09136	0.00120482		DKFZP564C196	-1.16361	0.0137055		PLAA	-1.62784	7.88068e-13		DLX2	-1.76532	5.05458e-06		BTNL2	-1.27801	0.00411851
				C21orf71	-1.81918	1.17341e-06		SLFNL1	-1.25672	0.070563		MCF2	-1.25607	0.00121672		EPHX1	-1.68312	0.0137134		SMYD1	-3.95032	7.88249e-13		ABCA5	-1.72544	5.09748e-06		CLDN4	-1.45918	0.00412652
				USP1	-2.32318	1.18097e-06		C2CD3	-1.14843	0.0706062		ACVR1B	-1.73868	0.00122028		SYNJ2	-1.36835	0.0137376		FIGF	-1.75639	7.88717e-13		VPS53	-1.52528	5.10008e-06		MYH8	-1.23394	0.00412779
				MN1	-8.83781	1.18663e-06		LOH12CR2	-1.24085	0.0706092		GPX5	-1.04853	0.00122032		GPR4	-1.08759	0.0137392		KIAA0408	-2.83533	7.96343e-13		MECP2	-2.27805	5.10198e-06		PPP3CA	-2.76096	0.0041288
				JRK	-3.36981	1.18813e-06		LYPD6	-1.43247	0.07061		WNT2	-1.31171	0.00122035		AQP8	-1.3085	0.0137451		DIXDC1	-2.44457	7.99016e-13		PRSS2	-2.71414	5.10458e-06		ALOX12B	-1.55368	0.0041311
				SR140	-1.56709	1.19074e-06		ALS2	-2.50012	0.0706601		TUSC1	-1.39332	0.00122106		NEK3	-1.12156	0.0137636		HEATR5B	-1.60275	8.08651e-13		C12orf39	-1.82784	5.11961e-06		MLL2	-1.35635	0.00413304
				DCTN1	-1.414	1.20157e-06		PDCD4	-1.27662	0.0707496		LOC619207	-1.10234	0.00122485		NUP88	-1.20497	0.0138167		CCL28	-2.95795	8.22234e-13		SEPW1	-1.74617	5.21112e-06		EVL	-1.92207	0.00413437
				TMEM219	-1.77148	1.20526e-06		LOC100287814	-2.66862	0.070817		TNK2	-1.20786	0.0012292		CDKN2D	-1.34387	0.0138534		KHDRBS2	-2.30946	8.28974e-13		ASB13	-1.84943	5.24447e-06		PGAM1	-1.98019	0.00413563
				LOC283357	-1.38759	1.20769e-06		STUB1	-1.21419	0.0708844		OVOL2	-1.22525	0.00123304		SDCCAG1	-1.11635	0.0138619		ENTPD6	-2.21298	8.46509e-13		PDZD2	-2.09356	5.27884e-06		LAGE3	-2.07457	0.00414998
				TOP3A	-2.41405	1.20974e-06		YPEL4	-1.89343	0.0710425		COX4I1	-1.40652	0.00123422		CACNA1D	-1.32376	0.0138973		RPRM	-2.36066	8.51676e-13		SLC23A2	-1.73923	5.3063e-06		SLC13A4	-2.60051	0.00416088
				JMJD4	-1.58266	1.21126e-06		LMX1B	-1.62011	0.0710461		PFKP	-2.55761	0.00123874		SEC23IP	-1.08899	0.0139576		BEGAIN	-2.49282	8.57192e-13		CARD14	-1.11177	5.30888e-06		NEBL	-1.57645	0.00416786
				GMPPB	-2.01095	1.22478e-06		FAM125B	-1.78649	0.0711527		TAC3	-1.82411	0.00123899		AIM2	-1.22421	0.0139747		UCHL1	-2.81804	8.67199e-13		E2F4	-1.22873	5.31277e-06		MAP2	-4.42181	0.00418082
				EIF4E3	-1.74374	1.22824e-06		LGALS14	-1.93724	0.0713013		NLGN2	-1.08886	0.00123969		NCR3	-1.23884	0.0140004		FBXW11	-1.76743	8.79425e-13		RCE1	-1.58021	5.32143e-06		CPNE7	-2.02195	0.00418156
				SLC6A16	-1.57499	1.23118e-06		FAM127A	-1.38671	0.0713185		SUCLA2	-2.02114	0.00124433		MICAL2	-2.05077	0.0140363		PNMAL1	-3.09931	8.81434e-13		MMP17	-1.63397	5.3589e-06		RPL4	-1.17595	0.00418187
				SUV39H1	-2.49104	1.23233e-06		RFK	-1.33361	0.0713496		CYP2B7P1	-1.20891	0.00124706		GSTM3	-1.24005	0.014091		NCKIPSD	-1.89888	8.85936e-13		PDZD7	-1.77579	5.36236e-06		BCL2	-1.25233	0.00419794
				IL1RL1	-2.44528	1.23984e-06		PDXK	-1.35849	0.0713504		YLPM1	-1.53646	0.00124764		TFDP2	-1.25546	0.0141625		SLC23A2	-1.73416	8.90983e-13		PENK	-3.93907	5.37201e-06		DKFZP434C153	-1.31455	0.00420107
				MLN	-1.95916	1.24275e-06		MNAT1	-1.26495	0.0713922		PSMD7	-1.11444	0.00124967		SCGB1D1	-1.27042	0.0141875		COX7A2L	-1.76583	8.95482e-13		MAST2	-1.49325	5.37603e-06		SERPINA10	-1.28477	0.0042044
				CNTLN	-3.5604	1.25793e-06		C20orf103	-1.47157	0.0715078		FBXO3	-1.05625	0.00125127		SHC1P1	-1.16843	0.0141933		GPR88	-3.38623	9.0742e-13		PVALB	-5.23454	5.40706e-06		UTP14A	-1.3723	0.00421103
				HIGD1A	-1.85652	1.26398e-06		C3orf24	-1.45936	0.0718712		MPP7	-3.81427	0.0012521		HPCA	-1.7655	0.0142321		ADCK1	-1.56198	9.09471e-13		DRP2	-1.68606	5.48555e-06		PSG9	-1.15499	0.00421151
				TUBA3D	-2.01816	1.27101e-06		KIAA0141	-1.47509	0.0718724		MORF4L2	-1.33951	0.00125381		CCNF	-1.26178	0.0142722		MAG	-6.64008	9.13743e-13		IFFO1	-1.28613	5.49067e-06		ZNF638	-1.55298	0.00422118
				COG1	-1.48469	1.2796e-06		SMARCD2	-2.85271	0.0719075		RTP1	-1.13916	0.00125477		CLCA1	-1.16576	0.0142777		ADCY3	-1.45023	9.18239e-13		OMD	-2.12547	5.52036e-06		ZRF1PS	-1.27047	0.00422175
				LOC100129122	-1.54747	1.281e-06		C12orf76	-1.49589	0.071952		RAN	-1.83444	0.00125768		EPAS1	-1.32601	0.0142855		TBC1D30	-3.00902	9.19241e-13		SLC7A8	-1.68228	5.52948e-06		DNAH8	-1.27047	0.00422175
				SF1	-1.79552	1.28754e-06		LOC283888	-1.41557	0.0720908		SLC8A3	-1.89431	0.0012579		BCL7A	-1.2074	0.0142877		G3BP2	-1.89856	9.1958e-13		PAX5	-1.42702	5.54831e-06		STYK1	-6.3736	0.00423042
				MORN4	-2.60526	1.29115e-06		KIF1C	-2.18707	0.0721266		KIAA1467	-2.36484	0.00125903		FGF18	-1.24585	0.0143003		CHGB	-5.56427	9.20926e-13		ANKRD55	-1.81067	5.55012e-06		MTNR1A	-1.19804	0.00423374
				NIPA1	-1.84452	1.29326e-06		MLLT11	-1.49174	0.0721922		OGDHL	-3.11273	0.00126145		MNX1	-1.14841	0.0143191		CPT1C	-1.76532	9.49006e-13		RYR1	-1.74806	5.63343e-06		MAP2K5	-1.11157	0.00423483
				C1orf43	-1.65832	1.29573e-06		N4BP1	-1.38096	0.0722705		WDTC1	-1.15336	0.00126481		IL5RA	-1.10766	0.014324		MRAP2	-4.45553	9.53875e-13		ATG5	-1.42268	5.668e-06		CCDC81	-1.26213	0.00423529
				HUS1	-1.91317	1.30077e-06		CDKL2	-2.05754	0.0723791		TNIK	-1.50589	0.00127205		SNRNP35	-1.16706	0.0143398		PSIP1	-1.87276	9.61083e-13		BAP1	-1.82733	5.66938e-06		KLHL18	-1.62452	0.00423813
				C20orf7	-3.07764	1.304e-06		SGSM2	-1.29503	0.0724059		DOCK1	-1.08955	0.00127518		NBEAL2	-1.34113	0.0143688		DGCR9	-4.04315	9.70883e-13		RAPGEF3	-1.38579	5.67171e-06		UBE2K	-1.36494	0.00423898
				PPM1D	-2.80799	1.30403e-06		MST4	-4.36255	0.0724229		GPX2	-1.10626	0.00128057		FGR	-1.19701	0.0143823		MAPK1	-1.67739	9.95553e-13		FAM128A	-1.35946	5.75561e-06		MYBPC2	-1.49375	0.0042412
				MGST3	-3.89755	1.30534e-06		ARID2	-1.8205	0.072476		RANBP2	-1.25863	0.00128212		DHH	-1.32215	0.0144067		NTN4	-2.41455	1.00616e-12		RNF123	-1.85077	5.80688e-06		FGF7	-1.29659	0.00424631
				DNASE1	-1.30645	1.31042e-06		CD99	-3.15337	0.0725721		CPNE4	-2.6959	0.00128227		KRT33A	-1.24818	0.0144306		ARHGAP33	-1.76751	1.02111e-12		KIT	-2.9925	5.9056e-06		GALNT14	-3.54047	0.00425024
				BLVRB	-2.36739	1.31446e-06		SIRT1	-1.4824	0.0726233		UBE2W	-1.49859	0.00129075		MAPK13	-1.30587	0.0144458		SAPS2	-1.78349	1.0247e-12		SSTR4	-1.43495	5.91609e-06		EPB49	-8.1291	0.00425033
				TUSC3	-5.25909	1.31759e-06		TCEAL4	-1.27934	0.0726681		TMEM19	-1.21698	0.00129565		TGOLN2	-1.11848	0.014462		DMXL2	-2.24701	1.0261e-12		EPOR	-1.46409	5.94597e-06		PPP1R14D	-1.28534	0.00425809
				METT11D1	-1.92319	1.32084e-06		CLEC3A	-1.09963	0.072749		FAM19A4	-1.3045	0.00129746		EML2	-1.45361	0.0145138		C6orf154	-2.46414	1.02689e-12		C1orf159	-1.44858	5.96308e-06		CD84	-1.24171	0.00426104
				SPG7	-1.87645	1.33144e-06		UTS2	-2.20293	0.0727589		GPR12	-1.27589	0.00129883		ZNF202	-1.14145	0.0145284		IGF1	-2.31065	1.02905e-12		PRKCA	-1.19662	5.96309e-06		KLF12	-1.30363	0.00426208
				DNM1L	-1.64523	1.33309e-06		SPEN	-1.48403	0.0727666		C9orf16	-1.24551	0.00129951		DUSP8	-1.35795	0.0145383		RHOF	-1.84833	1.04368e-12		FA2H	-4.2578	6.00748e-06		RXRB	-1.26884	0.00427486
				CHRNG	-1.61574	1.341e-06		SLC36A3	-1.13204	0.072853		NAT8L	-2.04382	0.00130125		JUP	-1.42929	0.0145454		UBE2K	-2.05191	1.05094e-12		ACYP1	-1.73484	6.14982e-06		URGCP	-1.31066	0.00428548
				ZUFSP	-2.07436	1.3414e-06		NIPBL	-1.31123	0.072962		GRM1	-4.61914	0.00130519		ZRSR2	-1.39801	0.0145643		MGAT4C	-2.97389	1.05478e-12		DLC1	-1.56038	6.33525e-06		DLGAP4	-1.30554	0.00428563
				TSEN15	-2.55895	1.34379e-06		RPS14	-2.3944	0.0729758		DLGAP2	-8.96358	0.00131046		PLCG2	-1.15474	0.0146498		NGRN	-1.78689	1.10757e-12		CTSF	-1.59244	6.34393e-06		CCL1	-1.21526	0.00428969
				PTPRN2	-1.87588	1.34599e-06		C16orf13	-1.34723	0.0730534		CNTN4	-1.39127	0.00131371		SPINK2	-1.13511	0.0147443		C11orf41	-4.85379	1.13353e-12		PARD6A	-2.38799	6.44656e-06		ITPKA	-5.91323	0.00430485
				CLTA	-2.79509	1.35461e-06		C11orf54	-1.06158	0.0730697		MAN1A1	-1.74735	0.00131557		HBBP1	-1.23942	0.0147576		PPP1R9B	-2.3902	1.13429e-12		ABCG4	-2.14219	6.46529e-06		BAIAP2	-3.05167	0.00430807
				NPVF	-6.27479	1.35609e-06		GRIA4	-2.07121	0.0730802		TRPM3	-2.46002	0.0013159		DCLRE1A	-1.09898	0.0147614		LMTK3	-2.12218	1.14313e-12		GOLGA2	-1.47963	6.47702e-06		PNMAL1	-3.10047	0.00431498
				SCD	-3.6071	1.35729e-06		TMCC3	-1.27133	0.0731263		C14orf129	-2.07811	0.00131708		DSC1	-1.1386	0.0147934		KCNIP4	-3.87492	1.16057e-12		RNF103	-1.57418	6.48577e-06		MID2	-1.40404	0.00431714
				GULP1	-6.02565	1.35906e-06		MRPS5	-1.2203	0.0731755		NCRNA00203	-1.17001	0.00132091		ZBTB40	-1.19894	0.014806		SLC27A4	-1.53876	1.16114e-12		LARP1	-1.7359	6.57513e-06		NDN	-1.96144	0.00432042
				SCN1A	-2.94733	1.36166e-06		ADAM11	-3.24601	0.0732258		CCDC85A	-6.6993	0.00132722		CD247	-1.13454	0.0148334		HMOX2	-1.82473	1.16134e-12		AP3S1	-1.3102	6.59987e-06		C2orf83	-1.43943	0.00432137
				ILVBL	-1.62163	1.36474e-06		KNDC1	-2.19208	0.0732852		LRRC10B	-1.74028	0.00132757		PPEF2	-1.13726	0.0148973		ALDH1A2	-2.53319	1.16627e-12		USPL1	-1.27441	6.62073e-06		OPN3	-2.14681	0.00432186
				PANK1	-4.99306	1.36776e-06		ROBO1	-2.01127	0.0733633		C9orf25	-1.4957	0.00133144		IGLL1	-1.17446	0.0149499		KAZ	-1.92541	1.16648e-12		RGS6	-2.17637	6.6826e-06		XYLB	-1.4224	0.00432251
				KIF4A	-5.73399	1.36827e-06		AQP7	-1.97964	0.0735075		LOC100129434	-1.15064	0.00133274		CHD5	-1.7139	0.0149948		PDHX	-1.73684	1.16755e-12		POLG	-1.2343	6.77238e-06		CD79B	-1.42383	0.00432588
				WAC	-2.12331	1.37498e-06		ABCA5	-2.57993	0.073514		HR	-1.28289	0.00133786		LOC728276	-1.2392	0.0150004		LOC646278	-1.80058	1.17073e-12		COX6A1	-1.50514	6.83306e-06		NCAPH2	-1.43392	0.00433343
				RBM10	-2.28711	1.37536e-06		KIAA0802	-2.49706	0.0735729		DRD1	-1.54479	0.00133995		SYT17	-1.2392	0.0150004		FAM184A	-1.56353	1.17405e-12		PTCRA	-1.47512	6.94702e-06		TRPA1	-1.17661	0.00433413
				SPTBN2	-2.52266	1.37789e-06		TK2	-1.52991	0.0736441		KCNAB2	-3.47774	0.00134106		ANXA8L2	-1.23336	0.0150029		SOD1	-1.50416	1.17414e-12		INPP5J	-1.67753	6.9802e-06		WNK1	-2.6303	0.00433702
				C12orf34	-3.78306	1.38146e-06		CSNK2B	-1.16581	0.0736599		CYP46A1	-4.28049	0.00134447		CPB1	-1.18658	0.0150682		DKK3	-2.69107	1.17799e-12		C18orf1	-1.95748	7.12071e-06		SIGLEC6	-1.22841	0.0043414
				FAM64A	-7.34456	1.38373e-06		LOC100271722	-1.6102	0.0736718		TXNDC2	-1.13054	0.00134602		LIMCH1	-1.32109	0.0151113		ZNF48	-1.39815	1.17817e-12		GABARAPL2	-1.39143	7.20747e-06		GBF1	-1.74076	0.00434659
				MRPL13	-2.98985	1.38558e-06		WSCD2	-4.93149	0.0738225		PCDHA@	-1.89775	0.00134604		CHRNA3	-1.17	0.0151178		USP35	-1.50684	1.18252e-12		SPTBN4	-2.30862	7.24588e-06		HTR1D	-1.33889	0.00435497
				ASB6	-1.51744	1.38676e-06		GATA3	-1.7411	0.0739457		PIN4	-1.23695	0.00134829		IVL	-1.15155	0.0151355		NPTX1	-9.63981	1.19598e-12		MYH14	-1.23019	7.24596e-06		ZFP64	-1.34217	0.00435976
				PHIP	-2.45314	1.38745e-06		C21orf49	-1.23725	0.0740164		FAM162A	-1.17081	0.00134899		GABRR2	-1.11115	0.0151581		COG6	-1.53493	1.20046e-12		MAP3K13	-1.97004	7.26796e-06		LONRF3	-1.47213	0.00436546
				MAP2K4	-1.47505	1.38955e-06		SLC27A1	-1.19718	0.0740428		RUFY1	-1.17121	0.00135029		PDE6C	-1.10422	0.0151609		EPT1	-1.88018	1.22427e-12		RFPL2	-2.58265	7.30117e-06		USP10	-2.93878	0.00437322
				SUPT4H1	-2.17749	1.3936e-06		REEP6	-1.62977	0.074069		RND1	-1.48379	0.00135281		TNPO1	-1.24334	0.0152006		MAPK3	-2.19692	1.22452e-12		ENDOU	-1.61441	7.34673e-06		PIGQ	-1.25479	0.00438211
				SSR3	-1.93052	1.40771e-06		FN1	-1.66036	0.0741075		FAM131B	-1.73507	0.00135522		RASGRP3	-1.58854	0.0152371		RPS6KC1	-1.65532	1.23339e-12		SORL1	-1.67797	7.36823e-06		SNRPA1	-1.434	0.00438299
				ACIN1	-1.53617	1.40941e-06		C10orf35	-2.62225	0.0742217		GNAL	-1.22229	0.00135722		ATP5S	-1.16558	0.0152429		FAM149B1	-1.93727	1.23876e-12		MAPK6	-1.85874	7.40664e-06		MTX2	-1.68872	0.00438546
				GPX8	-2.35113	1.41342e-06		NKAPL	-1.65405	0.0742811		SLCO3A1	-1.85861	0.00135795		GRK1	-1.34978	0.0152525		BCL7A	-2.30622	1.24224e-12		BMPR2	-1.854	7.45519e-06		SLC16A3	-1.24411	0.0043873
				SOS2	-1.94219	1.41361e-06		RYR3	-1.65099	0.0744543		RAB40C	-2.10229	0.00136268		PIK3C2G	-1.13932	0.0153182		KIAA1539	-1.54261	1.24265e-12		TMEM70	-1.84883	7.65984e-06		PTGES	-1.78051	0.00439471
				UBE2G2	-1.58692	1.41591e-06		NBR2	-1.34444	0.074646		ICK	-1.6824	0.00136467		MST1P9	-1.15989	0.0153953		CHRNB2	-3.40921	1.25041e-12		PDHX	-1.47466	7.67029e-06		B3GNTL1	-1.52152	0.00441526
				NDUFA10	-2.07796	1.43531e-06		C17orf48	-1.10349	0.0747076		C15orf61	-2.04786	0.00136489		ECE1	-1.19265	0.0154316		AARSD1	-1.67465	1.25542e-12		TMEM132A	-1.54267	7.72367e-06		CIITA	-1.4045	0.00442045
				APH1A	-2.00765	1.4397e-06		CELA3A	-1.90575	0.0747225		BRP44	-2.64401	0.00136779		KIAA0652	-1.26784	0.0154534		SSTR2	-2.65317	1.27556e-12		PYGM	-2.97739	7.75796e-06		GAL	-1.50262	0.00442146
				MRPS23	-2.76784	1.44307e-06		CSMD1	-1.86909	0.074723		FGF14	-2.62487	0.0013695		DRD4	-1.33903	0.0154695		CLN8	-2.23034	1.30086e-12		CRYGC	-1.32619	7.86941e-06		TCF25	-1.8264	0.00443015
				PARD6G	-7.99047	1.44626e-06		RBKS	-1.37872	0.0748893		RALGAPA2	-1.05081	0.00137323		FOXN1	-1.29849	0.0154742		CUL2	-2.34738	1.31619e-12		EMX1	-1.93308	7.89474e-06		HR44	-1.30415	0.00443068
				OR7E111P	-2.40598	1.4511e-06		C10orf58	-2.39773	0.0749303		KCTD4	-3.03767	0.00137376		CPT1B	-1.31331	0.0154775		PCP4	-3.56609	1.31806e-12		DRD5	-1.77104	7.94943e-06		SCAPER	-1.82541	0.00444126
				LOC390411	-2.40598	1.4511e-06		EP300	-1.33916	0.0749357		KCNJ3	-1.39675	0.0013754		GTPBP1	-1.2152	0.0154804		SPTB	-3.04694	1.33503e-12		TGOLN2	-1.54743	7.99057e-06		CYP46A1	-5.08918	0.0044415
				PIK3C2A	-2.38318	1.45562e-06		TM9SF3	-1.62839	0.0750538		DNAJA2	-1.46936	0.00137666		ENTPD5	-1.21363	0.0154825		LOC729680	-1.62505	1.35548e-12		NOX1	-1.39599	7.9915e-06		MYOC	-1.45578	0.00445267
				ARHGDIA	-1.86727	1.45662e-06		ABCD4	-1.65943	0.0750659		MDH2	-1.86322	0.00137951		PRKCG	-1.54088	0.0154919		SRD5A1	-4.67995	1.37247e-12		LOC92973	-1.47137	8.00667e-06		KCNF1	-3.19597	0.00445448
				C3orf1	-1.93143	1.45847e-06		ATP6V1B2	-1.43223	0.0751494		AP2B1	-1.41234	0.00138213		KDM5C	-1.41124	0.0155063		LRPPRC	-1.68445	1.38864e-12		CA7	-1.91658	8.16092e-06		RANBP1	-1.23344	0.0044593
				SEMA3A	-7.85521	1.46521e-06		PHACTR2	-1.17365	0.0752596		SGPP2	-2.05433	0.00139541		IL12RB2	-1.06296	0.0155209		MOG	-6.6952	1.38973e-12		PANK4	-1.45449	8.24189e-06		EIF2S1	-1.86708	0.00446553
				DCK	-2.99954	1.46713e-06		REEP1	-2.11572	0.0753596		KIAA0564	-1.20484	0.00139723		ACP5	-1.15751	0.0155756		LRRC3B	-2.98053	1.39834e-12		LRRK1	-1.80707	8.28917e-06		SRC	-1.22855	0.00446817
				PDE6D	-1.84653	1.4803e-06		LRRN4	-1.65758	0.0753897		LOC100129858	-1.32588	0.00139737		C19orf57	-1.17147	0.0155826		FAM81A	-3.68978	1.41571e-12		GLRA2	-1.45595	8.29918e-06		ICOSLG	-1.46689	0.0044762
				MMP11	-2.38443	1.48825e-06		MVK	-1.28699	0.0756428		ST3GAL5	-1.47876	0.00140086		PDE4A	-1.12965	0.0155864		EFCAB1	-3.75622	1.43091e-12		EVI2A	-1.72396	8.33094e-06		PREP	-1.44216	0.00448473
				C12orf61	-1.61234	1.49268e-06		CDX1	-1.23596	0.0756902		CACNB1	-1.75932	0.00140399		EPHX2	-1.1328	0.0156167		RPP30	-2.41275	1.43557e-12		FAM125B	-1.73987	8.40614e-06		TUBB4Q	-1.32364	0.00449385
				TAF10	-2.23137	1.49503e-06		KRT8	-1.34537	0.0756937		DYNLL1	-1.45202	0.00140408		PRAMEF2	-1.11854	0.0156517		PIP5K1C	-1.88875	1.44068e-12		CAMK1	-2.16796	8.41685e-06		MARK1	-2.05407	0.00449747
				C17orf97	-2.21224	1.49787e-06		CPB2	-2.25712	0.0758165		STYK1	-9.38252	0.00140806		USP9X	-1.80871	0.0156663		LRRC4C	-1.74403	1.44543e-12		LOC151162	-1.93359	8.53483e-06		ZMAT4	-4.58739	0.00450657
				EIF4EBP1	-2.11152	1.50442e-06		ERBB4	-1.43762	0.0759884		C10orf32	-1.55934	0.00140823		AADAC	-1.14809	0.0156823		C9orf24	-3.7346	1.50236e-12		DNAH17	-2.08974	8.5391e-06		FAM65B	-2.39386	0.00451359
				COPS6	-1.76043	1.50832e-06		CYP46A1	-2.2451	0.0760688		BTBD9	-1.34033	0.00141003		OR1E1	-1.10379	0.0157888		FRS3	-1.4339	1.51165e-12		CDH12	-4.13758	8.5625e-06		TRDN	-1.22758	0.00451551
				POP4	-1.85634	1.50856e-06		ACSL3	-1.57462	0.0760864		GRM2	-1.52729	0.00141632		LRP3	-1.4335	0.0157973		PCSK6	-6.45757	1.52654e-12		USP33	-1.36389	8.59736e-06		KCNQ4	-1.29651	0.00451769
				AP1S2	-2.36557	1.51015e-06		BCAT2	-1.10726	0.076163		DLG3	-2.06136	0.00142842		C2CD2L	-1.20436	0.0158335		CD83	-1.80249	1.53485e-12		MAMLD1	-1.89554	8.6e-06		SLC6A15	-6.40275	0.00452181
				RRAGB	-1.60867	1.51454e-06		MRPS35	-1.10675	0.0762998		CAMKK1	-2.34543	0.00143153		CYP2A13	-1.2575	0.0158428		EPHA7	-2.75996	1.53561e-12		SMAD3	-1.56495	8.61663e-06		NCKIPSD	-1.71445	0.00452663
				SFRS9	-2.29925	1.51685e-06		PLEKHG3	-2.457	0.0763188		SLC25A23	-1.71817	0.0014324		TREH	-1.40104	0.0158451		PLEKHB1	-2.63308	1.58992e-12		YBX2	-1.6133	8.65456e-06		NPY1R	-3.11762	0.00452666
				SERBP1	-2.21048	1.51959e-06		KLRAQ1	-1.13603	0.0764317		C13orf1	-2.43901	0.00143418		IL17RA	-1.22332	0.0158951		CTNNA2	-2.67589	1.59364e-12		TEX11	-1.36785	8.65736e-06		ADRBK1	-1.70301	0.00452691
				CLPP	-1.94758	1.52369e-06		CCDC6	-1.28321	0.0764393		LPPR4	-3.83618	0.00143836		FAM102A	-1.25272	0.015905		SORL1	-1.68625	1.59569e-12		WNT2B	-1.71479	8.72693e-06		G6PC	-1.17246	0.00452785
				CHST5	-1.89039	1.53475e-06		LMOD1	-1.51677	0.0765037		LOC283856	-1.11306	0.00143933		GABRB1	-1.57232	0.0159123		AKT3	-2.29986	1.60374e-12		CCDC6	-1.72687	8.79534e-06		ZNF673	-1.76935	0.00453106
				HNRNPM	-2.63402	1.53975e-06		ITGB3	-1.38842	0.0765348		SLIT2	-5.80222	0.00144636		SLC28A2	-1.11263	0.0159662		SORCS2	-2.68237	1.61291e-12		CAPN3	-3.31118	8.79831e-06		DLGAP1	-1.51398	0.00453442
				COL27A1	-1.58419	1.54475e-06		RPL27A	-1.21532	0.0767214		LCMT1	-1.58377	0.00144714		NRL	-1.19136	0.0159833		PCYOX1	-1.45083	1.6429e-12		CABYR	-1.9236	8.88304e-06		C19orf21	-1.63187	0.00453578
				PAICS	-4.08071	1.54752e-06		TMEM61	-2.37841	0.0767926		TIAM1	-1.91427	0.00145358		PPAT	-1.14783	0.0159873		EIF4E2	-1.6366	1.64653e-12		ESRRG	-2.28437	8.96572e-06		CR1	-1.22865	0.00454122
				RRM1	-3.34333	1.56232e-06		SIAH1	-1.2283	0.0768191		SOD1	-1.4969	0.00145573		GALR2	-1.34439	0.0159951		PCDHA@	-2.28969	1.65263e-12		DGCR9	-2.14399	9.01528e-06		SPSB3	-1.34078	0.00455687
				SRCIN1	-4.80125	1.56833e-06		HMGA1	-1.18318	0.0768403		TAS2R16	-1.19056	0.00145947		HMOX2	-1.13855	0.016		BRP44	-2.67469	1.66426e-12		CDC42EP3	-1.8338	9.20416e-06		GAD1	-2.04072	0.00456263
				LOC283914	-1.49155	1.56892e-06		RMND5B	-1.33577	0.0769364		HS3ST5	-1.55031	0.00146013		WAS	-1.13589	0.0160652		DEAF1	-1.95545	1.67949e-12		DNAJB2	-1.63673	9.20788e-06		ASRGL1	-1.82923	0.00456461
				SHMT1	-4.93811	1.57424e-06		AOC3	-1.24891	0.0769936		PITPNA	-1.46535	0.00146262		IGHE	-1.49239	0.0160911		SLC1A2	-2.24918	1.69735e-12		TRAPPC10	-1.58192	9.26878e-06		CBX7	-3.57286	0.00457186
				CAND1	-2.15178	1.576e-06		C21orf71	-2.51022	0.0770168		SYT3	-1.89617	0.00147012		XYLB	-1.23111	0.0161304		PWWP2B	-2.00393	1.7052e-12		GRIN2B	-2.19662	9.28473e-06		ITPK1	-1.54724	0.00457376
				ENTPD4	-1.97076	1.57686e-06		PHLDB1	-1.84293	0.0771039		FLJ90757	-1.25809	0.0014759		INPP1	-1.37493	0.0161766		EID2B	-2.04839	1.71665e-12		WNT8B	-1.25022	9.34872e-06		ITGB3	-1.18937	0.00458156
				C1orf53	-11.0465	1.58091e-06		PDHA1	-1.9551	0.0771189		USP27X	-1.86819	0.00147701		LOC100288679	-1.22421	0.0162227		RAN	-1.84257	1.72967e-12		NPAS1	-2.21915	9.38901e-06		BTD	-1.35805	0.00460235
				CXCR1	-1.85264	1.59054e-06		PWWP2A	-1.73107	0.0771773		TRNP1	-1.9867	0.00147771		AQR	-1.10452	0.0162507		MAFG	-2.32314	1.73477e-12		KRT31	-1.45302	9.46535e-06		CERK	-1.78891	0.00460508
				DIAPH1	-2.11395	1.59356e-06		KIRREL3	-1.5896	0.0771983		LOC100272228	-1.10839	0.0014844		ZNF101	-1.21176	0.0162758		CHRDL1	-2.53017	1.75714e-12		KIAA1109	-1.9825	9.57754e-06		SLC17A6	-8.74358	0.00460665
				SFTA2	-3.17797	1.59669e-06		CDH19	-1.29295	0.0773134		PAK7	-7.39956	0.00149727		ALPL	-1.321	0.0162848		CYCS	-2.10538	1.76475e-12		FAM82A2	-1.51732	9.69355e-06		PSG5	-1.3337	0.00462518
				ATAD3B	-1.62544	1.59778e-06		MAPK3	-1.44658	0.0774585		WDR48	-1.10517	0.00149822		NPFF	-1.15347	0.0162883		NDUFA5	-1.74571	1.77314e-12		AES	-1.43698	9.70046e-06		CXorf48	-1.16538	0.00462823
				PRODH	-2.86086	1.60389e-06		RNF186	-1.77684	0.0774616		SLU7	-1.74438	0.00150441		RAB4B	-1.33055	0.0162923		C15orf61	-1.96965	1.77729e-12		TLL2	-1.6379	9.75434e-06		TOX	-2.00376	0.00462877
				INSIG1	-3.61685	1.61594e-06		PANK3	-1.78674	0.0774981		CCBP2	-1.19142	0.00151808		LAT	-1.21755	0.0162939		C6orf35	-1.70592	1.794e-12		COL4A3BP	-1.73253	9.75874e-06		RSPH6A	-1.26081	0.00463188
				THNSL1	-3.74188	1.61952e-06		LOC100128416	-1.19637	0.0775041		UBE2N	-1.79418	0.00152205		FAM76A	-1.15507	0.016342		TMEM145	-1.87639	1.82928e-12		FEZ1	-1.40235	9.76754e-06		KDM4C	-1.31217	0.00463419
				POLE	-2.70702	1.62292e-06		CCDC21	-1.79253	0.0775573		PHACTR2	-1.39114	0.00152222		CDH19	-1.47511	0.0163569		RABL3	-1.56208	1.88419e-12		GSTM5	-5.18955	9.80709e-06		VGF	-2.2533	0.00463471
[truncated: 17,600 more rows]

## Sheet: Lee_Brain
Gene(Lee Brain)	Fold	P value
[truncated: 138 more rows]

[truncated: 5 more sheets: Liang_Brain, Murat_Brain, Shai_Brain, Sun_Brain, TCGABrainGBM]
